# Supplementary material for: Mgat4b-mediated selective N-glycosylation regulates melanocyte development and melanoma progression
Source: Proc Natl Acad Sci U S A. 2025 May 27;122(22):e2423831122. doi: 10.1073/pnas.2423831122 (PMC12146715; doi:10.1073/pnas.2423831122)
Supplement: Supplementary file 2 — Dataset S01 (XLSX) [file pnas.2423831122.sd01.xlsx]

## Sheet: Sheet1
	Table 1: Cells velocity in the chemotaxis chamber when provided with a chemoattractant (Stem Cell Factor) added media(scf) or neutral media(no_scf) to control and Mgat4b ko cells during chemotaxis assay.
	con_scf			con_no_scf				ko_scf			ko_no_scf
	Track Number	Velocity [unit/unit]		Track Number	Velocity [unit/unit]			Track Number	Velocity [unit/unit]		Track Number	Velocity [unit/unit]
	1	2.04443		1	1.10197			1	1.10197		1	0.999727
	2	1.75272		2	0.845344			2	0.845344		2	0.148653
	3	2.67739		3	1.2497			3	1.2497		3	2.05473
	4	1.63154		4	0.909525			4	0.909525		4	0.685806
	5	2.01846		5	0.939209			5	0.939209		5	1.60251
	6	1.21289		6	0.859192			6	0.859192		6	1.66434
	7	1.50695		7	0.387096			7	0.387096		7	0.608223
	8	2.12086		8	1.14962			8	1.14962		8	0.999142
	9	1.65312		9	1.58496			9	1.58496		9	1.23617
	10	2.8921		10	0.698062			10	0.698062		10	0.720722
	11	2.13123		11	0.403027			11	0.403027		11	0.448945
	12	2.12701		12	0.361728			12	0.361728		12	1.96116
	13	1.32636		13	0.953836			13	0.953836		13	1.21634
	14	3.04146		14	0.954933			14	0.954933		14	0.875873
	15	1.65254		15	1.13723			15	1.13723		15	0.115385
	16	1.89633		16	0.346154			16	0.346154		16	0.0543928
	17	1.48595		17	0.605412			17	0.605412		17	0.192308
	18	1.6959		18	0.818334			18	0.818334		18	0.169777
	19	128.857		19	0.967219			19	0.967219		19	0
	20	177		20	2.91548			20	2.91548		20	0.174019
	21	316.674		21	0.827476			21	0.827476		21	0
	22	322.16		22	0.645485			22	0.645485		22	0
	23	62.7143		23	0.393948			23	0.393948		23	0.796625
	24	292.405		24	0.125			24	0.125		24	0.0928544
	25	510.697		25	0.359563			25	0.359563		25	1.20113
	26	301.903		26	0.806309			26	0.806309		26	0.231529
	27	219.066		27	0.707107			27	0.707107		27	0.201796
	28	168.714		28	0.511891			28	0.511891		28	0
	29	149.562		29	0.602381			29	0.602381		29	0
	30	445.875		30	0.717538			30	0.717538		30	0
	31	414.281		31	0			31	0		31	0
	32	210.508		32	0.707107			32	0.707107		32	0
	33	315.45		33	1.20342			33	1.20342		33	0
	34	337.998		34	0.480458			34	0.480458		34	0
	35	176.673		35	1.09326			35	1.09326		35	0
	36	74.0012		36	0.679416			36	0.679416		36	0
	37	174.857		37	0.666362			37	0.666362		37	0
	38	190.923		38	0.332093			38	0.332093		38	0
	39	232.111		39	0.785922			39	0.785922		39	0
	40	307.348		40	0.721417			40	0.721417		40	0
	41	348.286		41	1.27103			41	1.27103		41	0
	42	206.509		42	1.25852			42	1.25852		42	0
	43	318.286		43	0			43	0		43	0
	44	277.156		44	1.12886			44	1.12886		44	0
	45	308.819		45	1.3304			45	1.3304		45	0
	46	365.143		46	0.545086			46	0.545086		46	0
	47	0.857849		47	0.422719			47	0.422719		47	0
	48	1.54866		48	0.735755			48	0.735755		48	0
	49	1.23821		49	0.971889			49	0.971889		49	0
	50	1.49015		50	0.665499			50	0.665499		50	0
				51	1.11803			51	1.11803		51	0
				52	0.5			52	0.5		52	0
				53	0.965918			53	0.965918		53	0
				54	0.532596			54	0.532596		54	0
				55	0.201387			55	0.201387		55	0
				56	0.13673			56	0.13673		56	0
