# Supplementary material for: Mgat4b-mediated selective N-glycosylation regulates melanocyte development and melanoma progression
Source: Proc Natl Acad Sci U S A. 2025 May 27;122(22):e2423831122. doi: 10.1073/pnas.2423831122 (PMC12146715; doi:10.1073/pnas.2423831122)
Supplement: Supplementary file 3 — Dataset S02 (XLSX) [file pnas.2423831122.sd02.xlsx]

## Sheet: Differential proteins ko vs wt
Table 2: Proteomics analysis of whole cell lysates from wildtype and Mgat4b knockout B16 mouse melanoma cells
PG.ProteinGroups	PG.ProteinDescriptions	[1] Control_1.wiff.PG.Quantity	[2] Control_2.wiff.PG.Quantity	[3] Control_3.wiff.PG.Quantity	[4] Control_4.wiff.PG.Quantity	[5] KO_1.wiff.PG.Quantity	[6] KO_3.wiff.PG.Quantity	[7] KO_4.wiff.PG.Quantity	[8] KO_5.wiff.PG.Quantity			Avg. KO	Av. Control	FC	p-value
A0A023T778	Mago homolog B, exon junction complex core component	20.2809	24.6398	23.1699	14.1092	25.3957	18.3242	23.0298	18.8186			21.3921	20.5499	1.04098	0.780201
A0A087WNP6;Q4VAA2	Carnitine deficiency-associated gene expressed in ventricle 3;Protein CDV3	145.867	153.419	182.369	142.88	184.853	151.411	137.94	126.021			150.056	156.134	0.961073	0.709979
A0A087WNT1;A0A087WQE6;P83940	Elongin-C;Elongin-C (Fragment);Elongin-C	21.6765	15.9653	47.3684	42.1648	36.3129	28.3792	30.6815	29.3391			31.1782	31.7937	0.98064	0.940107
A0A087WNU6;A0A087WSF5;G5E8E1	Leucine rich repeat (in FLII) interacting protein 1 (Fragment);Leucine rich repeat (in FLII) interacting protein 1 (Fragment);Leucine rich repeat (in FLII) interacting protein 1	14.6786	16.4779	31.0766	12.8996	32.0069	20.139	15.3147	13.9945			20.3638	18.7832	1.08415	0.795798
A0A087WNW3;A0A087WP14;A0A087WP48;A0A087WP85;A0A087WPW5;A0A087WPX0;A0A087WQ25;A0A087WQD0;A0A087WQF8;A0A087WQG4;A0A087WQI3;A0A087WQQ5;A0A087WRS1;A0A087WS04;A0A087WS23;A0A087WS29;F8VQC7;Q61595	Kinectin 1;Kinectin 1;Kinectin 1;Kinectin 1;Kinectin 1;Kinectin 1;Kinectin 1;Kinectin 1;Kinectin 1;Kinectin 1;Kinectin 1;Kinectin 1;Kinectin 1;Kinectin 1;Kinectin 1;Kinectin 1;Kinectin 1;Kinectin	25.6473	28.1383	9.92532	6.59021	17.6769	23.0763	29.0662	16.6185			21.6095	17.5753	1.22954	0.536257
A0A087WP83;Q8VDJ3	High density lipoprotein (HDL) binding protein;Vigilin	41.0312	28.5128	28.1701	13.9507	44.4485	64.2443	52.5912	65.4799			56.691	27.9162	2.03075	0.00840697
A0A087WP98;A0A087WPN6;P26350	Prothymosin alpha	4027.92	6080.38	11221.3	1237.76	4310.97	3948.51	3316.62	2363.05			3484.79	5641.84	0.617669	0.354608
A0A087WPK3;E9Q9T1;Q3UZ39	Leucine rich repeat (in FLII) interacting protein 1;Leucine rich repeat (in FLII) interacting protein 1;Leucine-rich repeat flightless-interacting protein 1	7.19472	15.4807	8.65346	9.52402	21.9439	16.1567	16.4354	17.2196			17.9389	10.2132	1.75644	0.014399
A0A087WPL5;E9QNN1;O70133;Q3UR42	RNA helicase;RNA helicase;ATP-dependent RNA helicase A;DEAH box protein 9 (Fragment)	12.0977	12.1363	4.37527	3.08121	10.9528	12.5974	12.8255	18.6158			13.7479	7.92261	1.73527	0.0963086
A0A087WQA0;A0A087WRN1;F8WI22;Q8K019	BCL2-associated transcription factor 1;BCL2-associated transcription factor 1 (Fragment);BCL2-associated transcription factor 1;Bcl-2-associated transcription factor 1	15.9862	15.2423	11.5525	10.0702	12.548	7.99687	14.6307	6.78965			10.4913	13.2128	0.794026	0.289056
A0A087WQS3	Golgin, RAB6-interacting	19.7332	NaN	NaN	NaN	NaN	6.67558	15.5123	22.9986			15.0622	19.7332	0.763291	#DIV/0!
A0A087WR97;A0A087WRZ5;Q6VYI4;Q6VYI5;Q8BLD4;Q8R0B4;Q921F2	TAR DNA-binding protein 43 (Fragment);TAR DNA binding protein;TAR DNA binding protein;TAR DNA binding protein;TAR DNA binding protein;TAR DNA binding protein;TAR DNA-binding protein 43	74.6326	51.3043	20.1919	14.8863	38.9455	35.1592	40.6768	60.287			43.7671	40.2538	1.08728	0.823551
A0A087WRC0;Q64514	tripeptidyl-peptidase II;Tripeptidyl-peptidase 2	NaN	NaN	NaN	NaN	7.22924	17.0294	9.17451	24.3878			14.4552	#DIV/0!	#DIV/0!	#DIV/0!
A0A087WRY3;Q80XU3	Nuclear casein kinase and cyclin-dependent kinase substrate 1;Nuclear ubiquitous casein and cyclin-dependent kinase substrate 1	22.7266	26.9048	28.3822	14.4555	17.4261	17.6108	55.572	30.7931			30.3505	23.1173	1.31289	0.475257
A0A087WSB8;Q9DCB1	High mobility group nucleosome-binding domain-containing protein 3	32.3772	38.4651	8.21226	NaN	21.35	16.8755	42.353	49.5253			32.5259	26.3515	1.23431	0.633223
A0A087WSP5;P42225;Q8C3V4;Q99K94	Signal transducer and activator of transcription;Signal transducer and activator of transcription 1;Signal transducer and activator of transcription;Signal transducer and activator of transcription	NaN	NaN	NaN	2.2823	3.79635	9.13931	13.3456	13.7837			10.0162	2.2823	4.38866	#DIV/0!
A0A0A0MQ79;Q3TLH4;S4R294;S4R2J9	Proline-rich coiled-coil 2C;Protein PRRC2C;Proline-rich coiled-coil 2C;Proline-rich coiled-coil 2C	37.7719	46.429	31.9247	26	31.1321	27.1071	30.6435	29.2425			29.5313	35.5314	0.831133	0.226015
A0A0A0MQM0;P63242	Eukaryotic translation initiation factor 5A (Fragment);Eukaryotic translation initiation factor 5A-1	295.113	243.523	260.239	325.289	178.946	185.443	161.091	149.907			168.847	281.041	0.60079	0.00136313
A0A0A6YVU1;A2ATT5;Q9JKX6	Nudix hydrolase 5 (Fragment);Nudix hydrolase 5 (Fragment);ADP-sugar pyrophosphatase	7.03316	NaN	22.983	12.0353	5.74204	21.3738	19.2505	21.5422			16.9772	14.0172	1.21117	0.640603
A0A0A6YVV8;A0A0A6YWB0;A0A0A6YXE3;A0A0A6YXP3;G3X9Q0;Q9JKP5	Muscleblind like splicing regulator 1;Muscleblind like splicing regulator 1;Muscleblind like splicing regulator 1;Muscleblind like splicing regulator 1 (Fragment);Muscleblind like splicing regulator 1;Muscleblind-like protein 1	31.7798	43.5441	28.0324	18.4022	28.31	31.1258	34.6424	35.6716			32.4374	30.4396	1.06563	0.727193
A0A0A6YW01;A0A0A6YWS3;A0A0A6YXT6;A0A0A6YXW3;Q3U9G9	Lamin B receptor (Fragment);Lamin B receptor (Fragment);Lamin B receptor (Fragment);Lamin B receptor (Fragment);Delta(14)-sterol reductase LBR	53.6234	66.0486	17.2366	24.5588	11.8787	6.38543	NaN	11.4915			9.91853	40.3669	0.24571	0.0789025
A0A0A6YWA9;A2AE32;B2RSH2;F6QPU5;P08752;P20612;P50149;Q3V3I2;Q9DC51	Guanine nucleotide-binding protein G(i) subunit alpha-2 (Fragment);G protein subunit alpha transducin 2 (Fragment);Guanine nucleotide-binding protein G(i) subunit alpha-1;G protein subunit alpha transducin 2 (Fragment);Guanine nucleotide-binding protein G(i) subunit alpha-2;Guanine nucleotide-binding protein G(t) subunit alpha-1;Guanine nucleotide-binding protein G(t) subunit alpha-2;Guanine nucl…	22.9237	NaN	3.15165	NaN	4.36444	5.95319	6.66266	18.2135			8.79845	13.0377	0.674848	0.61136
A0A0A6YWG8;D3YVN1;Q9Z2N8	Actin-like 6A (Fragment);Actin-like 6A (Fragment);Actin-like protein 6A	18.4388	17.3399	16.349	14.3522	4.23776	14.6826	19.9613	17.663			14.1362	16.62	0.850554	0.513619
A0A0A6YWH2;Q9EQX4	Allograft inflammatory factor 1-like	NaN	NaN	NaN	NaN	249.904	261.781	246.114	147.226			226.256	#DIV/0!	#DIV/0!	#DIV/0!
A0A0A6YWU2;A0A0A6YY47;A0A0A6YY91;E9Q589;E9QB01;P13595	Neural cell adhesion molecule 1;Neural cell adhesion molecule 1;Neural cell adhesion molecule 1 (Fragment);Neural cell adhesion molecule 1;Neural cell adhesion molecule 1;Neural cell adhesion molecule 1	2.25947	2.58129	NaN	NaN	2.09293	3.90057	4.77311	12.1683			5.73373	2.42038	2.36894	0.375521
A0A0A6YXG9;A0A0B4J1E5;A2AN37;F7CBX2;P52623;Q99PM9	uridine/cytidine kinase (Fragment);uridine/cytidine kinase (Fragment);Uridine-cytidine kinase;uridine/cytidine kinase (Fragment);Uridine-cytidine kinase 1;Uridine-cytidine kinase 2	NaN	NaN	NaN	NaN	4.19896	7.90768	4.14577	5.60495			5.46434	#DIV/0!	#DIV/0!	#DIV/0!
A0A0A6YXW8;Q9R0Y5;Z4YN97	nucleoside-triphosphate--adenylate kinase (Fragment);Adenylate kinase isoenzyme 1;nucleoside-triphosphate--adenylate kinase (Fragment)	1.11437			1.33667	23.6773	25.842	22.2962	11.6796			20.8738	1.22552	17.0326	0.0141748
A0A0B4J1E2;Q9CSN1	SNW domain-containing protein 1	36.8813	31.362	14.9579	14.8841	14.2723	17.185	20.9223	12.8703			16.3125	24.5213	0.665236	0.215529
A0A0G2JDL3;A0A1L1SUS7;A0A1Y7VLM0;D3Z2T9;E3W997;E9PVC7;E9PZX7;E9Q9E4;O35495;P11440;P30285;P49615;P97377;Q04735;Q04899;Q14AX6;Q3V3A1;Q64261;Q69ZA1;Q80YP0;Q8K0D0;Q99J95	Cell division protein kinase 5;Cyclin dependent kinase 17 (Fragment);Cyclin dependent kinase 13;Cyclin dependent kinase 1 (Fragment);Cyclin dependent kinase 15;Cyclin-dependent kinase 14;Cyclin-dependent kinase 4 (Fragment);Cyclin-dependent kinase 4 (Fragment);Cyclin-dependent kinase 14;Cyclin-dependent kinase 1;Cyclin-dependent kinase 4;Cyclin-dependent kinase 5;Cyclin-dependent kinase 2;Cyclin-…	26.2427	6.81064	11.5639	22.8365	34.3585	106.536	40.9477	103.351			71.2985	16.8634	4.22799	0.0346614
A0A0G2JDV6;A0A0H2UH17;Q80X50	Ubiquitin-associated protein 2-like	18.0801	19.6738	13.8368	14.3051	13.04	15.9661	11.7992	13.3897			13.5487	16.474	0.822434	0.131334
A0A0G2JDV8;Q9DAW9	Calponin;Calponin-3	118.461	99.2675	65.1321	37.134	67.7056	80.9827	53.4982	59.0623			65.3122	79.9987	0.816416	0.469227
A0A0G2JDW7;Q6ZWU9;Q6ZWY3	40S ribosomal protein S27 (Fragment);Small ribosomal subunit protein eS27;Small ribosomal subunit protein eS27-like	41.7824	17.2754	28.062	34.927	61.6539	106.971	46.4246	87.7028			75.6882	30.5117	2.48063	0.0203921
A0A0G2JE27;P47753;Q5RKN9	F-actin-capping protein subunit alpha (Fragment);F-actin-capping protein subunit alpha-1;F-actin-capping protein subunit alpha	27.3201	12.6424	37.7604	25.1832	23.498	35.2292	38.7143	37.3432			33.6962	25.7265	1.30978	0.247116
A0A0G2JES3;A0A140T8T4;P51410	Large ribosomal subunit protein uL6 (Fragment);Large ribosomal subunit protein uL6;Large ribosomal subunit protein uL6	14.424	NaN	4.84412	2.72908	12.3929	18.2674	12.434	26.2451			17.3348	7.3324	2.36414	0.0970593
A0A0G2JEY4;Q9CXL3	RIKEN cDNA 3110082I17 gene;Uncharacterized protein C7orf50 homolog	26.6149	30.3049	26.677	19.9348	21.7637	35.215	19.0731	18.621			23.6682	25.8829	0.914432	0.637804
A0A0G2JEY6;Q9D1R9	Large ribosomal subunit protein eL34	25.2678	4.9416	52.0456	44.4437	36.5465	46.9032	22.8684	43.1496			37.3669	31.6747	1.17971	0.646436
A0A0G2JF08;D6RES2;E9Q6R3;O08547	SEC22 homolog B, vesicle trafficking protein;SEC22 homolog B, vesicle trafficking protein;SEC22 homolog B, vesicle trafficking protein;Vesicle-trafficking protein SEC22b	18.5616	6.32683	5.6833		28.5839	44.497	24.487	35.5603			33.282	10.1906	3.26596	0.0141494
A0A0G2JG10;O35286;Q497W9	RNA helicase;ATP-dependent RNA helicase DHX15;RNA helicase	42.701	41.8747	34.0449	72.9928	39.7794	46.5787	33.6873	51.6042			42.9124	47.9034	0.895812	0.615907
A0A0G2JGD2;P07091	S100 calcium binding protein A4 (Fragment);Protein S100-A4	NaN	2.57783	19.7219	19.3949	17.1353	14.7222	20.4637	22.8258			18.7868	13.8982	1.35174	0.389266
A0A0G2JGP4;P08556;Q9D091	GTPase NRas (Fragment);GTPase NRas;GTPase NRas	18.3219	39.5213	10.58	11.2444	22.6573	17.4155	18.2943	12.1779			17.6362	19.9169	0.88549	0.758905
A0A0G2JGX3;Q9CQQ7	ATP synthase subunit b (Fragment);ATP synthase F(0) complex subunit B1, mitochondrial	18.5643	12.0514	NaN	4.42974	17.1898	13.3862	15.5747	22.8409			17.2479	11.6818	1.47648	0.239555
A0A0G2JGY0;D3YWR7;Q8BVI4	Quinoid dihydropteridine reductase;Quinoid dihydropteridine reductase;Dihydropteridine reductase	30.9847	44.7001	76.2042	79.7423	51.0355	38.8713	46.2518	38.5422			43.6752	57.9078	0.75422	0.291873
A0A0J9YTY0;A0A0J9YUL3;Q8C1B7	Septin;Septin;Septin-11	123.636	81.8885	70.5171	73.0208	131.283	91.303	114.257	95.9344			108.194	87.2656	1.23983	0.222629
A0A0J9YU07;A0A0J9YUI1;P61087;Q3V3R8	E2 ubiquitin-conjugating enzyme;E2 ubiquitin-conjugating enzyme;Ubiquitin-conjugating enzyme E2 K;Ubiquitin-conjugating enzyme E2K	NaN	NaN	NaN	5.14165	5.13274	5.85154	6.37758	15.5121			8.21848	5.14165	1.59841	#DIV/0!
A0A0J9YUB6;Q9CRD0	OCIA domain-containing protein 1 (Fragment);OCIA domain-containing protein 1	43.2576	48.2638	31.7606	11.7864	27.1986	32.776	66.9411	51.1227			44.5096	33.7671	1.31814	0.410661
A0A0J9YUZ4;P63158	High mobility group protein B1 (Fragment);High mobility group protein B1	533.834	733.045	195.285	215.824	262.005	200.479	123.352	140.339			181.544	419.497	0.432765	0.125813
A0A0J9YV82;A0A0U1RNU6;A0A0U1RNX8;D3YYL1;D3Z3W8;O08664;Q921K9;Q9CXE2	B cell CLL/lymphoma 7B (Fragment);B cell CLL/lymphoma 7C;B cell CLL/lymphoma 7C;B cell CLL/lymphoma 7B;B cell CLL/lymphoma 7C;B-cell CLL/lymphoma 7 protein family member C;B-cell CLL/lymphoma 7 protein family member B;B-cell CLL/lymphoma 7 protein family member A	29.7912	21.3885	18.8872	17.8796	23.0076	37.762	10.8048	13.9834			21.3894	21.9866	0.972837	0.931014
A0A0J9YVH9;D3Z4T3;Q99LS3	Phosphoserine phosphatase (Fragment);Phosphoserine phosphatase;Phosphoserine phosphatase	18.336	28.6784	38.731	30.1606	43.3645	44.3319	68.296	44.5527			50.1363	28.9765	1.73024	0.0282694
A0A0J9YVJ6;A0A140LIZ1;E9Q9A5;G5E8N7;Q9JLV6	Polynucleotide kinase 3'- phosphatase;Polynucleotide kinase 3'- phosphatase (Fragment);Polynucleotide kinase 3'- phosphatase;Polynucleotide kinase 3'- phosphatase;Bifunctional polynucleotide phosphatase/kinase	11.1214	19.5862	14.1847	NaN	11.2638	13.0823	NaN	NaN			12.173	14.9641	0.813482	0.455543
A0A0M3HEP9;A0A0M3HEQ0;A0A0U1RPC6;A0A0U1RPS1;A0A0U1RPV8;A0A0U1RQA4;J3QMN4;J3QMQ8;Q9D8I4;Q9JLT4	Thioredoxin reductase 2;thioredoxin-disulfide reductase;Thioredoxin reductase 2 (Fragment);Thioredoxin reductase 2 (Fragment);thioredoxin-disulfide reductase;thioredoxin-disulfide reductase;thioredoxin-disulfide reductase;Thioredoxin reductase 2;Thioredoxin reductase 2;Thioredoxin reductase 2, mitochondrial	22.3111	30.6434	17.2744	16.1108	6.75852		6.45844				6.60848	21.5849	0.306162	0.0391701
A0A0N4SUH8;Q9QZ23	NFU1 iron-sulfur cluster scaffold homolog, mitochondrial;NFU1 iron-sulfur cluster scaffold homolog, mitochondrial	22.3042	20.5642	28.2308	13.7002	39.3617	22.2728	12.1609	21.4868			23.8206	21.1998	1.12362	0.696717
A0A0N4SV66;C0HKE1;C0HKE2;C0HKE3;C0HKE4;C0HKE5;C0HKE6;C0HKE7;C0HKE8;C0HKE9;Q8BFU2;Q8CGP4;Q8CGP5;Q8CGP6;Q8CGP7;Q8R1M2	Histone H2A;Histone H2A type 1-B;Histone H2A type 1-C;Histone H2A type 1-D;Histone H2A type 1-E;Histone H2A type 1-G;Histone H2A type 1-I;Histone H2A type 1-N;Histone H2A type 1-O;Histone H2A type 1-P;Histone H2A type 3;Histone H2A;Histone H2A type 1-F;Histone H2A type 1-H;Histone H2A type 1-K;Histone H2A.J	543.901	299.387	185.828	239.969	380.609	509.983	679.593	769.437			584.905	317.271	1.84355	0.0627734
A0A0N4SVB8;F6QKK2;Q8VEH3;Q9CQW2	ADP-ribosylation factor-like protein 8B;ADP-ribosylation factor-like 8A (Fragment);ADP-ribosylation factor-like protein 8A;ADP-ribosylation factor-like protein 8B	NaN	NaN	NaN	21.0008	6.05705	8.73033	9.83958	15.8534			10.1201	21.0008	0.481892	#DIV/0!
A0A0N4SVC2;E9QP00;Q6PFR5	Transformer 2 alpha;Transformer 2 alpha;Transformer-2 protein homolog alpha	11.5622	15.3722	9.37581	16.8777	16.4134	11.8875	13.4004	9.83513			12.8841	13.297	0.968949	0.857856
A0A0N4SVE1;F7B2B4;Q9D1K2	V-ATPase 14 kDa subunit;V-ATPase 14 kDa subunit (Fragment);V-type proton ATPase subunit F	48.1793	32.4275	54.2444	13.6246	20.5208	38.1166	26.6046	33.1541			29.599	37.1189	0.79741	0.474483
A0A0N4SVL9;Q9CQR6	Serine/threonine-protein phosphatase;Serine/threonine-protein phosphatase 6 catalytic subunit	6.9002	6.99674	10.6516	20.0649	20.8894	10.1725	12.665	10.4367			13.5409	11.1534	1.21406	0.571218
A0A0N4SVM0;D6RCW7;P47754	F-actin-capping protein subunit alpha (Fragment);F-actin-capping protein subunit alpha;F-actin-capping protein subunit alpha-2	32.2125	11.2724	45.7671	33.8554	36.5014	37.9803	31.2905	30.4626			34.0587	30.7768	1.10663	0.673298
A0A0N4SVQ1;Q62425	Ndufa4, mitochondrial complex associated;Cytochrome c oxidase subunit NDUFA4	3.66907	3.38204	NaN	5.20483	3.69075	9.36698	15.9996	23.7361			13.1984	4.08531	3.23068	0.136035
A0A0N4SVS6	CCHC-type zinc finger nucleic acid binding protein	142.889	97.666	224.29	241.427	189.89	139.783	121.008	103.451			138.533	176.568	0.784587	0.364255
A0A0N4SWD3;Q9CQF9	Prenylcysteine oxidase 1	NaN	5.37267	NaN	3.23776	NaN	6.78422	3.78879	11.7536			7.44221	4.30522	1.72865	0.386405
A0A0N4SWI4;Q9CR98	Protein FAM136A	56.1017	77.0795	51.7407	24.3666	40.3478	25.2534	38.7841	27.0614			32.8617	52.3221	0.628064	0.142042
A0A0R4J005	LIM and senescent cell antigen-like-containing domain protein	28.6147	21.6342	8.99921	17.3614	36.7965	30.9028	22.7418	46.9529			34.3485	19.1524	1.79343	0.0591926
A0A0R4J047;Q9CYI4	Luc7-like;Putative RNA-binding protein Luc7-like 1	23.7899	38.2976	27.1696	24.3742	26.3283	33.2796	30.6124	19.3143			27.3836	28.4078	0.963947	0.829347
A0A0R4J049;Q8CIG8	Protein arginine N-methyltransferase 5	40.803	57.4874	100.895	78.6225	105.407	85.1044	100.631	74.6321			91.4436	69.4519	1.31665	0.188596
A0A0R4J083	Long-chain specific acyl-CoA dehydrogenase, mitochondrial	59.6935	91.2519	58.9091	32.3985	35.7773	26.3026	33.876	22.9979			29.7385	60.5632	0.491032	0.0476108
A0A0R4J091;D6RDT4;Q9JKP7	DNA polymerase epsilon subunit 3	31.0349	23.8361	24.7781	25.4297	20.2331	22.3059	17.3128	12.5978			18.1124	26.2697	0.689478	0.0219267
A0A0R4J0Q5;P21619	Lamin B2;Lamin-B2	43.26	39.245	12.2013	10.2836	10.1929	11.1191	13.3321	12.9414			11.8964	26.2475	0.45324	0.151794
A0A0R4J0T5;P28659	CUGBP, Elav-like family member 1;CUGBP Elav-like family member 1	12.1442	8.11023	3.36304	6.82132	15.5853	15.3818	13.4128	26.2785			17.6646	7.60969	2.32133	0.0262732
A0A0R4J0Z1;P08003	Protein disulfide-isomerase A4	155.974	84.6503	77.2	82.6244	59.9056	52.1536	64.5664	61.0943			59.43	100.112	0.593634	0.0744904
A0A0R4J104;E9PX84;E9QL31;P98078;Q3TRE6	Disabled 2, mitogen-responsive phosphoprotein;Disabled 2, mitogen-responsive phosphoprotein;Disabled 2, mitogen-responsive phosphoprotein;Disabled homolog 2;Disabled 2, mitogen-responsive phosphoprotein		5.71544	7.27625	6.70109	30.9957	31.2666	29.715	29.6974			30.4187	6.56426	4.63398	2.26665e-07
A0A0R4J135;G3UYY2;P17563;Q63836	Methanethiol oxidase;Methanethiol oxidase;Methanethiol oxidase;Selenium-binding protein 2	NaN	NaN	NaN	9.64143	NaN	NaN	4.17083	NaN			4.17083	9.64143	0.432594	#DIV/0!
A0A0R4J138;P50429	Arylsulfatase B	17.1403	31.422	12.7579	15.2681	25.5953	14.4865	23.2441	18.8517			20.5444	19.1471	1.07298	0.783205
A0A0R4J139;Q8BU85	Peptide-methionine (R)-S-oxide reductase;Methionine-R-sulfoxide reductase B3, mitochondrial	NaN	6.38855	NaN	NaN	51.8919	41.1173	30.7099	29.0901			38.2023	6.38855	5.97981	#DIV/0!
A0A0R4J187;E9Q163;P23475	X-ray repair complementing defective repair in Chinese hamster cells 6;X-ray repair complementing defective repair in Chinese hamster cells 6 (Fragment);X-ray repair cross-complementing protein 6	NaN	NaN	NaN	12.4566	13.2989	14.5794	15.0361	21.6612			16.1439	12.4566	1.29601	#DIV/0!
A0A0R4J1L2	Elongation factor 1-delta	3.74179	8.73593	3.88616	3.96598	14.84	13.385	9.32506	15.4348			13.2462	5.08247	2.60626	0.00437032
A0A0R4J1N9;D3Z0F3;P40630	Transcription factor A, mitochondrial;Transcription factor A, mitochondrial (Fragment);Transcription factor A, mitochondrial	24.459	33.8682	NaN	7.32855	11.9652	10.9476	8.83493	5.73136			9.36977	21.8853	0.428132	0.12076
A0A0R4J1Y7;E9PXX7;Q91W90	protein disulfide-isomerase;protein disulfide-isomerase;Thioredoxin domain-containing protein 5	27.8922	13.0793	23.3359	9.16603	19.3823	16.8589	22.6435	21.6185			20.1258	18.3683	1.09568	0.712306
A0A0R4J259;A0AA74KTA7;G3UXJ6;G3UZI2;G3V018;Q7TMK9	Synaptotagmin binding, cytoplasmic RNA interacting protein;Synaptotagmin binding, cytoplasmic RNA interacting protein;Synaptotagmin binding, cytoplasmic RNA interacting protein;Synaptotagmin binding, cytoplasmic RNA interacting protein;Synaptotagmin binding, cytoplasmic RNA interacting protein;Heterogeneous nuclear ribonucleoprotein Q	72.7863	43.4414	25.4729	24.0507	35.5165	43.5858	46.2785	40.7923			41.5433	41.4378	1.00255	0.993025
A0A0U1RNJ1;P19096	Fatty acid synthase	NaN	NaN	4.06552	6.05943	8.33169	20.5047	10.3451	17.8812			14.2657	5.06247	2.81793	0.10621
A0A0U1RNQ6;Q8BFR5	Tu translation elongation factor, mitochondrial (Fragment);Elongation factor Tu, mitochondrial	23.3396	12.6216	25.2111	26.5438	22.5236	34.9555	28.2843	35.3241			30.2719	21.929	1.38045	0.106632
A0A0U1RNU9;P62814;Q91YH6	ATPase, H+ transporting, lysosomal V1 subunit B1 (Fragment);V-type proton ATPase subunit B, brain isoform;V-type proton ATPase subunit B, kidney isoform	8.88451	7.98392	5.40598	20.236	14.4264	21.0051	17.1216	26.9465			19.8749	10.6276	1.87012	0.0731858
A0A0U1RP81;E9Q800;E9QAY6;Q8CAQ8	MICOS complex subunit MIC60;MICOS complex subunit MIC60;MICOS complex subunit MIC60;MICOS complex subunit Mic60	9.80483	6.96071	5.72768	1.62564	11.7507	25.8626	21.4767	23.3925			20.6206	6.02972	3.41984	0.0060899
A0A0U1RPC2;A0A0U1RPX0;Q9CRA8	Exosome component 5;Exosome component 5;Exosome complex component RRP46	11.1631	9.56395	17.5634	12.9879	19.4723	17.3761	8.65025	9.72404			13.8057	12.8196	1.07692	0.769368
A0A0U1RPJ7;D3YVR9;Q9R0P4	Small acidic protein (Fragment);Small acidic protein;Small acidic protein	14.1511	25.3299	23.5999	20.6085	21.8054	21.9323	15.9761	10.3032			17.5043	20.9224	0.836629	0.39198
A0A0U1RPK4;P10852	Solute carrier family 3 (activators of dibasic and neutral amino acid transport), member 2;Amino acid transporter heavy chain SLC3A2	20.6153	12.7123	15.0163	18.2078	26.884	37.034	25.2921	29.1471			29.5893	16.6379	1.77843	0.00611314
A0A140LHA2;Q9WVA3	Mitotic checkpoint protein BUB3	45.2458	67.0462	25.469	34.45	25.3007	22.3757	21.3364	27.0831			24.024	43.0527	0.558012	0.0803978
A0A140LIR6;P35550	Fibrillarin (Fragment);rRNA 2'-O-methyltransferase fibrillarin	11.9042	10.2595	7.86709	11.4722	18.3672	29.5577	21.0137	25.3514			23.5725	10.3757	2.27189	0.00237133
A0A140LIU3;P56391	Cytochrome c oxidase subunit 6B1	19.3041	7.19475	11.1019	10.7378	15.6523	17.416	25.2779	21.2476			19.8984	12.0847	1.64659	0.0578142
A0A140LJB5;B7ZNL2;Q78ZA7	Nucleosome assembly protein 1-like 4 (Fragment);Nap1l4 protein;Nucleosome assembly protein 1-like 4	34.1587	21.6012	29.3551	27.9753	20.0787	22.2287	23.8689	24.1681			22.5861	28.2726	0.798868	0.0844418
A0A171KXD3;Q9JIF0	type I protein arginine methyltransferase;Protein arginine N-methyltransferase 1	32.2171	22.5252	22.3496	39.1082	12.6215	20.5404	12.7826	18.4392			16.0959	29.05	0.554075	0.0289713
A0A1B0GQZ9;Q9CY46;Q9QXA5	U6 snRNA-associated Sm-like protein LSm4	41.7126	45.2836	47.1017	52.4878	24.3636	23.9451	33.0039	25.1613			26.6185	46.6464	0.570643	0.000657148
A0A1B0GR11;Q93092	Transaldolase	104.032	83.2046	180.19	186.897	89.0861	88.3111	97.8089	82.5638			89.4425	138.581	0.645418	0.113421
A0A1B0GRG4;A0A1B0GSG5;Q91VI7	Ribonuclease inhibitor (Fragment);Ribonuclease inhibitor;Ribonuclease inhibitor	5.29156	3.05106	2.41668	1.76951	3.20876	8.7489	6.76493	10.5836			7.32655	3.1322	2.33911	0.0539856
A0A1B0GRP7;Q9Z2Y8	Pyridoxal phosphate binding protein (Fragment);Pyridoxal phosphate homeostasis protein	133.222	170.879	223.723	186.634	143.343	128.129	158.559	102.031			133.015	178.615	0.744705	0.086761
A0A1B0GRV0;Q9Z0S1	3'(2'),5'-bisphosphate nucleotidase 1;3'(2'),5'-bisphosphate nucleotidase 1	36.6109	65.7416	40.0194	52.1639	8.61503	10.8139	11.3963	14.7638			11.3973	48.6339	0.234348	0.00146776
A0A1B0GS13;A0A1B0GSH8;A0A1B0GT81;A0A1B0GTA4;Q07813	BCL2-associated X protein (Fragment);Predicted gene 45808 (Fragment);BCL2-associated X protein;BCL2-associated X protein (Fragment);Apoptosis regulator BAX	27.2105	NaN	32.4544	29.2091	26.4367	40.785	34.9808	28.8295			32.758	29.6247	1.10577	0.471372
A0A1B0GS58;Q9CQM9	Glutaredoxin 3;Glutaredoxin-3	13.8543	NaN	24.9688	19.1652	19.3941	16.427	19.383	18.8677			18.5179	19.3294	0.958018	0.784544
A0A1B0GSR9;P06151	L-lactate dehydrogenase;L-lactate dehydrogenase A chain	27.2109	14.1826	13.6092	25.297	30.7288	90.6204	64.1069	153.594			84.7625	20.0749	4.22231	0.0488771
A0A1D5RLD7;A0A1D5RLF2;A0A1D5RLI3;A0A1D5RLJ3;A0A1D5RLT4;A0A1D5RLU2;A0A1D5RLW0;A0A1D5RLX7;A0A1D5RLY1;A0A1D5RM30;Q91WE2	Proteasome activator subunit 3 interacting protein 1 (Fragment);Proteasome activator subunit 3 interacting protein 1 (Fragment);Proteasome activator subunit 3 interacting protein 1 (Fragment);Proteasome activator subunit 3 interacting protein 1 (Fragment);Proteasome activator subunit 3 interacting protein 1 (Fragment);Proteasome activator subunit 3 interacting protein 1 (Fragment);Proteasome acti…	32.8808	34.3774	29.5726	23.6553	23.6909	19.5319	17.323	14.6463			18.798	30.1215	0.624071	0.00995809
A0A1D5RLT0;Q3TV70	Nuclear receptor 2C2-associated protein	13.5602	17.543	39.2889	16.1314	7.90458	7.56072	10.373	10.748			9.14656	21.6309	0.422848	0.0826583
A0A1D5RM07;A0A1D5RM58;A0A1I7Q4G8;E9QMN5;Q8CHY6	GATA zinc finger domain containing 2A (Fragment);GATA zinc finger domain containing 2A (Fragment);GATA zinc finger domain containing 2A;GATA zinc finger domain containing 2A;Transcriptional repressor p66 alpha	37.6641	44.8361	11.7598	4.98588	8.94917	12.5854	13.9974	12.9761			12.127	24.8115	0.488767	0.241607
A0A1D5RM85;P62717	Large ribosomal subunit protein eL20 (Fragment);Large ribosomal subunit protein eL20	13.2173	6.59432	9.30884	2.61302	12.3843	25.6809	10.4163	23.4649			17.9866	7.93336	2.26721	0.064703
A0A1L1SQA8;P62852	40S ribosomal protein S25;Small ribosomal subunit protein eS25	72.4948	42.2446	189.463	176.734	172.138	223.985	103.33	155.037			163.622	120.234	1.36086	0.367288
A0A1L1SRL0;A0A1L1STF9;Q8CH25	SAFB-like, transcription modulator;SAFB-like, transcription modulator;SAFB-like transcription modulator	181.179	245.779	114.738	61.6118	30.5707	51.5372	71.615	71.4166			56.2849	150.827	0.373175	0.0614373
A0A1L1SSH9;P07214;Q5NCU4	SPARC	24.4089	13.5882	12.9643	12.564	19.2232	22.7803	15.8229	19.9308			19.4393	15.8814	1.22403	0.307209
A0A1L1SSJ7;P23780	Galactosidase, beta 1;Beta-galactosidase	4.39743	8.42281	NaN	NaN	5.04553	5.648	7.01137	7.34749			6.2631	6.41012	0.977065	0.925702
A0A1L1STE6;Q9D6R2	Isocitrate dehydrogenase [NAD] subunit, mitochondrial;Isocitrate dehydrogenase [NAD] subunit alpha, mitochondrial	18.4002	10.732	14.1655	10.0462	17.0971	26.4072	24.7524	24.5748			23.2079	13.3359	1.74025	0.012913
A0A1L1SV25;P57780	Alpha-actinin-4	40.3995	19.3524	31.8345	19.3233	74.048	82.2005	120.278	136.988			103.379	27.7274	3.72839	0.00315451
A0A1L1SVK0;Q61206	1-alkyl-2-acetylglycerophosphocholine esterase (Fragment);Platelet-activating factor acetylhydrolase IB subunit alpha2	28.9708	25.4341	38.479	101.551	49.2881	27.3589	44.7818	32.2233			38.413	48.6087	0.790251	0.603198
A0A1W2P6F6;A0A1W2P7Q9;Q60605	Myosin, light polypeptide 6, alkali, smooth muscle and non-muscle;Myosin, light polypeptide 6, alkali, smooth muscle and non-muscle;Myosin light polypeptide 6	84.3632	78.6287	181.777	178.396	303.528	245.754	328.516	171.503			262.325	130.791	2.00568	0.0266207
A0A1W2P6H2;A0A1W2P7I2;O70318;Q80UE4;Q80UE5	Erythrocyte membrane protein band 4.1 like 2 (Fragment);Erythrocyte membrane protein band 4.1 like 2;Band 4.1-like protein 2;Epb4.1l2 protein;Epb4.1l2 protein	4.05727	8.9631	3.50203	NaN	8.22261	6.06925	5.96611	5.44079			6.42469	5.50747	1.16654	0.596592
A0A1W2P6P1;A0A1W2P7I5;Q8BJU0	Small glutamine-rich tetratricopeptide repeat (TPR)-containing, alpha (Fragment);Small glutamine-rich tetratricopeptide repeat (TPR)-containing, alpha (Fragment);Small glutamine-rich tetratricopeptide repeat-containing protein alpha	23.3967	30.9513	21.0798	41.4554	23.4207	28.7892	17.9265	21.824			22.9901	29.2208	0.786771	0.268715
A0A1W2P6Q8;A0A1W2P7H4;A0A1W2P7S8;A0A1W2P7Z8;A0A1W2P855;Q6A068	Cell division cycle 5 like, retrotransposed 5;Cell division cycle 5 like, retrotransposed 9;Cell division cycle 5 like, retrotransposed 1;Cell division cycle 5 like, retrotransposed 10;Cell division cycle 5 like, retrotransposed 8;Cell division cycle 5-like protein	18.6888	9.50781	15.2299	4.07435	6.36408	10.3692	13.6577	19.9961			12.5968	11.8752	1.06076	0.872799
A0A1W2P733;Q922D8	C-1-tetrahydrofolate synthase, cytoplasmic;C-1-tetrahydrofolate synthase, cytoplasmic	1.46247	NaN	1.55176	NaN	2.40758	9.51138	6.93482	6.80158			6.41384	1.50712	4.2557	0.0906831
A0A1W2P768;F8WI35;P02301;P68433;P84228;P84244	H3 clustered histone 14;Histone H3;Histone H3.3C;Histone H3.1;Histone H3.2;Histone H3.3	32.1751	43.8452	29.4457	32.1135	77.3912	106.542	139.18	194.26			129.343	34.3949	3.76054	0.00940288
A0A1W2P7A1;F7AEH4;P63323	40S ribosomal protein S12;40S ribosomal protein S12;Small ribosomal subunit protein eS12	73.5327	57.5433	74.8892	71.4684	84.3746	91.3973	66.2804	78.3165			80.0922	69.3584	1.15476	0.15811
A0A1W2P7C6;A0A1W2P7L6;Q78DX7	Ros1 proto-oncogene;receptor protein-tyrosine kinase;Proto-oncogene tyrosine-protein kinase ROS	NaN	86.9803	2.45919	NaN	94.6392	101.715	138.899	121.543			114.199	44.7198	2.55366	0.0809417
A0A1W2P7H2;P62075	Mitochondrial import inner membrane translocase subunit;Mitochondrial import inner membrane translocase subunit Tim13	34.5799	18.4285	21.6139	17.8455	38.255	23.6153	30.1567	27.746			29.9433	23.1169	1.2953	0.219399
A0A1W2P7K2;Q9CQE6;Q9DAP7	Anti-silencing function 1A histone chaperone;Histone chaperone ASF1A;Histone chaperone ASF1B	46.4368	34.2465	36.5613	47.5499	26.6106	29.1335	29.9766	33.5753			29.824	41.1986	0.723908	0.0213634
A0A1W2P7P4;P28574	Max protein;Protein max	25.4669	28.8543	16.8095	3.75342	6.36284	10.332	NaN	6.89358			7.86281	18.721	0.419998	0.166197
A0A1W2P7Y9;Q810U4	Neuronal cell adhesion molecule	19.9549	18.5674	9.9852	3.70956	1.58746	NaN	NaN	NaN			1.58746	13.0543	0.121604	#DIV/0!
A0A1Y7VJ48;P48428	Tubulin-specific chaperone A	114.922	160.963	281.164	180.767	265.323	239.964	248.482	190.652			236.105	184.454	1.28002	0.228894
A0A1Y7VK19;Q9DCB8	Iron-sulfur cluster assembly 2 (Fragment);Iron-sulfur cluster assembly 2 homolog, mitochondrial	14.9898	NaN	NaN	NaN	8.77659	4.55264	9.08321	NaN			7.47081	14.9898	0.498394	#DIV/0!
A0A1Y7VK88	asparaginase (Fragment)	43.5607	61.8332	66.7195	191.879	18.5564	17.8129	82.4521	55.1861			43.5019	90.998	0.478053	0.251354
A0A1Y7VKT9;E0CY38;E0CY91;E0CYW1;E0CZB3;Q9EPV8	Ubiquitin-like protein 5;Ubiquitin-like protein 5;Ubiquitin-like protein 5;Ubiquitin-like protein 5 (Fragment);Ubiquitin-like protein 5;Ubiquitin-like protein 5	9.37973	8.1114	NaN	10.7245	10.288	15.9537	7.7022	5.34361			9.82188	9.40521	1.0443	0.88632
A0A1Y7VKZ4;Q91VK1	Basic leucine zipper and W2 domains 2 (Fragment);eIF5-mimic protein 1	9.24291	NaN	NaN	NaN	7.17872	13.6308	10.389	10.1326			10.3328	9.24291	1.11791	#DIV/0!
A0A1Y7VM54;Q9D1D4	Transmembrane emp24 domain-containing protein 10	14.3176	7.33137	6.91661	6.54045	14.2477	16.0293	9.15084	18.2971			14.4312	8.77651	1.6443	0.0800171
A0A1Y7VMP9;Q9WVL3	Solute carrier family 12, member 7;Solute carrier family 12 member 7	19.4878	19.4292	4.9922		4.42422	1.71724	3.26605	4.55611			3.4909	14.6364	0.238509	0.0421527
A0A1Y7VN70;Q80Y14	Glutaredoxin 5;Glutaredoxin-related protein 5, mitochondrial	22.9534	7.07978	16.7252	22.3628	5.36399	9.02192	10.3038	4.62507			7.3287	17.2803	0.424108	0.0445151
A0A286YCD7;P55264	Adenosine kinase (Fragment);Adenosine kinase	8.37847	15.1075	9.23024	25.4666	18.3618	13.3924	14.2354	13.8502			14.96	14.5457	1.02848	0.922801
A0A286YCG8;A0A286YCT4;A0A286YDB7;Q9CY50	Translocon-associated protein subunit alpha;Translocon-associated protein subunit alpha;Translocon-associated protein subunit alpha (Fragment);Translocon-associated protein subunit alpha	27.3804	1.13162	5.69216	22.9295	15.2274	9.96072	18.3053	26.5995			17.5232	14.2834	1.22682	0.672508
A0A286YDA2;A0A286YDT3;E9Q5C9	Nucleolar and coiled-body phosphoprotein 1	82.5325	86.465	149.697	106.583	81.1257	65.7072	61.9651	41.1009			62.4747	106.319	0.587614	0.0458082
A0A286YDU2;E9QM77;F6U2C2;F7B6X4;O70305	Ataxin 2 (Fragment);Ataxin 2;Ataxin 2 (Fragment);Ataxin 2 (Fragment);Ataxin-2	NaN	7.35201	4.56929	2.06026	9.59604	17.3554	10.2985	8.61565			11.4664	4.66052	2.46032	0.0520818
A0A2C9F2D2;Q07076	Annexin;Annexin A7	NaN	NaN	NaN	3.4061	5.77888	25.0712	9.66608	13.9792			13.6238	3.4061	3.99984	#DIV/0!
A0A2I3BQF4;P62889	Large ribosomal subunit protein eL30	19.9559	6.99378	42.2648	58.248	20.4191	40.6601	23.2574	65.0347			37.3428	31.8656	1.17188	0.73343
A0A2I3BQU5;A0A2I3BRQ7;E9PZM7	SR-related CTD-associated factor 11;SR-related CTD-associated factor 11 (Fragment);SR-related CTD-associated factor 11	31.7087	22.6012	32.3883	15.6964	22.6821	20.8907	26.1782	15.4786			21.3074	25.5986	0.832366	0.383637
A0A2I3BRG8;Q99LB2	Dehydrogenase/reductase (SDR family) member 4 (Fragment);Dehydrogenase/reductase SDR family member 4	43.8762	73.9184	12.5452	24.9839	7.11201	10.0612	9.65982	18.383			11.304	38.8309	0.291108	0.0889292
A0A2I3BRK6;Q9JIX0	Transcription and mRNA export factor ENY2	9.4534	11.9855	NaN	6.13404	16.0337	7.11122	6.37918	4.80532			8.58235	9.19098	0.93378	0.861423
A0A2R8VHD0;P23591	GDP-L-fucose synthase	40.652	43.6423	119.504	114.718	51.7954	35.9417	40.1036	42.8261			42.6667	79.6291	0.535818	0.142863
A0A2R8VHK1;Q9D0M3	Cytochrome c-1 (Fragment);Cytochrome c1, heme protein, mitochondrial	22.6719	18.576	14.1386	4.39177	19.7844	32.0855	21.973	33.4557			26.8246	14.9446	1.79494	0.063965
A0A2R8VHP9;A0A2R8VI25;B2M1R7;Q3TT81;Q61990	Poly(rC) binding protein 2;Poly(rC) binding protein 2;Poly(RC) binding protein 2;Poly(rC) binding protein 2;Poly(rC)-binding protein 2	38.7397	29.2089	32.812	35.4034	53.2357	62.5542	65.5196	80.0393			65.3372	34.041	1.91937	0.00183815
A0A2R8VHS7;A0A2U3TZ54;P61219	DNA-directed RNA polymerases I, II, and III subunit RPABC2;Polymerase (RNA) II (DNA directed) polypeptide F;DNA-directed RNA polymerases I, II, and III subunit RPABC2	19.3676	14.5076	4.91301	46.3817	15.412	8.92276	NaN	15.3276			13.2208	21.2925	0.620913	0.483322
A0A2R8VHU9;A0A2R8VKE8	Cytohesin 4 (Fragment)	49.5403	76.0438	27.7502	NaN	23.8987	42.5547	9.84585	22.2136			24.6282	51.1114	0.481853	0.120155
A0A2R8VI94;A0A2R8VJU9;A0A2R8VK70;A0A2R8W6P0;D3Z187;Q61735	CD47 antigen (Rh-related antigen, integrin-associated signal transducer);CD47 antigen (Rh-related antigen, integrin-associated signal transducer);Leukocyte surface antigen CD47;Leukocyte surface antigen CD47;CD47 antigen (Rh-related antigen, integrin-associated signal transducer);Leukocyte surface antigen CD47	31.3991	12.076	22.6027	36.0814	67.4893	40.1714	47.5165	65.8615			55.2597	25.5398	2.16367	0.0134534
A0A2R8VKL5;E9Q066;G3X9Q6;Q8BWW4	La ribonucleoprotein 4;La ribonucleoprotein 4;La ribonucleoprotein 4;La-related protein 4	41.2311	64.7938	26.8599	18.6299	29.107	33.4874	22.3346	32.2682			29.2993	37.8787	0.773504	0.441725
A0A2R8W6J8;O35621;Q91W01;Q9D6D9;Q9Z2M7	Phosphomannomutase (Fragment);Phosphomannomutase 1;Phosphomannomutase;Phosphomannomutase;Phosphomannomutase 2	4.97605	1.06397	15.0258	8.77573	6.13511	8.4222	5.1567	2.91203			5.65651	7.46039	0.758206	0.591654
A0A338P684;P48758	Carbonyl reductase 1;Carbonyl reductase [NADPH] 1	NaN	NaN	36.1842	7.37426	12.2195	NaN	9.64372	10.7728			10.8787	21.7792	0.499498	0.386399
A0A338P6F6;P17095;Q3TE85	High mobility group protein HMG-I/HMG-Y	84.4855	166.867	35.4573	32.6677	75.3657	56.1852	53.599	43.7297			57.2199	79.8693	0.716419	0.506085
A0A338P6G6;A0A384DV79	High mobility group protein HMG-I/HMG-Y	85.932	139.757	16.1966	43.7923	87.4511	68.2517	46.7358	60.0988			65.6344	71.4196	0.918997	0.844408
A0A338P7C0;O09061	Proteasome (prosome, macropain) subunit, beta type 1;Proteasome subunit beta type-1	14.9632	24.0513	23.9615	25.2431	17.5728	14.581	8.66417	12.1246			13.2356	22.0548	0.600126	0.0272657
A0A338P7D7;Q9Z2U0	Proteasome subunit alpha type;Proteasome subunit alpha type-7	48.6803	50.8922	62.8202	137.948	36.9129	27.2144	33.7524	39.0607			34.2351	75.0852	0.45595	0.104091
A0A3B2W4I2;A0A3B2WCC1;A0A3F2YNL8;Q91VH6	Protein MEMO1;Protein MEMO1 (Fragment);Protein MEMO1;Protein MEMO1	NaN	NaN	NaN	1.67833	2.99826	3.21274	7.51772	10.0124			5.93529	1.67833	3.53642	#DIV/0!
A0A3B2W7K0;A2ALV3;F6ZL13;Q62419;Q62420;Q8BXU5	SH3-domain GRB2-like 1;SH3-domain GRB2-like 2;SH3-domain GRB2-like 2 (Fragment);Endophilin-A2;Endophilin-A1;SH3-domain GRB2-like 2	NaN	NaN	14.946	NaN	14.3241	21.9341	11.6071	18.441			16.5766	14.946	1.1091	#DIV/0!
A0A3B2W812;Q9JLQ0	CD2-associated protein	4.48131	10.7504	2.57892	4.54727	8.40547	14.05	8.23778	7.53409			9.55685	5.58948	1.70979	0.140046
A0A3B2WB12;Q64327	Male-enhanced antigen 1 (Fragment);Male-enhanced antigen 1	20.1037	30.5514	59.6691	27.4945	64.0393	36.5832	61.411	52.9749			53.7521	34.4547	1.56008	0.120411
A0A3B2WBC6	Polymerase (RNA) II (DNA directed) polypeptide M	27.4362	14.9681	61.6219	19.8841	31.8509	40.522	21.5792	20.1128			28.5162	30.9776	0.920544	0.838507
A0A3B2WBF0;P09671	Superoxide dismutase;Superoxide dismutase [Mn], mitochondrial	8.95929	18.7297	NaN	13.8583	NaN	3.7182	4.04098	NaN			3.87959	13.8491	0.280133	0.0715503
A0A3B2WBH9;A0A3B2WCN9;Q9Z0U1	Tight junction protein 2;Tight junction protein 2;Tight junction protein ZO-2	26.6442	23.3574	39.2311	17.7403	9.73883	12.9944	13.7817	10.1382			11.6633	26.7432	0.436121	0.0177993
A0A3B2WBL1;A0A3B2WDD2;Q5XJF6	Ribosomal protein	82.5396	40.7929	126.104	184.006	122.89	238.029	123.178	235.816			179.978	108.361	1.66092	0.16218
A0A3B2WBM3;P62869	Elongin B;Elongin-B	22.559	16.8161	28.7602	28.8916	33.8913	28.4355	42.5106	26.8721			32.9274	24.2567	1.35745	0.106009
A0A3B2WCD8;Q3U0V1	KH-type splicing regulatory protein;Far upstream element-binding protein 2	483.264	613.326	243.374	243.188	225.049	217.337	256.456	214.796			228.409	395.788	0.5771	0.120244
A0A3B2WCL5;Q9CT10	RAN binding protein 3;Ran-binding protein 3	57.3734	55.0404	63.6683	22.8968	49.7811	54.0056	61.0931	48.9289			53.4522	49.7447	1.07453	0.711147
A0A3Q4EH04;A0A3Q4L335;A0A3Q4L393;Q8BL97	Serine and arginine-rich splicing factor 7;Serine and arginine-rich splicing factor 7;Serine and arginine-rich splicing factor 7;Serine/arginine-rich splicing factor 7	114.311	90.2892	107.055	208.138	134.374	129.666	166.544	107.669			134.563	129.948	1.03551	0.879567
A0A494B943;A0A494BA97;Q62422	Osteoclast stimulating factor 1;Osteoclast-stimulating factor 1;Osteoclast-stimulating factor 1	16.6564	12.5587	19.7604	27.3386	13.298	19.9613	17.7649	19.0935			17.5294	19.0785	0.918804	0.669781
A0A494B947;G3UW94;Q9D883	U2 small nuclear ribonucleoprotein auxiliary factor (U2AF) 1 (Fragment);U2 small nuclear ribonucleoprotein auxiliary factor (U2AF) 1;Splicing factor U2AF 35 kDa subunit	56.5745	26.0427	22.8112	37.7719	27.9863	33.2434	34.6936	35.7631			32.9216	35.8001	0.919596	0.725662
A0A494B9B9;Q8C6I2	Succinate dehydrogenase assembly factor 2, mitochondrial;Succinate dehydrogenase assembly factor 2, mitochondrial	29.6429	25.449	17.5243	4.75326	18.0902	14.1208	18.0253	15.7588			16.4988	19.3424	0.852986	0.627151
A0A494B9C1;P51432	Phosphoinositide phospholipase C (Fragment);1-phosphatidylinositol 4,5-bisphosphate phosphodiesterase beta-3	5.53251	NaN	4.40301	NaN	4.12916	9.08129	11.3689	9.47369			8.51327	4.96776	1.7137	0.204648
A0A494B9P5;A0A494BA70;A0A494BA94;A0A494BBQ2;Q9WV84	Nucleoside diphosphate kinase (Fragment);Nucleoside diphosphate kinase (Fragment);Nucleoside diphosphate kinase;Nucleoside diphosphate kinase;Nucleoside diphosphate kinase, mitochondrial	27.3309	62.9644	26.9917	57.6399	47.09	28.2145	34.4218	32.7283			35.6137	43.7317	0.814367	0.466489
A0A494B9R5;E9Q156;Q9EP82	WD repeat domain 4 (Fragment);WD repeat domain 4;tRNA (guanine-N(7)-)-methyltransferase non-catalytic subunit WDR4	1.81268	2.46098	9.3918	2.93943	5.93323	2.5961	4.82231	NaN			4.45055	4.15122	1.07211	0.898939
A0A494B9Y0;A0A494BAB5;Q9D5T0	Outer mitochondrial transmembrane helix translocase	13.7829	12.6494	25.3545	13.0473	19.0203	25.7348	17.5004	23.7261			21.4954	16.2085	1.32618	0.19443
A0A494B9Z0;A0A494BBA8;P62862	40S ribosomal protein S30;Finkel-Biskis-Reilly murine sarcoma virus (FBR-MuSV) ubiquitously expressed (fox derived);Ubiquitin-like FUBI-ribosomal protein eS30 fusion protein	139.941	127.458	419.622	265.627	317.045	355.137	256.917	198.851			281.988	238.162	1.18402	0.586172
A0A494BAJ6;Q9WUL7	ADP-ribosylation factor-like protein 3	14.0385	13.3857	15.5674	52.0952	21.9298	13.8068	20.9458	20.7796			19.3655	23.7717	0.814645	0.663553
A0A494BAU1;E9PYT3	Atlastin GTPase 3	29.7728	20.0283	37.691	NaN	27.3417	32.1983	26.2037	24.6512			27.5987	29.164	0.946328	0.752022
A0A494BAZ4;H3BJQ7;P99029	Peroxiredoxin-5 (Fragment);Peroxiredoxin-5;Peroxiredoxin-5, mitochondrial	15.7287	4.54197	12.4832	16.1813	24.3634	33.5198	37.7981	33.2572			32.2346	12.2338	2.63489	0.00216357
A0A494BB86;P61164;Q8R5C5	Alpha-centractin;Alpha-centractin;Beta-centractin	11.7041	5.78355	15.9325	17.0087	13.1724	27.7754	14.6254	30.1934			21.4417	12.6072	1.70075	0.132517
A0A494BB95;Q60872	Eukaryotic translation initiation factor 4C;Eukaryotic translation initiation factor 1A	12.7869	15.5937	14.9826	30.9129	15.8324	15.5255	10.389	12.4569			13.551	18.569	0.729761	0.293266
A0A494BBF6;A0A494BBI6;Q9WUD1	E3 ubiquitin-protein ligase CHIP	21.6868	12.3572	40.6436	26.5159	24.5079	14.0088	23.7989	15.4599			19.4439	25.3009	0.768506	0.402484
A0A494BBF7;D3Z5N6;Q61103	Double PHD fingers 2 (Fragment);Double PHD fingers 2;Zinc finger protein ubi-d4	26.8825	17.2656	NaN	NaN	NaN	NaN	NaN	16.278			16.278	22.0741	0.737429	#DIV/0!
A0A498WGD8;Q8CDN6	Thioredoxin-like 1;Thioredoxin-like protein 1	63.3912	96.811	101.745	116.901	114.443	103.096	110.836	92.3438			105.18	94.7122	1.11052	0.427254
A0A498WGK2;Q8BP47	Asparagine--tRNA ligase, cytoplasmic;Asparagine--tRNA ligase, cytoplasmic	9.79173	7.29016	12.9541	12.2692	23.4276	37.3882	25.7403	43.3264			32.4706	10.5763	3.07013	0.00427792
A0A5F8MPX7;A0A6I8MX12;E9PZ21;E9Q7G6;G3UZJ9;Q8BWL5;Q8VC70;Q91W59	RNA binding motif, single stranded interacting protein 2;RNA binding motif, single stranded interacting protein;RNA binding motif, single stranded interacting protein 1;RNA binding motif, single stranded interacting protein 2;RNA binding motif, single stranded interacting protein (Fragment);RNA-binding motif, single-stranded-interacting protein 3;RNA-binding motif, single-stranded-interacting pro…	5.43788	9.15098	NaN	NaN	NaN	12.9589	13.3458	17.7227			14.6758	7.29443	2.01192	0.0548233
A0A668KL51;Q91VA7;V9GXV0	Isocitrate dehydrogenase [NAD] subunit, mitochondrial;Isocitrate dehydrogenase [NAD] subunit, mitochondrial;Isocitrate dehydrogenase 3 (NAD+) beta (Fragment)	NaN	NaN	NaN	1.32475	NaN	6.58912	11.6559	13.3526			10.5325	1.32475	7.95058	#DIV/0!
A0A668KLD3;A0A668KLV9;Q9WTQ5	A kinase (PRKA) anchor protein (gravin) 12;A kinase (PRKA) anchor protein (gravin) 12;A-kinase anchor protein 12	NaN	15.9405	NaN	NaN	45.9429	24.423	26.6054	17.4662			28.6094	15.9405	1.79476	#DIV/0!
A0A6I8MWW2;A0A6I8MWX8;A0A6I8MWY7;A0A6I8MWZ1;A0A6I8MWZ5;A0A6I8MWZ9;A0A6I8MX00;A0A6I8MX31;A2A5E1;F7BTP8;Q9QYI3	DnaJ heat shock protein family (Hsp40) member C7;DnaJ heat shock protein family (Hsp40) member C7;DnaJ heat shock protein family (Hsp40) member C7;DnaJ heat shock protein family (Hsp40) member C7;DnaJ heat shock protein family (Hsp40) member C7;DnaJ heat shock protein family (Hsp40) member C7 (Fragment);DnaJ heat shock protein family (Hsp40) member C7;DnaJ heat shock protein family (Hsp40) member…	21.6577	14.0098	21.2003	14.3948	25.2835	34.2945	23.343	29.9241			28.2113	17.8156	1.58351	0.0180023
A0A6I8MX27;P16125	L-lactate dehydrogenase;L-lactate dehydrogenase B chain	NaN	NaN	NaN	NaN	8.01117	10.6016	9.23964	19.0513			11.7259	#DIV/0!	#DIV/0!	#DIV/0!
A0A991EKZ2;Q6P5B5	FMR1 autosomal homolog 2	34.9933	26.0345	31.7858	11.479	46.7224	41.7808	40.0679	41.7471			42.5795	26.0732	1.63308	0.0223278
A0A991ENV6;Q8VIJ6	Splicing factor proline/glutamine rich (polypyrimidine tract binding protein associated);Splicing factor, proline- and glutamine-rich	151.831	106.832	85.1735	65.3303	74.1782	87.7224	73.9781	85.0157			80.2236	102.292	0.784262	0.287364
A0AA74KSY4;P51859	Heparin binding growth factor;Hepatoma-derived growth factor	71.5772	87.835	57.5448	76.6505	55.7621	46.7705	42.1072	43.0993			46.9348	73.4019	0.639422	0.00922517
A0AA74KT39;D3YZA1;D3Z7T7;E9PW20;Q9CY57	Chromatin target of PRMT1;Chromatin target of PRMT1 (Fragment);Chromatin target of PRMT1 (Fragment);Chromatin target of PRMT1;Chromatin target of PRMT1 protein	13.519	5.42319	13.6436	3.43784	10.6627	7.93363	6.4311	10.7057			8.9333	9.00591	0.991937	0.980662
A0AA74KTB8;Q6PDY2	2-aminoethanethiol (cysteamine) dioxygenase;2-aminoethanethiol dioxygenase	23.9659	11.988	23.1747	32.278	25.2883	21.345	18.9294	18.6579			21.0551	22.8516	0.921384	0.699747
A0AAA9WUR9;A0AAA9WUU2;A0AAA9WUU4;A0AAA9WVY9;A0AAA9WVZ3;A0AAA9WW15;A0AAA9WWE2;A0AAA9WWE5;A0AAA9WWE8;G3UYP0;P63280	SUMO-conjugating enzyme UBC9;SUMO-conjugating enzyme UBC9;SUMO-conjugating enzyme UBC9;SUMO-conjugating enzyme UBC9;SUMO-conjugating enzyme UBC9;SUMO-conjugating enzyme UBC9;SUMO-conjugating enzyme UBC9;SUMO-conjugating enzyme UBC9;SUMO-conjugating enzyme UBC9;SUMO-conjugating enzyme UBC9 (Fragment);SUMO-conjugating enzyme UBC9	15.6117	4.50443	13.9295	8.78163	17.7841	30.29	23.1517	31.7436			25.7424	10.7068	2.4043	0.0106759
A1BN54;Q7TPR4	Alpha-actinin-1	NaN	NaN	NaN	NaN	7.71519	10.7757	4.99081	12.1155			8.8993	#DIV/0!	#DIV/0!	#DIV/0!
A2A4H9;Q61576	peptidylprolyl isomerase;Peptidyl-prolyl cis-trans isomerase FKBP10	11.5697	13.2199	5.06051	3.05828	NaN	NaN	NaN	NaN			#DIV/0!	8.2271	#DIV/0!	#DIV/0!
A2A4Z1;Q9D1C1	Ubiquitin-conjugating enzyme E2 C	7.91813	NaN	32.3371	14.3741	12.6558	20.4417	5.92694	12.8373			12.9654	18.2098	0.712002	0.490278
A2A513;P02535	Keratin, type I cytoskeletal 10;Keratin, type I cytoskeletal 10	NaN	4.00065	28.8362	NaN	NaN	NaN	5.4736	16.0726			10.7731	16.4184	0.656161	0.716471
A2A547;P84099	Ribosomal protein L19;Large ribosomal subunit protein eL19	38.42	25.1357	70.2176	34.3756	46.449	50.4906	37.1947	47.7127			45.4618	42.0372	1.08146	0.748764
A2A600;A2A601;A6PW68;P52293	Karyopherin subunit alpha 2 (Fragment);Karyopherin subunit alpha 2 (Fragment);Karyopherin subunit alpha 2 (Fragment);Importin subunit alpha-1	NaN	NaN	2.68246	NaN	6.11494	10.3485	4.98785	6.50962			6.99023	2.68246	2.6059	#DIV/0!
A2A6H1	LIM and SH3 protein 1 (Fragment)	5.08246	7.21875					23.2303	26.221			24.7257	6.15061	4.02004	0.00964599
A2A6U3;Q80UG5	Septin 9;Septin-9	36.5478	35.1206	16.8304	17.5506	10.3637	26.5935	22.005	38.4558			24.3545	26.5124	0.918608	0.794571
A2A813;Q99LX0	protein deglycase;Parkinson disease protein 7 homolog	41.121	35.183	60.896	39.1045	57.8063	54.9467	82.3817	61.8356			64.2426	44.0761	1.45754	0.0544118
A2A8E2;B7ZC71;B7ZC72;Q8BHG2	CXXC motif containing zinc binding protein	8.39361	5.56138	10.7502	11.2149	17.0308	10.8661	19.1292	11.0138			14.51	8.98003	1.61581	0.0666486
A2A8L1;B1AR17;E9PYL1;E9PYU4;E9Q614;E9QAS4;E9QAS5;F6WR45;F7C528;Q6PDQ2	Chromodomain-helicase-DNA-binding protein 5;DNA helicase;DNA helicase;DNA helicase;DNA helicase;DNA helicase;DNA helicase;Chromodomain helicase DNA binding protein 4 (Fragment);DNA helicase (Fragment);Chromodomain-helicase-DNA-binding protein 4	10.4225	11.1386			8.21142	8.28363	7.58388	6.1475			7.5566	10.7806	0.700947	0.0141214
A2A8V8;A2A8V9;E9PUK6;Q52KI8	Serine/arginine repetitive matrix 1;Serine/arginine repetitive matrix 1;Serine/arginine repetitive matrix 1;Serine/arginine repetitive matrix protein 1	29.6501	35.0941	16.3388	11.8373	12.9404	12.2958	7.037	8.07332			10.0866	23.2301	0.434206	0.0595698
A2AA85;Q6NXN1	SUZ RNA-binding domain-containing (Fragment);SUZ RNA-binding domain-containing	12.1546	12.17	28.2638	25.7727	18.5408	16.2323	13.4691	9.221			14.3658	19.5903	0.733312	0.314551
A2ACG7;Q9DBG6	Dolichyl-diphosphooligosaccharide--protein glycosyltransferase subunit 2	NaN	6.64167	NaN	NaN	7.36733	22.5706	10.0427	18.503			14.6209	6.64167	2.20139	#DIV/0!
A2ADR8;Q8R3G1	Protein phosphatase 1, regulatory subunit 8;Nuclear inhibitor of protein phosphatase 1	17.2305	21.1659	1.66766	2.84704	5.91841	9.66597	3.99831	5.89114			6.36846	10.7278	0.593642	0.425651
A2AE89;F6WHQ7;P10649	Glutathione S-transferase;glutathione transferase (Fragment);Glutathione S-transferase Mu 1	8.60662	NaN	23.0902	8.76095	16.1695	25.5457	37.3512	38.7734			29.4599	13.4859	2.1845	0.0857418
A2AEF3;Q9D0P7	Proline/serine-rich coiled-coil 1 (Fragment);Proline/serine-rich coiled-coil protein 1	2.04713	5.0218	NaN	NaN	1.8721	1.16183	NaN	NaN			1.51696	3.53446	0.429192	0.317839
A2AFJ1;Q60973	Histone-binding protein RBBP7	97.9016	153.107	107.835	102.132	152.148	107.829	103.732	78.1603			110.467	115.244	0.958553	0.819087
A2AFK7;Q91VC3	Eukaryotic initiation factor 4A-III (Fragment);Eukaryotic initiation factor 4A-III	44.1267	21.3654	23.7426	4.41888	29.4676	38.5598	22.282	30.0001			30.0774	23.4134	1.28462	0.477099
A2AFW6;Q791V5;Q9D050	Mitochondrial carrier 2;Mitochondrial carrier homolog 2;Mitochondrial carrier 2	13.9275	NaN	NaN	5.1577	15.445	31.6781	19.2299	37.8362			26.0473	9.54261	2.72958	0.117872
A2AGN7;O88685	Proteasome (prosome, macropain) 26S subunit, ATPase 3;26S proteasome regulatory subunit 6A	20.9292	10.8829	22.3403	6.7356	25.1763	38.6057	39.669	48.0365			37.8719	15.222	2.48797	0.00973052
A2AH85;O08810	116 kDa U5 small nuclear ribonucleoprotein component	227.373	144.35	97.3727	106.556	95.4228	98.1824	143.167	107.476			111.062	143.913	0.771731	0.338576
A2AIM4;P58774	Tropomyosin beta chain	1.74745	2.78501	8.74328	8.82191	19.7109	17.1768	5.91358	10.9817			13.4458	5.52441	2.43388	0.0724319
A2AIR7;A2AIR9;A2AIS0;O55017	Voltage-dependent N-type calcium channel subunit alpha;Voltage-dependent N-type calcium channel subunit alpha;Voltage-dependent N-type calcium channel subunit alpha;Voltage-dependent N-type calcium channel subunit alpha-1B	2.48887	4.64244	6.90453	8.71406	23.9196	32.5283	23.0642	13.7142			23.3066	5.68748	4.09788	0.00497346
A2AJ72;Q3TIX6	Far upstream element (FUSE) binding protein 3	16.9109	12.6855	10.0007	4.18832	11.2168	12.5354	8.88683	9.98805			10.6568	10.9463	0.973548	0.920376
A2AJK8;Q91Z38	Tetratricopeptide repeat domain 1;Tetratricopeptide repeat protein 1	12.2621	22.7131	30.1041	37.7768	36.3241	25.8427	28.9141	26.1683			29.3123	25.714	1.13994	0.568005
A2AKU9;Q8C2Q8;Q91VR2	ATP synthase subunit gamma;ATP synthase subunit gamma;ATP synthase subunit gamma, mitochondrial	6.91493	NaN	NaN	NaN	9.62747	21.1483	9.37862	23.624			15.9446	6.91493	2.30582	#DIV/0!
A2AL12;Q8BG05	Heterogeneous nuclear ribonucleoprotein A3	521.317	412.857	134.905	114.34	127.58	164.915	240.07	261.715			198.57	295.855	0.671174	0.394828
A2ALA0;P70279	Surfeit gene 6;Surfeit locus protein 6	2.94918	9.28434	9.65361	7.497	2.95363	NaN	NaN	5.34769			4.15066	7.34603	0.565021	0.257625
A2ALF0;A2ALF3;F6TQL3;F7CXJ2;Q6NZB0	DnaJ heat shock protein family (Hsp40) member C8;DnaJ heat shock protein family (Hsp40) member C8;DnaJ heat shock protein family (Hsp40) member C8 (Fragment);DnaJ heat shock protein family (Hsp40) member C8 (Fragment);DnaJ homolog subfamily C member 8	23.7633	16.4516	8.79896	10.1039	9.31308	14.1774	9.16436	11.3579			11.0032	14.7795	0.744492	0.337519
A2AM62;A2AM63;A2AM70;Q3TEA8;Z4YKA3;Z4YKB8	Heterochromatin protein 1-binding protein 3 (Fragment);Heterochromatin protein 1-binding protein 3 (Fragment);Heterochromatin protein 1, binding protein 3 (Fragment);Heterochromatin protein 1-binding protein 3;Heterochromatin protein 1-binding protein 3;Heterochromatin protein 1-binding protein 3	16.5938	19.2775	NaN	3.66475	8.41065	11.1165	6.61661	9.1613			8.82626	13.1787	0.669739	0.3455
A2AMY5;Q91VX2	Ubiquitin-associated protein 2	25.1096	27.9721	25.0998	16.8879	22.5827	22.4108	18.0311	17.7532			20.1945	23.7673	0.849673	0.239452
A2AP78;O54879	High mobility group box 3 (Fragment);High mobility group protein B3	30.048	30.4411	10.0003	56.5959	10.5471	4.06621	NaN	4.59934			6.40422	31.7713	0.201572	0.0772929
A2APD7;Q9D6Z1	Nucleolar protein 5A (Fragment);Nucleolar protein 56	81.7475	81.2389			12.916	19.7845	11.7971	24.1595			17.1643	81.4932	0.210622	0.000126182
A2API8;F7AA26;O54931	Paralemmin A kinase anchor protein;Paralemmin A kinase anchor protein (Fragment);PALM2-AKAP2 fusion protein	31.9993	36.9121	46.7844	29.4453	38.7499	50.5508	57.0151	45.0443			47.84	36.2853	1.31844	0.0786951
A2APJ1	Paralemmin A kinase anchor protein (Fragment)	7.32616	9.76354	11.8515	10.5388	10.3908	2.28394	11.5343	8.24364			8.11316	9.87001	0.822002	0.468045
A2APM1;A2APM2;A2APM3;A2APM4;A2APM5;E9QKM8;P15379;Q3U8S1;Q80X37	CD44 antigen	63.239	73.0534	41.6065	22.9291	13.7558	11.4581	13.579	9.67426			12.1168	50.207	0.241336	0.0147989
A2APX3;P21460	Cystatin C (Fragment);Cystatin-C	17.0027	37.8582	20.749	9.26013	34.1778	21.066	22.7563	32.0696			27.5174	21.2175	1.29692	0.394846
A2ASL8;Q7TQ95	Endoplasmic reticulum junction formation protein lunapark	32.7711	42.2567	NaN	7.58525	15.2424	24.4723	19.944	21.2176			20.2191	27.5377	0.734234	0.450548
A2ATJ2;Q8R4R6	Nucleoporin 35 (Fragment);Nucleoporin NUP35	24.9927	19.5869	16.0704	7.49839	6.50289	9.21847	7.95211	NaN			7.89115	17.0371	0.463175	0.0918303
A2ATP5;A2ATP6;F6XJA1;G8JL68;Q8C854	Myelin basic protein expression factor 2, repressor;Myelin basic protein expression factor 2, repressor;Myelin basic protein expression factor 2, repressor (Fragment);Myelin basic protein expression factor 2, repressor (Fragment);Myelin expression factor 2	16.2027	4.16323	9.75836	1.77036	19.4567	24.4655	19.3424	15.7024			19.7417	7.97367	2.47587	0.0187121
A2AU61;A2AU62;Q64012	HnRNP-associated with lethal yellow (Fragment);HnRNP-associated with lethal yellow (Fragment);RNA-binding protein Raly	25.5382	20.7577	14.2747	13.7147	10.2004	13.0117	27.9674	18.5791			17.4397	18.5713	0.939065	0.822412
A2AUD5;Q3TAI4;Q9CYZ2;V9GWU5	Tumor protein D52-like 2;Tumor protein D52-like 2;Tumor protein D54;Tumor protein D52-like 2 (Fragment)	26.6769	21.6067	21.6986	5.16022	19.2162	22.861	24.5311	21.3943			22.0006	18.7856	1.17114	0.530166
A2AUM6;P16254	Signal recognition particle 14 kDa protein	18.2038	24.9428	45.6057	26.25	26.8516	18.0657	20.1505	11.707			19.1937	28.7506	0.667592	0.201555
A2AV19;Q8VBV3	Exosome component 2 (Fragment);Exosome complex component RRP4	18.9918	26.4155	12.2623	24.1951	12.8065	10.1182	5.50108	9.03074			9.36414	20.4662	0.457542	0.0190673
A2AVJ7;Q99PL5	Ribosome binding protein 1;Ribosome-binding protein 1	42.82	42.098	16.4507	14.559	22.4157	23.9201	27.9015	26.4452			25.1706	28.9819	0.868493	0.646129
A2BE93;Q9EQU5	SET nuclear oncogene (Fragment);Protein SET	313.165	452.528	469.777	607.21	431.852	264.591	318.955	271.819			321.804	460.67	0.698557	0.0999737
A2BI12;Q99JF8	PC4 and SFRS1-interacting protein	27.0045	21.5748	7.42546	12.0338	21.036	17.7599	11.7392	10.812			15.3368	17.0096	0.901652	0.752904
A3KGI3;Q66JQ7	Kinetochore scaffold 1	22.2925	29.4506	32.1156		15.9727	12.5332	14.2266	14.9585			14.4228	27.9529	0.515966	0.00345155
A3KGL9;B7ZCQ3;F6W687;P09602	Non-histone chromosomal protein HMG-17;Non-histone chromosomal protein HMG-17;Non-histone chromosomal protein HMG-17 (Fragment);Non-histone chromosomal protein HMG-17	24.3762	28.8036	3.11555	2.6443	9.95896	11.2052	15.4591	13.1709			12.4485	14.7349	0.844833	0.755325
A5A4Y9;G3UZ30;Q8K1L5	E3 ubiquitin-protein ligase PPP1R11;E3 ubiquitin-protein ligase PPP1R11 (Fragment);E3 ubiquitin-protein ligase PPP1R11	8.70355	22.5155	24.4689	44.2443	32.1203	13.4997	21.7041	18.4744			21.4496	24.9831	0.858566	0.685458
A6PWS5	Gelsolin (Fragment)	3.3208			5.28177	33.4947	23.2948	23.4484	16.941			24.2947	4.30128	5.64825	0.017995
A8DUK4;E9Q223;P02088;P02089;P02104	Beta-globin;Hemoglobin, beta adult s chain (Fragment);Hemoglobin subunit beta-1;Hemoglobin subunit beta-2;Hemoglobin subunit epsilon-Y2	15.4071	5.63559	10.218	5.42742	22.3268	17.5486	10.9017	9.46289			15.06	9.17202	1.64195	0.173123
B1AQ77;P08730;P19001;Q61414;Q9QWL7	Keratin 15;Keratin, type I cytoskeletal 13;Keratin, type I cytoskeletal 19;Keratin, type I cytoskeletal 15;Keratin, type I cytoskeletal 17	NaN	9.62068	13.1322	2.81231	NaN	NaN	6.02799	19.1277			12.5779	8.52174	1.47597	0.562916
B1AQD7;B1AQD9;Q8C4B4;Q9Z2R6	Protein unc-119 homolog A;Protein unc-119 homolog A;Protein unc-119 homolog B;Protein unc-119 homolog A	1.90525	2.30694	NaN	NaN	3.46038	1.66015	4.42289	6.3633			3.97668	2.10609	1.88818	0.27361
B1AQF4;H3BKL8;Q9D7X3	Dual specificity protein phosphatase;Dual specificity protein phosphatase;Dual specificity protein phosphatase 3	NaN	4.2844	8.19366	13.1848	5.22887	8.76908	7.17043	3.71813			6.22163	8.55428	0.727312	0.397162
B1AQR8;G3X9T7;O08573	Galectin;Galectin;Galectin-9	14.2437	9.19814	12.9333	8.21612	9.19826	8.97883	16.7408	27.4361			15.5885	11.1478	1.39834	0.369408
B1AQY9;B1AQZ0;B7ZC46;Q8CHH9	Septin;Septin-8;Septin;Septin-8	18.8249	31.666	11.3897	12.439	10.8385	7.4131	10.9116	10.5702			9.93334	18.5799	0.534629	0.117738
B1ARA3;P61255	Large ribosomal subunit protein uL24 (Fragment);Large ribosomal subunit protein uL24	60.1566	38.7108	140.575	95.6233	120.063	147.955	96.4746	113.813			119.577	83.7664	1.4275	0.197472
B1ASE2;Q9DCX2	ATP synthase subunit d, mitochondrial (Fragment);ATP synthase subunit d, mitochondrial	18.6455	8.41421	9.64212	3.48052	9.75177	11.9244	19.3416	20.1548			15.2931	10.0456	1.52237	0.248094
B1AT92;Q60631	Growth factor receptor bound protein 2;Growth factor receptor-bound protein 2	28.9954	19.7723	25.8578	55.6258	28.8077	35.1686	35.3838	36.774			34.0335	32.5628	1.04516	0.86223
B1AU25;Q9Z0X1	Apoptosis-inducing factor, mitochondrion-associated 1;Apoptosis-inducing factor 1, mitochondrial	17.1326	11.2252	10.1729	6.54575	26.1743	32.0297	29.2606	29.2895			29.1885	11.2691	2.59014	0.000373232
B1AU75;B1AU76;Q99MD9	Nuclear autoantigenic sperm protein	150.251	122.896	224.503	160.029	172.566	130.674	136.214	95.1691			133.656	164.42	0.812894	0.293331
B1AUD9;Q9DBG9	Tax1 (human T cell leukemia virus type I) binding protein 3;Tax1-binding protein 3	14.0489	10.2218	21.0789	23.5571	28.8032	21.5808	20.1498	19.3245			22.4646	17.2267	1.30406	0.213743
B1AUX2;Q61191	Host cell factor C1;Host cell factor 1	22.4818	24.8317	27.7327	13.242	20.2175	23.2704	29.4876	19.8915			23.2167	22.072	1.05186	0.775817
B1AWE0;Q6PFA2	Clathrin light chain	133.788	192.668	271.753	161.667	148.124	107.495	167.045	137.354			140.004	189.969	0.736986	0.172777
B1B1D7;B1B1D8;Q9D773	Mitochondrial ribosomal protein L2;Mitochondrial ribosomal protein L2;Large ribosomal subunit protein uL2m	11.8206	14.66		10.4537	9.68061	8.53092	8.54647	10.2549			9.25322	12.3114	0.751596	0.0454244
B7FAU5;O08579;Q3THM8	Emerin	24.0709	33.4905	15.6454	6.32089	24.6446	19.8532	24.4663	32.6574			25.4054	19.8819	1.27781	0.42035
B7FAU9;Q8BTM8	Filamin, alpha;Filamin-A	42.3306	27.0931	32.1761	33.7779	112.157	170.823	95.9302	145.988			131.224	33.8445	3.87728	0.00127252
B7ZCL7;Q9ESX5	Dyskeratosis congenita 1, dyskerin (Fragment);H/ACA ribonucleoprotein complex subunit DKC1	76.705	116.425	53.8069	47.0384	52.6288	48.4955	90.6672	58.4448			62.5591	73.4938	0.851215	0.573184
B7ZNG4	Tastin	16.4045	NaN	28.7767	9.86473	92.0973	81.7294	92.3394	259.985			131.538	18.3486	7.16881	0.0770027
B8JJC1;Q8BJ37	Tyrosyl-DNA phosphodiesterase 1	20.9719	29.5517	15.494	9.24471	13.3114	6.11383	NaN	NaN			9.71262	18.8156	0.5162	0.253175
B9EHJ3;P39447	Tight junction protein 1;Tight junction protein ZO-1	8.61341	5.66852	6.70931	6.51242	9.79863	12.4217	19.8363	14.1853			14.0605	6.87592	2.04489	0.0175987
B9EHX4;Q62388	Serine-protein kinase ATM	6.62758	11.7222	16.3569	7.46198	7.99867	13.9376	9.53844	4.93402			9.10218	10.5422	0.863408	0.639215
D3YTM0;D3Z0Z2;D3Z4M2;Q924Z4	Ceramide synthase 2 (Fragment);Ceramide synthase 2 (Fragment);Ceramide synthase 2 (Fragment);Ceramide synthase 2	9.79333			2.11265	15.7812	22.832	20.2599	22.9476			20.4552	5.95299	3.43612	0.0135707
D3YTQ3;F6VQH5;Q9Z130	Heterogeneous nuclear ribonucleoprotein D-like;Heterogeneous nuclear ribonucleoprotein D-like (Fragment);Heterogeneous nuclear ribonucleoprotein D-like	35.6576	41.5571	16.6709	25.0638	11.0463	29.7124	34.9101	36.149			27.9544	29.7373	0.940045	0.831447
D3YTQ9;P62843	Small ribosomal subunit protein uS19	33.8362	17.7506	42.9317	92.2546	76.6201	120.286	86.2953	100.086			95.8217	46.6933	2.05215	0.0387607
D3YU00;Q9EPQ7	StAR-related lipid transfer (START) domain containing 5;StAR-related lipid transfer protein 5	NaN	2.82229	NaN	NaN	2.89073	5.65929	11.5163	10.9677			7.75851	2.82229	2.74902	#DIV/0!
D3YU12;G5E8S7;Q8K2T1	NmrA-like family domain-containing protein 1	6.06592	4.55855	16.151	13.4154	18.3849	18.4603	21.1062	28.7934			21.6862	10.0477	2.15832	0.0205243
D3YUH4;E9Q6A9;Q02248	Catenin (cadherin associated protein), beta 1 (Fragment);Catenin beta-1;Catenin beta-1	15.8866	10.6573	12.3932	1.82938	13.052	16.8187	11.7997	12.9645			13.6587	10.1916	1.34019	0.318099
D3YUJ1;Q9CY62;S4R1H9;S4R1P6;S4R1T4;S4R201;S4R2J5	E3 ubiquitin-protein ligase RNF181;E3 ubiquitin-protein ligase RNF181;Ring finger protein 181 (Fragment);Ring finger protein 181 (Fragment);Ring finger protein 181 (Fragment);Ring finger protein 181 (Fragment);Ring finger protein 181	25.1479	34.57	47.3095	24.4886	38.5067	35.0141	31.4561	41.1273			36.526	32.879	1.11092	0.548135
D3YUM1;D3Z1U9;Q91YT0	NADH dehydrogenase [ubiquinone] flavoprotein 1, mitochondrial;NADH dehydrogenase [ubiquinone] flavoprotein 1, mitochondrial;NADH dehydrogenase [ubiquinone] flavoprotein 1, mitochondrial	16.3034	22.7514	13.1034	12.6531	9.9859	6.78044	15.7764	10.2526			10.6988	16.2028	0.660308	0.114789
D3YVA2;E9PV73;P84075;Q91X97	Neurocalcin-delta (Fragment);Neuron-specific calcium-binding protein hippocalcin (Fragment);Neuron-specific calcium-binding protein hippocalcin;Neurocalcin-delta	15.5886	8.53661	18.6731	48.0671	NaN	2.26815	3.63707	NaN			2.95261	22.7164	0.129977	0.205188
D3YVB4;D3Z712;F8WJ41;P62245	40S ribosomal protein S15a (Fragment);40S ribosomal protein S15a (Fragment);40S ribosomal protein S15a (Fragment);Small ribosomal subunit protein uS8	27.8861	12.7814	17.1163	28.0042	30.1529	70.5656	39.2761	110.653			62.6618	21.447	2.9217	0.0684901
D3YVC1;D3YWJ3;P25444	Small ribosomal subunit protein uS5 (Fragment);Small ribosomal subunit protein uS5;Small ribosomal subunit protein uS5	32.8172	37.1275	21.3079	18.7633	58.3254	114.732	55.9776	114.169			85.801	27.504	3.11959	0.0144428
D3YVR4;Q9ERE7	LRP chaperone MESD (Fragment);LRP chaperone MESD	69.4117	110.306	51.2307	44.8664	63.126	49.1456	46.7278	38.7941			49.4484	68.9537	0.717125	0.257166
D3YW86;D3Z0V7;E9QLZ1;H3BLI9;P62500	TSC22 domain family protein 1	NaN	NaN	28.9063	25.6747	31.5021	19.7041	36.0695	30.0136			29.3223	27.2905	1.07445	0.719779
D3YWF6;Q7TQI3	ubiquitinyl hydrolase 1;Ubiquitin thioesterase OTUB1	NaN	1.93258	NaN	12.9142	5.63142	7.71997	15.9936	15.9309			11.319	7.42339	1.52477	0.501626
D3YXD3;Q9CWV6	Prkr interacting protein 1 (IL11 inducible) (Fragment);PRKR-interacting protein 1	31.1468	22.0723	23.826	34.5589	20.4294	11.9147	19.6057	18.2443			17.5485	27.901	0.628956	0.0264173
D3YXF8;J3QQ40;Q3UE61;Q921T2	Torsin A interacting protein 1 (Fragment);Torsin A interacting protein 1;Torsin A interacting protein 1;Torsin-1A-interacting protein 1	19.747	33.9782	23.0187	14.5626	13.9866	17.6451	18.6352	27.1276			19.3486	22.8266	0.847633	0.509182
D3YXG6;Q9CVB6	Arp2/3 complex 34 kDa subunit;Actin-related protein 2/3 complex subunit 2	17.3645	9.77058	14.3965	17.1954	6.37796	12.5878	10.4216	14.5085			10.974	14.6817	0.747457	0.186641
D3YXK2;S4R1M2	Scaffold attachment factor B1;Scaffold attachment factor B	67.0003	119.863	64.0998	23.9882	77.73	40.0138	46.8417	35.5721			50.0394	68.7377	0.727976	0.424925
D3YXP1;P61025;Q3UNC9	Cyclin-dependent kinases regulatory subunit;Cyclin-dependent kinases regulatory subunit 1;Cyclin-dependent kinases regulatory subunit	19.3782	29.3694	20.4677	14.5248	15.7765	23.1715	21.5414	19.3854			19.9687	20.935	0.953841	0.790709
D3YXP9;O70475	UDP-glucose dehydrogenase (Fragment);UDP-glucose 6-dehydrogenase	NaN	NaN	NaN	2.71679	14.7621	27.5664	16.6732	29.6336			22.1588	2.71679	8.15625	#DIV/0!
D3YYD5;D3Z645;Q9QZ88	Vacuolar protein sorting-associated protein 29 (Fragment);Vacuolar protein sorting-associated protein 29;Vacuolar protein sorting-associated protein 29	24.8756	23.7099	28.9072	76.3541	23.1915	26.9784	26.9882	33.7844			27.7356	38.4617	0.721123	0.436528
D3YYI3;D3Z3Z8;P60898	DNA-directed RNA polymerase subunit;Polymerase (RNA) II (DNA directed) polypeptide I (Fragment);DNA-directed RNA polymerase II subunit RPB9	83.0052	43.5257	85.2699	60.1436	58.3334	36.2397	50.7382	49.4912			48.7006	67.9861	0.716332	0.128472
D3YYM6;D3Z1S8;P97461	Small ribosomal subunit protein uS7 (Fragment);Small ribosomal subunit protein uS7 (Fragment);Small ribosomal subunit protein uS7	45.4218	20.3497	41.8652	36.4375	59.637	85.3263	51.54	84.1289			70.158	36.0185	1.94783	0.0155383
D3YZ09;F6SL78;Q9CY66	H/ACA ribonucleoprotein complex subunit (Fragment);H/ACA ribonucleoprotein complex subunit (Fragment);H/ACA ribonucleoprotein complex subunit 1	NaN	12.5921	NaN	NaN	9.69144	NaN	12.8605	8.2716			10.2745	12.5921	0.81595	#DIV/0!
D3YZC9;D3YZD0;E9Q4Q2;Q64213	Splicing factor 1	57.3315	54.7326	21.2763	16.5686	24.1382	22.4088	28.1301	21.6105			24.0719	37.4773	0.642307	0.263453
D3Z0L4;Q9CRB9;Q9D9P1;S4R238	Coiled-coil-helix-coiled-coil-helix domain containing 3 (Fragment);MICOS complex subunit Mic19;Coiled-coil-helix-coiled-coil-helix domain containing 3;Coiled-coil-helix-coiled-coil-helix domain containing 3	13.2348	NaN	7.48663	2.75378	13.3138	12.1766	14.8773	13.4233			13.4478	7.82508	1.71855	0.0845455
D3Z0S6;Q62189	Small nuclear ribonucleoprotein polypeptide A (Fragment);U1 small nuclear ribonucleoprotein A	95.7207	106.699	28.6143	20.4914	26.344	34.6636	35.9923	39.8782			34.2195	62.8814	0.544192	0.249551
D3Z0T5;Q8BQ47	Canopy FGF signaling regulator 4 (Fragment);Protein canopy homolog 4	51.5801	55.022	33.2938	17.9169	38.5582	31.7802	43.5737	41.8327			38.9362	39.4532	0.986896	0.956067
D3Z0X5;D3Z4N0;E9PWB1;F6RUK9;F6RYD0;Q6PDH0	Pleckstrin homology like domain, family B, member 1;Pleckstrin homology like domain, family B, member 1;Pleckstrin homology like domain, family B, member 1;Pleckstrin homology like domain, family B, member 1 (Fragment);Pleckstrin homology like domain, family B, member 1 (Fragment);Pleckstrin homology-like domain family B member 1	11.7642	10.6358	NaN	NaN	20.5925	15.8933	10.062	13.431			14.9947	11.2	1.33881	0.319564
D3Z125;D3Z637;D3Z7X7;E9PUA7;F8WHQ1;Q62393	Tumor protein D52 (Fragment);Tumor protein D52;Tumor protein D52 (Fragment);Tumor protein D52;Tumor protein D52;Tumor protein D52	18.7459	24.8408	32.9985	15.6863	25.8111	17.6304	17.1774	11.1501			17.9423	23.0679	0.777803	0.332367
D3Z1C5;P70662	LIM domain binding 1;LIM domain-binding protein 1	10.3358	8.92774	NaN	NaN	12.3514	9.77942	17.2993	20.9645			15.0986	9.63178	1.56759	0.22134
D3Z2H2;D3Z7H6;E9Q8Z4;E9Q8Z5;E9Q8Z6;E9Q8Z8;E9Q8Z9;E9Q901;E9Q903;E9Q904;E9Q905;E9Q906;E9Q907;E9Q986;G3X9V2;P30999	Catenin (cadherin associated protein), delta 1;Catenin (cadherin associated protein), delta 1;Catenin (cadherin associated protein), delta 1;Catenin (cadherin associated protein), delta 1;Catenin (cadherin associated protein), delta 1;Catenin (cadherin associated protein), delta 1;Catenin (cadherin associated protein), delta 1;Catenin (cadherin associated protein), delta 1;Catenin (cadherin assoc…	NaN	2.37875	3.83862	NaN	3.91751	9.21694	7.45443	7.36025			6.98728	3.10869	2.24767	0.0874348
D3Z2H9	Tropomyosin 3, related sequence 7	137.703	225.576	379.193	321.47	323.2	265.475	232.245	218.652			259.893	265.986	0.977094	0.919882
D3Z2R9;P35505	Fumarylacetoacetase (Fragment);Fumarylacetoacetase	16.6335	17.4602	21.6473	14.1126	NaN	13.5123	10.7264	13.2132			12.484	17.4634	0.714864	0.0547226
D3Z497;Q9WTZ1	Ring finger protein 7 like;RING-box protein 2	22.9714	26.0882	53.3681	32.8279	35.1663	37.8988	26.1188	24.5764			30.94	33.8139	0.915009	0.71786
D3Z4U0;Q9R020	Zinc finger Ran-binding domain-containing protein 2	12.0477	12.2552	27.7168	15.9928	15.4584	14.6021	14.2599	10.9402			13.8151	17.0031	0.812507	0.435408
D3Z4W5;Q9D9G7	Protease, serine 59 (Fragment);1700074P13Rik protein	71.1033	45.8559	111.605	62.4563	74.6587	73.4377	20.7259	44.9347			53.4392	72.7551	0.734509	0.348682
D3Z5N2;P54227	Stathmin	110.109	149.715	217.279	119.415	132.253	111.083	130.427	87.5605			115.331	149.129	0.773361	0.247477
D3Z636;Q91VM9	inorganic diphosphatase;Inorganic pyrophosphatase 2, mitochondrial	19.6102	23.1763	11.5112	12.3203	15.4116	11.1558	15.2622	13.0095			13.7098	16.6545	0.823188	0.365921
D3Z6F5	ATP synthase subunit alpha	237.658	110.082	86.9119	64.4172	173.385	313.182	218.627	379.186			271.095	124.767	2.1728	0.051701
D3Z6I7	Caldesmon 1	11.7375	11.46	10.6673	NaN	7.59701	11.2473	16.1319	8.71154			10.9219	11.2883	0.967546	0.877613
D3Z6N3;Q61881	DNA replication licensing factor MCM7	6.66437		4.47151	6.43293	18.6114	30.8629	14.9795	26.666			22.7799	5.85627	3.88984	0.0114315
D3Z6Y9;D3Z7J7;Q99LN9	Deoxyhypusine hydroxylase/monooxygenase;Deoxyhypusine hydroxylase/monooxygenase (Fragment);Deoxyhypusine hydroxylase	NaN	NaN	22.8148	11.411	17.3918	17.6028	17.5677	9.22964			15.448	17.1129	0.902709	0.739776
D3Z789;O70492;Q78ZM0	Sorting nexin 3;Sorting nexin-3;Sorting nexin-3	16.6126	13.4603	29.388	4.54848	12.761	18.0725	17.8765	14.9203			15.9076	16.0023	0.994079	0.986308
D3Z794;G3UWI9;G3UWX9;G3UZ60;G3UZA7;G3UZX6;H7BWX9;P61957;Q9Z172	Small ubiquitin-like modifier 2;Small ubiquitin-like modifier 3;Small ubiquitin-like modifier 3;Predicted gene, 49325;Small ubiquitin-related modifier;Small ubiquitin-like modifier 3 (Fragment);Small ubiquitin-like modifier 2;Small ubiquitin-related modifier 2;Small ubiquitin-related modifier 3	173.893	137.39	103.042	275.35	87.3208	64.7958	82.4694	102.575			84.2903	172.419	0.488869	0.059713
D3Z7C6;Q9R0Q7	Prostaglandin E synthase 3	91.3363	118.897	207.682	151.94	119.859	196.722	122.121	99.3154			134.504	142.464	0.94413	0.816899
D3Z7M5;Q9CPT5	Nucleolar protein 16	50.1669	64.4289	34.4471	35.2255	25.3083	22.4074	15.8313	13.4748			19.2555	46.0671	0.417987	0.0125966
D3Z7P3;D3Z7P4	Glutaminase kidney isoform, mitochondrial;glutaminase	NaN	NaN	NaN	NaN	7.4708	23.0286	2.31512	1.56313			8.59442	#DIV/0!	#DIV/0!	#DIV/0!
D6REG4;Q91Z53	Glyoxylate reductase/hydroxypyruvate reductase	41.269	42.2211	46.0932	44.9784	27.6797	31.1702	39.3319	51.7417			37.4809	43.6404	0.858857	0.302587
D6RGA5;Q9D287	Pre-mRNA-splicing factor SPF27	11.1091	4.39951	10.7025	NaN	3.2984	1.24751	6.79616	8.26507			4.90178	8.73705	0.561034	0.204055
D6RGB5;Q9JHI7	Exosome complex component RRP45	NaN	11.0057	NaN	9.36888	4.90048	9.45107	NaN	9.29647			7.88267	10.1873	0.773776	0.336774
D6RH72;P47226;Q3ULB1;Q921W7	Testin LIM domain protein (Fragment);Testin;Testin;Testin	4.63221	NaN	3.7574	3.79833	4.57085	11.607	4.78366	4.96474			6.48157	4.06264	1.59541	0.288524
D6RHM5;G3UVU8;P63271;Q9Z199	SPT4A, DSIF elongation factor subunit;SPT4A, DSIF elongation factor subunit;Transcription elongation factor SPT4-A;Transcription elongation factor SPT4-B	20.4445	27.2025	18.6748	10.5359	12.6163	24.0195	18.9698	17.8436			18.3623	19.2144	0.955651	0.844071
E0CXZ5	SAM domain and HD domain, 1	NaN	5.08223	16.6841	2.20637	9.64926	13.5011	18.8122	20.2631			15.5564	7.99089	1.94677	0.168401
E0CY82;Q8VE70	Programmed cell death 10 (Fragment);Programmed cell death protein 10	NaN	NaN	NaN	4.01346	18.1345	NaN	22.929	NaN			20.5317	4.01346	5.11572	#DIV/0!
E0CYQ2;Q9CQ48	NudC domain containing 2;NudC domain-containing protein 2	26.9572	27.5139	33.5509	42.6225	30.6132	34.2635	29.954	27.6205			30.6128	32.6611	0.937285	0.617555
E0CYU9;P56873	Zinc ribbon domain containing 2;Protein ZNRD2	58.7515	43.5763	116.926	84.9473	85.4409	63.9554	65.1981	51.4126			66.5017	76.0503	0.874445	0.606111
E9PUV4;Q9WTX5	S-phase kinase-associated protein 1 (Fragment);S-phase kinase-associated protein 1	5.6191	7.92902	7.80329	9.92884	4.20392	3.15624	7.64831	7.25259			5.56526	7.82006	0.711665	0.163038
E9PV22;Q505F5	Leucine rich repeat containing 47;Leucine-rich repeat-containing protein 47	26.5334	25.997	29.3509	9.91241	17.5434	25.1594	23.531	30.8457			24.2699	22.9484	1.05758	0.807429
E9PV36;P37913;Q8R055	Ligase I, DNA, ATP-dependent (Fragment);DNA ligase 1;DNA ligase	11.706	22.1778	9.48684	3.36428	3.28265	NaN	3.87234	6.16923			4.44141	11.6837	0.380137	0.183462
E9PV44;O35143	ATPase inhibitor, mitochondrial;ATPase inhibitor, mitochondrial	150.211	234.078	116.212	80.6535	70.6096	55.5014	76.6337	52.1766			63.7303	145.288	0.438647	0.0500898
E9PVC5;E9PVC6;E9Q9E1;Q6NZJ6	Eukaryotic translation initiation factor 4, gamma 1;Eukaryotic translation initiation factor 4, gamma 1;Eukaryotic translation initiation factor 4, gamma 1;Eukaryotic translation initiation factor 4 gamma 1	70.0941	53.2644	45.4072	29.0006	76.4977	126.512	81.1215	112.342			99.1183	49.4416	2.00476	0.0153876
E9PVX6	Proliferation marker protein Ki-67	26.3758	33.7384	10.3191	5.07352	7.06892	8.45641	6.1716	6.90225			7.14979	18.8767	0.378763	0.132081
E9PWE8;Q3TT92;Q62188	Dihydropyrimidinase-like 3;Dihydropyrimidinase-like 3;Dihydropyrimidinase-related protein 3	17.3254	23.869	55.9214	59.0748	23.0464	17.9415	8.11537	11.6888			15.198	39.0477	0.389218	0.0783556
E9PWL0;F6SX36;Q3TNW3	Tripartite motif-containing 30D;Tripartite motif-containing 30D (Fragment);Tripartite motif-containing 30D	35.0229	39.5943	26.2386	16.0876	21.6473	14.4696	31.5254	20.2599			21.9755	29.2359	0.751663	0.291577
E9PWQ7;O88799	Zonadhesin	1723.43	2873.29	2896.31	5243.43	1882.37	1580.6	2272.64	1904.89			1910.13	3184.12	0.599892	0.141386
E9PXU2;Q9Z0F8	A disintegrin and metallopeptidase domain 17;Disintegrin and metalloproteinase domain-containing protein 17	7.54665	14.3778	2.60641		51.5027	63.0999	56.6888	65.4499			59.1853	8.17695	7.23807	0.000115839
E9PY26;Q8R016	Bleomycin hydrolase (Fragment);Bleomycin hydrolase	5.83635	9.30964	NaN	17.316	NaN	1.21309	1.1607	4.35718			2.24366	10.8207	0.207349	0.0735831
E9PYD5;P10711	Transcription elongation factor;Transcription elongation factor A protein 1	39.3625	52.3179	27.6105	34.0891	18.9604	25.1927	19.7398	21.2045			21.2743	38.345	0.554814	0.0198449
E9PYH2;Q91V12	Acyl-CoA thioesterase 7;Cytosolic acyl coenzyme A thioester hydrolase	39.33	45.7291	86.1947	154.737	25.6918	20.9781	19.2751	19.1862			21.2828	81.4976	0.261146	0.0639934
E9PYI8;Q9JMA1	Ubiquitin carboxyl-terminal hydrolase;Ubiquitin carboxyl-terminal hydrolase 14	7.86245	4.03828	7.6605	7.17921	16.4698	14.4205	14.0941	17.2602			15.5612	6.68511	2.32773	0.00028801
E9PZ00;Q8BFQ1	Prosaposin	175.088	175.034	174.867	240.26	153.609	123.53	168.793	152.059			149.498	191.312	0.781433	0.0683771
E9PZC3;E9PZC4;Q923D2	Biliverdin reductase B (flavin reductase (NADPH));Biliverdin reductase B (flavin reductase (NADPH));Flavin reductase (NADPH)	16.1421	NaN	NaN	10.3548	6.47211	NaN	9.82482	17.6149			11.3039	13.2485	0.853226	0.711195
E9PZF5;E9Q5H2;P97822	Acidic leucine-rich nuclear phosphoprotein 32 family member (Fragment);Acidic leucine-rich nuclear phosphoprotein 32 family member (Fragment);Acidic leucine-rich nuclear phosphoprotein 32 family member E	21.9866	14.5413	28.3913	36.3703	25.713	17.1436	16.4565	16.9188			19.058	25.3224	0.752614	0.269422
E9Q0F0	Keratin 78	14.0257	13.1764	40.837	9.67196	5.26252	6.52495	6.35776	54.8411			18.2466	19.4278	0.939201	0.936262
E9Q0U7;Q61699	Heat shock 105kDa/110kDa protein 1;Heat shock protein 105 kDa	44.6296	50.1677	68.4507	43.6633	62.0488	104.997	95.1741	105.963			92.0457	51.7278	1.77942	0.0141582
E9Q133;P80318	T-complex protein 1 subunit gamma	22.8628	14.4575	37.1135	23.7239	59.1927	104.353	57.4562	98.3778			79.845	24.5394	3.25375	0.00603682
E9Q1G8;E9Q9F5;O55131	Septin;Septin;Septin-7	12.4048	21.2883	20.655	15.6375	27.6737	23.7837	18.6647	26.4497			24.143	17.4964	1.37988	0.0624971
E9Q1T9;E9QAX7;F6ZEW4;Q9ERK4	Exportin-2;Chromosome segregation 1-like (S. cerevisiae);Chromosome segregation 1-like (S. cerevisiae) (Fragment);Exportin-2	6.74194		4.82348	7.30344	28.3547	50.6405	17.5582	42.4174			34.7427	6.28962	5.52382	0.0223336
E9Q3W4;Q9QXS1	Plectin	7.81064	7.3139	6.52213	7.88176	18.7545	24.2529	19.9388	29.628			23.1435	7.38211	3.13508	0.000716446
E9Q5F4	Actin, beta (Fragment)	NaN	NaN	NaN	NaN	13.1001	8.94948	300.904	185.612			127.141	#DIV/0!	#DIV/0!	#DIV/0!
E9Q616	AHNAK nucleoprotein (desmoyokin)	13.0367	13.768	6.19063	6.46421	39.8092	50.9358	48.4931	39.7543			44.7481	9.86488	4.5361	6.49369e-05
E9Q6J5	Biorientation of chromosomes in cell division protein 1-like 1	33.3851	47.4107	16.6336	5.40261	19.3601	19.8748	10.1429	NaN			16.4593	25.708	0.640239	0.44838
E9Q6U4;Q3UWL8	Prefoldin subunit 4	27.8825	27.5483	52.5553	52.2687	54.4982	38.9671	31.7767	29.5152			38.6893	40.0637	0.965694	0.884796
E9Q6W2;Q9D2R6	Cytochrome c oxidase assembly factor 3;Cytochrome c oxidase assembly factor 3 homolog, mitochondrial	3.06409	5.14941		2.10502	6.35577	7.09583	10.244	7.24978			7.73633	3.43951	2.24926	0.0192433
E9Q7Q3	Tropomyosin 3, gamma	652.317	1097.2	1882.95	1268.21	1444.54	1230.88	961.662	826.414			1115.87	1225.17	0.910791	0.719055
E9Q827;P56212	cAMP-regulated phosphoprotein 19	39.2441	59.7423	56.1287	14.3531	36.7903	36.2639	32.3203	29.2366			33.6528	42.367	0.794315	0.43847
E9Q855;O35609;Q3UXS0	Secretory carrier-associated membrane protein;Secretory carrier-associated membrane protein 3;Secretory carrier-associated membrane protein	5.11048	NaN	NaN	2.91604	6.56766	9.8243	15.8103	16.2398			12.1105	4.01326	3.01763	0.0876835
E9Q9S3;Q640M1;Q6EJB6	UTP14B small subunit processome component;U3 small nucleolar RNA-associated protein 14 homolog A;U3 small nucleolar RNA-associated protein 14 homolog B	9.43467	9.93544	7.78104	3.75926	5.19992	4.98499	4.18707	1.23637			3.90209	7.7276	0.504955	0.0622214
E9QA16	Caldesmon 1	49.3287	49.2761	28.7931	15.182	463.093	479.135	372.15	381.47			423.962	35.645	11.894	1.01678e-05
E9QAE3	B-TFIID TATA-box binding protein associated factor 1	9.54195	7.93113	7.02695	10.5228	5.92842	6.46268	5.77733	4.58154			5.68749	8.75572	0.649575	0.0130573
E9QB02;Q68FL6	Methionine--tRNA ligase, cytoplasmic;Methionine--tRNA ligase, cytoplasmic	NaN	NaN	NaN	6.4925	15.4523	28.6367	15.3739	19.73			19.7982	6.4925	3.0494	#DIV/0!
E9QJT5;P56376	Acylphosphatase;Acylphosphatase-1	4.58549	11.3599	18.8982	13.9451	7.03475	9.78437	7.02708	10.705			8.63781	12.1972	0.708182	0.298433
E9QK89;Q5PSV9	Mediator of DNA damage checkpoint protein 1	6.24745	11.7443	5.58558	NaN	2.65183	NaN	NaN	NaN			2.65183	7.85909	0.337421	#DIV/0!
E9QL13;Q8C2Q3	RNA binding motif protein 14;RNA-binding protein 14	9.16569	9.44587	2.22127	NaN	6.15302	11.6526	10.9991	11.4644			10.0673	6.94427	1.44972	0.269159
E9QN08;P57776;Q80T06	Elongation factor 1-delta (Fragment);Elongation factor 1-delta;Elongation factor 1-delta	370.228	250.632	163.665	94.0038	486.771	438.366	408.875	483.864			454.469	219.632	2.06923	0.00939443
E9QN31	NOP2 nucleolar protein	50.8522	71.8408	34.6703	31.5385	40.3509	41.0357	22.1028	25.1991			32.1721	47.2254	0.681246	0.200958
E9QNP0;P62984	KxDL motif-containing protein 1;Ubiquitin-ribosomal protein eL40 fusion protein	14.7448	NaN	40.7324	4.92549	42.1418	34.4969	24.1304	16.6564			29.3564	20.1342	1.45803	0.445345
E9QPI5;Q6A026	PDS5 cohesin associated factor A;Sister chromatid cohesion protein PDS5 homolog A	43.2888	82.0417	6.43615	NaN	4.64784	15.4765	8.40911	18.2257			11.6898	43.9222	0.266148	0.144229
F2Z456;Q9DCN2	NADH-cytochrome b5 reductase;NADH-cytochrome b5 reductase 3	NaN	3.061	3.0811	NaN	5.4423	7.74114	9.03103	13.6264			8.96022	3.07105	2.91764	0.0849599
F6QA74;P28352	DNA repair nuclease/redox regulator APEX1 (Fragment);DNA repair nuclease/redox regulator APEX1	77.1903	138.081	53.9885	57.9143	60.5228	55.3704	22.2183	30.542			42.1634	81.7936	0.515485	0.115655
F6QHD1;Q80WJ7	Metadherin (Fragment);Protein LYRIC	37.2694	53.3402	7.72344	7.5238	7.41647	7.24703	15.8983	12.7075			10.8173	26.4642	0.408752	0.224537
F6R8S6;Q9D1F4	AKT1 substrate 1 (proline-rich) (Fragment);Proline-rich AKT1 substrate 1	10.17	19.4605	34.0145	12.8076	23.1713	22.8273	28.2397	26.4347			25.1682	19.1132	1.3168	0.312769
F6RJ39;Q9JIX8	Apoptotic chromatin condensation inducer 1 (Fragment);Apoptotic chromatin condensation inducer in the nucleus	55.8912	80.4353	30.9454	16.3679	31.2763	25.2088	36.5223	35.7629			32.1926	45.9099	0.701211	0.375878
F6RPD4;G5E8V8;Q9JJT9	Phosphorylated adapter RNA export protein (Fragment);Phosphorylated adapter RNA export protein;Phosphorylated adapter RNA export protein	11.8985	18.2053	26.0181	29.6435	14.4713	16.632	12.0914	11.7257			13.7301	21.4413	0.640356	0.111647
F6S062;F7AYX1;O54804;Q5J2U5	ethanolamine kinase (Fragment);ethanolamine kinase (Fragment);Choline kinase alpha;Choline kinase alpha	6.93385	10.7211			28.48	28.6881	17.1953	17.8369			23.0501	8.8275	2.61117	0.0449278
F6SQH7;Q91VA6	Polymerase (DNA-directed), delta interacting protein 2 (Fragment);Polymerase delta-interacting protein 2	11.9229	15.2151	6.12305	6.4806	9.66157	8.74507	5.8484	2.66504			6.73002	9.93541	0.677377	0.281928
F6TMZ3;O54782	Mannosidase 2, alpha B2 (Fragment);Epididymis-specific alpha-mannosidase	24.1794	29.1474	8.0179	23.6596	15.3135	14.0267	24.9599	19.1672			18.3668	21.2511	0.864277	0.598973
F6VNW5;H3BJA3;O09172	GCS light chain (Fragment);GCS light chain (Fragment);Glutamate--cysteine ligase regulatory subunit	NaN	NaN	8.76627	NaN	14.8606	21.5573	11.7489	17.1937			16.3401	8.76627	1.86398	#DIV/0!
F6WMC0;F7CDT0;G5E919;P61082	E2 ubiquitin-conjugating enzyme (Fragment);Ubiquitin-conjugating enzyme E2M (Fragment);Ubiquitin-conjugating enzyme E2M;NEDD8-conjugating enzyme Ubc12	29.5863	12.6987	32.9529	22.2885	37.4099	54.2835	37.0359	40.0195			42.1872	24.3816	1.73029	0.0261342
F6WMD1;P55302	Low density lipoprotein receptor-related protein associated protein 1 (Fragment);Alpha-2-macroglobulin receptor-associated protein	29.752	28.8186	17.8125	21.0833	51.2431	27.7678	40.0852	36.7849			38.9703	24.3666	1.59933	0.0418116
F6YVP7;P62270;S4R1N6	Small ribosomal subunit protein uS13	14.8124	7.66384	11.1389	18.1612	26.2618	48.7899	22.5701	50.8544			37.1191	12.9441	2.86765	0.0203481
F6ZDS4;Q7M739	Nucleoprotein TPR	32.8015	36.5805	22.0335	10.7045	18.518	20.638	12.7067	17.3305			17.2983	25.53	0.677566	0.223221
F6ZV59;G3X9W0;G5E8G0;Q60668	Heterogeneous nuclear ribonucleoprotein D (Fragment);Heterogeneous nuclear ribonucleoprotein D;Heterogeneous nuclear ribonucleoprotein D;Heterogeneous nuclear ribonucleoprotein D0	65.998	41.2777	12.7126	36.7816	13.6958	53.8072	21.0601	36.0411			31.151	39.1925	0.794822	0.588243
F7BWP1;Q8WTY4	Cytokine induced apoptosis inhibitor 1 (Fragment);Anamorsin	7.2144	15.2351	23.4574	18.3955	21.8142	13.1559	24.5161	18.4687			19.4887	16.0756	1.21232	0.446687
F7BX26;Q60676	Serine/threonine-protein phosphatase (Fragment);Serine/threonine-protein phosphatase 5	8.2562	7.9479	12.739	10.4123	6.53448	4.9306	6.71758	7.2695			6.36304	9.83885	0.646726	0.0291827
F7DBQ0;Q3TML0	Protein disulfide-isomerase A6	90.2639	29.6283	45.7558	36.4387	54.156	52.3574	59.3536	69.4134			58.8201	50.5217	1.16425	0.57974
F8VQ95;Q6Y685	Transforming, acidic coiled-coil containing protein 1;Transforming acidic coiled-coil-containing protein 1	29.6138	23.5962	27.3239	19.222		1.59745	2.47693				2.03719	24.939	0.0816869	0.0025898
F8WGF2;Q9Z0J4;S4R255	Nitric oxide synthase 1;Nitric oxide synthase 1;Nitric oxide synthase	68.6611	93.881	188.135	22.9178	65.4865	95.1044	30.764	55.8153			61.7926	93.3986	0.6616	0.429051
F8WGG5;P53810	Phosphatidylinositol transfer protein alpha isoform		5.75662	2.5867	7.24833	8.85752	11.4203	16.3378	10.3684			11.746	5.19722	2.26006	0.0325649
F8WGT1;F8WI65;H3BKT5;Q68FL4;Q80SW1	S-adenosylhomocysteine hydrolase-like 2;Adenosylhomocysteinase 3 isoform 4;S-adenosylhomocysteine hydrolase-like 2;Putative adenosylhomocysteinase 3;S-adenosylhomocysteine hydrolase-like protein 1		14.0908		11.0558	18.177	20.1629	23.1273	28.5586			22.5064	12.5733	1.79003	0.0475011
F8WHL2;Q8CIE6	Coatomer subunit alpha	NaN	NaN	NaN	NaN	3.79038	3.80417	5.71864	10.9281			6.06033	#DIV/0!	#DIV/0!	#DIV/0!
F8WHP8;P56135	ATP synthase subunit f, mitochondrial;ATP synthase subunit f, mitochondrial	15.9021	5.75957	4.52772	NaN	8.8514	21.8084	23.642	38.7197			23.2554	8.72981	2.66391	0.123095
F8WHU9;Q62384	ZPR1 zinc finger (Fragment);Zinc finger protein ZPR1	18.014	12.919	42.7803	36.2926	34.9174	22.1667	21.5305	10.8119			22.3566	27.5015	0.812924	0.575224
F8WI88;Q3TM89;Q6P8I4	PEST proteolytic signal-containing nuclear protein	33.6617	46.3326	23.7332	18.1892	28.2312	25.8241	23.7439	22.9262			25.1814	30.4792	0.826182	0.431977
F8WIR1;P18242	Cathepsin D	151.874	150.895	52.0211	83.3243	30.5336	24.7508	58.5871	52.7016			41.6433	109.529	0.380205	0.041842
F8WIT2;P14824	Annexin;Annexin A6	11.6394	16.6411	64.575	63.333	33.3171	31.9734	44.9258	49.2662			39.8706	39.0471	1.02109	0.958107
F8WJG3;P62996	Transformer 2 beta;Transformer-2 protein homolog beta	25.8898	27.6546	34.8369	29.4736	29.7228	35.9426	38.0192	23.2066			31.7228	29.4637	1.07667	0.57981
F8WJI3;Q8R3Q6	Protein MIX23	16.894	21.3803	14.9961	15.8017	14.8442	11.0465	14.8944	10.7484			12.8834	17.268	0.746081	0.0535803
F8WJK8;Q99L47	Suppression of tumorigenicity 13;Hsc70-interacting protein	70.0519	50.4073	46.1821	93.7707	39.8821	38.4968	46.6304	48.4274			43.3592	65.103	0.666009	0.099091
G3UVV4;P17710	Hexokinase-1	17.8068	17.9178	5.47236	3.88853	22.1184	25.3662	19.5996	38.9048			26.4972	11.2714	2.35084	0.038174
G3UX26;Q60930	Voltage-dependent anion-selective channel protein 2	9.98502	5.96607	2.95125	8.10861	11.218	23.8759	16.6862	27.0507			19.7077	6.75274	2.91848	0.0154899
G3UX79;G3UYQ9;G3UYX8;Q99N84	Mitochondrial ribosomal protein S18B (Fragment);Mitochondrial ribosomal protein S18B (Fragment);Mitochondrial ribosomal protein S18B (Fragment);Small ribosomal subunit protein mS40	15.5803	17.0076	6.66756	14.5612	10.7589	12.8236	10.958	9.08356			10.906	13.4542	0.810604	0.336604
G3UXG7;G3UXU2;G3UZA4;G3UZJ5;G3UZX4;P67871	Casein kinase II subunit beta;Casein kinase II subunit beta (Fragment);Casein kinase II subunit beta (Fragment);Casein kinase II subunit beta (Fragment);Casein kinase II subunit beta;Casein kinase II subunit beta	14.2821	7.57047	8.63091	15.9495	9.9354	11.1203	8.50766	14.6076			11.0427	11.6082	0.951286	0.824535
G3UXL2;Q9CS42;Q9D7G0	ribose-phosphate diphosphokinase;Ribose-phosphate pyrophosphokinase 2;Ribose-phosphate pyrophosphokinase 1	13.2144	8.09459	37.1796	98.8001	69.8685	61.5386	34.5273	17.5458			45.87	39.3222	1.16652	0.794699
G3UXT7;P56959;Q8CFQ9	Fused in sarcoma (Fragment);RNA-binding protein FUS;Fused in sarcoma	197.476	76.5761	33.6504	152.695	66.3543	45.4521	84.5042	89.2735			71.396	115.1	0.620298	0.296131
G3UXX3;Q64105;Q91XH5	Sepiapterin reductase	72.6459	130.625	116.481	219.646	103.246	98.8803	158.056	139.236			124.855	134.85	0.925881	0.778639
G3UXZ5;P97371	Proteasome activator complex subunit 1 (Fragment);Proteasome activator complex subunit 1	20.047	2.85094	13.2984	17.4381	32.4791	18.9944	34.7793	41.3095			31.8906	13.4086	2.37836	0.0220004
G3UY42;Q8CCS6	Poly(A) binding protein, nuclear 1;Polyadenylate-binding protein 2	208.077	232.737	195.203	116.97	104.431	133.534	109.782	115.156			115.726	188.247	0.614756	0.0306777
G3UY62;G3UYA6;G3UYV4;P46938	Yes-associated protein 1;Yes-associated protein 1;Yes-associated protein 1;Transcriptional coactivator YAP1	64.1937	69.8603	101.605	50.1266	73.8011	70.848	95.2103	90.4364			82.5739	71.4464	1.15575	0.405284
G3UY93;Q9Z1Q9	valine--tRNA ligase (Fragment);Valine--tRNA ligase	1.85758	6.8769	8.42476	5.99232	27.432	45.715	25.8054	40.0891			34.7604	5.78789	6.00571	0.00121742
G3UYU5;Q8R1F9	Ribonuclease P 40 subunit;Ribonuclease P protein subunit p40	17.2457	35.6853	11.371	17.9827	24.3191	19.4889	15.5547	12.2685			17.9078	20.5712	0.87053	0.665341
G3UZ63;G3X961	Kelch domain containing 4	10.4624	8.71969	31.9205	42.3411	36.3573	17.9244	6.24253	8.18801			17.1781	23.3609	0.735332	0.585608
G3UZP7;P01899	Histocompatibility 2, D region locus 1;H-2 class I histocompatibility antigen, D-B alpha chain	NaN	NaN	NaN	NaN	1.98628	5.50248	9.75253	12.7164			7.48942	#DIV/0!	#DIV/0!	#DIV/0!
G3X8T3;P16675	Carboxypeptidase;Lysosomal protective protein	25.4814	22.6767	16.3483	7.84742	23.437	36.7288	38.3873	48.7031			36.814	18.0884	2.03523	0.0279628
G3X9V0;P97372	Proteasome activator complex subunit 2	2.74262	1.7607	10.1655	3.54855	14.4272	10.2373	32.0633	31.2429			21.9927	4.55435	4.82894	0.0263963
G3XA48;H3BLF8;P58044	Isopentenyl-diphosphate Delta-isomerase 1	NaN	20.2469	20.1942	25.2348	16.7878	17.688	37.668	19.7532			22.9742	21.892	1.04943	0.864094
G5E850;P56395	Cytochrome b5	75.2259	47.599	37.5617	49.8435	11.6082	8.46381	13.4998	14.6959			12.0669	52.5576	0.229594	0.0024982
G5E866;Q99NB9	Splicing factor 3b, subunit 1;Splicing factor 3B subunit 1	26.7887	24.1693	5.77937	7.82741	5.51899	8.45886	10.3719	9.20745			8.38929	16.1412	0.519744	0.210629
G5E8R2	Tropomyosin alpha-1 chain	55.9421	82.8167	158.185	77.9477	92.0677	65.7319	77.5791	59.948			73.8317	93.7228	0.787767	0.427402
G5E902;Q8VEM8	Solute carrier family 25 member 3	13.1814	3.45906	5.85566	4.99001	17.921	42.3931	21.55	40.6637			30.632	6.87152	4.45781	0.012143
G5E924;Q8R081	Heterogeneous nuclear ribonucleoprotein L (Fragment);Heterogeneous nuclear ribonucleoprotein L	55.0103	25.476	22.1162	18.2171	24.7701	29.6094	40.2051	40.8883			33.8682	30.2049	1.12128	0.707174
H3BJ30;H3BJW3;Q6NVF9	Cleavage and polyadenylation specificity factor subunit 6	32.89	30.8106	9.69237	18.1364	18.8067	13.1158	11.6304	14.1455			14.4246	22.8823	0.630381	0.187621
H3BJL6;H3BJP2;H3BLJ9;Q9R0P3	S-formylglutathione hydrolase;S-formylglutathione hydrolase (Fragment);S-formylglutathione hydrolase;S-formylglutathione hydrolase	31.1626	14.6564	94.4281	47.8733	74.0316	91.0784	48.3688	49.7794			65.8145	47.0301	1.39941	0.384535
H3BKN0;Q1HFZ0	tRNA (cytosine(34)-C(5))-methyltransferase;RNA cytosine C(5)-methyltransferase NSUN2	7.0516	NaN	NaN	2.36949	4.61589	10.9183	4.87439	12.8908			8.32485	4.71054	1.76728	0.356346
H3BKR2;P62874	Guanine nucleotide-binding protein G(I)/G(S)/G(T) subunit beta-1 (Fragment);Guanine nucleotide-binding protein G(I)/G(S)/G(T) subunit beta-1	14.0928	10.1511	12.1977	15.3198	14.3759	23.9464	31.8307	30.4681			25.1553	12.9404	1.94394	0.0256193
H3BL37;O08784	Treacle ribosome biogenesis factor 1;Treacle protein	60.191	92.6818	55.7498	36.4842	34.6138	32.691	27.8334	22.9868			29.5313	61.2767	0.481933	0.037721
H3BLJ6;Q921N6	RNA helicase (Fragment);Probable ATP-dependent RNA helicase DDX27	22.1106	27.4062	3.25941	NaN	3.53483	6.27291	6.63112	6.94857			5.84686	17.5921	0.332358	0.116713
H7BX95;Q6PDM2	Serine/arginine-rich splicing factor 1	135.544	168.94	125.878	123.217	124.766	110.095	139.84	75.9925			112.673	138.395	0.814144	0.1862
I7HLV2;Q6ZWV3	Large ribosomal subunit protein uL16 (Fragment);Large ribosomal subunit protein uL16	43.5735	14.233	21.7826	17.5042	48.2012	113.375	44.1311	117.102			80.7025	24.2733	3.32474	0.036432
J3QMM7;J3QN06;K3W4M4;Q9CZ42	ATP-dependent (S)-NAD(P)H-hydrate dehydratase	4.96426	16.8682	15.3934	24.0286	2.85531	NaN	3.25135	NaN			3.05333	15.3136	0.199386	0.106199
J3QN31;P28650	Adenylosuccinate synthetase isozyme 1	NaN	13.5833	12.0254	22.5778	NaN	NaN	NaN	NaN			#DIV/0!	16.0622	#DIV/0!	#DIV/0!
J3QN89;Q3TJ22	Angio-associated migratory protein	NaN	13.8268	20.3618	33.5124	16.2154	24.1367	7.76902	1.68269			12.451	22.567	0.551733	0.238396
J3QP71;K3W4Q8;P18572	Basigin (Fragment);Basigin;Basigin	37.9864	36.495	39.0374	36.8782	32.3271	36.3133	33.8877	29.6567			33.0462	37.5992	0.878907	0.0235141
L7N2D8	Vomeronasal 2, receptor 71	NaN	0.742153	1.06385	NaN	0.98796	1.7272	NaN	NaN			1.35758	0.903003	1.5034	0.376544
M0QWF0;Q9JMD0	Zinc finger protein 207 (Fragment);BUB3-interacting and GLEBS motif-containing protein ZNF207	118.37	190.681	86.1683	74.8194	57.8118	35.0092	60.1947	59.9552			53.2427	117.51	0.453092	0.0533109
M0QWP2;M0QWY0;O70378	ER membrane protein complex subunit 8 (Fragment);ER membrane protein complex subunit 8 (Fragment);ER membrane protein complex subunit 8	34.6117	43.971	54.1995	30.8382	49.2575	37.9763	34.665	31.0432			38.2355	40.9051	0.934737	0.697259
M0QWS4;Q9CR09	Ubiquitin-fold modifier-conjugating enzyme 1	30.4066	22.8946	22.5295	55.6555	16.6704	18.8525	19.4473	20.4932			18.8659	32.8716	0.573927	0.124659
M0QWV3;Q8R1B4	Eukaryotic translation initiation factor 3, subunit C (Fragment);Eukaryotic translation initiation factor 3 subunit C	20.4986	34.4095	29.0761	46.7676	27.079	26.7535	42.293	35.3495			32.8687	32.6879	1.00553	0.979153
O08553	Dihydropyrimidinase-related protein 2	103.032	125.488	201.13	221.129	119.484	90.853	120.858	102.806			108.5	162.695	0.666895	0.115986
O08583	THO complex subunit 4	192.606	194.397	120.804	124.674	158.85	150.932	127.78	114.367			137.982	158.12	0.87264	0.412611
O08663;Q3TMN1;Q3UI33	Methionine aminopeptidase 2	NaN	5.21662	6.00444	NaN	16.9133	7.27546	8.98979	5.50405			9.67066	5.61053	1.72366	0.343596
O08709;Q6GT24	Peroxiredoxin-6	66.7168	54.3256	114.691	231.999	54.8513	53.5564	44.3978	43.0004			48.9515	116.933	0.418628	0.145226
O08749	Dihydrolipoyl dehydrogenase, mitochondrial	14.6304	10.1324	33.7042	20.4455	9.55622	20.9694	6.55415	12.2347			12.3286	19.7281	0.624927	0.262418
O08795	Glucosidase 2 subunit beta	188.586	222.152	144.636	96.7865	138.697	108.594	147.131	114.039			127.115	163.04	0.779656	0.258103
O08807	Peroxiredoxin-4	36.0991	34.4974	17.6824	NaN	34.9709	47.8081	33.2762	25.5793			35.4086	29.4263	1.2033	0.452792
O08915	AH receptor-interacting protein	37.3198	33.4903	46.3245	40.2825	46.4844	53.1245	52.2356	38.2787			47.5308	39.3543	1.20777	0.109845
O08992;Q3TMX0	Syntenin-1;Syndecan binding protein	26.3656	24.7867	18.3046	18.3774		9.09859	9.77022	5.50113			8.12331	21.9586	0.369938	0.00390724
O08997	Copper transport protein ATOX1	178.834	245.275	466.182	391.669	298.942	359.71	306.479	293.017			314.537	320.49	0.981426	0.932692
O09111	NADH dehydrogenase [ubiquinone] 1 beta subcomplex subunit 11, mitochondrial	15.9744		18.2357	7.58697	26.8673	24.0235	24.3232	25.2242			25.1095	13.9324	1.80225	0.0106088
O09114	Prostaglandin-H2 D-isomerase	8.71436	14.313	22.8344	31	NaN	NaN	NaN	NaN			#DIV/0!	19.2155	#DIV/0!	#DIV/0!
O09131	Glutathione S-transferase omega-1	26.612	26.3733	51.0746	53.296	155.48	121.756	133.731	119.973			132.735	39.339	3.37413	0.000149536
O09159	Lysosomal alpha-mannosidase	9.60771	18.4095	8.84295	7.466	8.5057	14.9128	9.14503	12.9674			11.3828	11.0815	1.02718	0.921161
O09167	Large ribosomal subunit protein eL21	14.5169	6.75654	16.4944	9.46759	16.398	47.3864	15.3983	31.9496			27.7831	11.8089	2.35273	0.0889792
O09174	Alpha-methylacyl-CoA racemase	9.68599	20.8636	12.6681	10.4183	5.14639	4.66974	2.8328	6.449			4.77448	13.409	0.356065	0.0178659
O35127	Protein C10	5.16055	7.76006	13.859	12.64	10.6994	5.92519	11.4981	12.1101			10.0582	9.8549	1.02063	0.93741
O35129	Prohibitin-2	46.3582	16.5571	22.4725	13.6775	37.3172	68.1166	41.1859	82.9944			57.4035	24.7663	2.3178	0.0485671
O35226	26S proteasome non-ATPase regulatory subunit 4	24.3133	17.3101	32.3018	33.4238	26.006	24.29	30.9667	26.4801			26.9357	26.8373	1.00367	0.981292
O35326;Q9D8S5	Serine/arginine-rich splicing factor 5;Serine and arginine-rich splicing factor 5	180.341	193.338	277.38	189.361	219.406	210.173	167.523	122.76			179.966	210.105	0.856551	0.377689
O35381	Acidic leucine-rich nuclear phosphoprotein 32 family member A	49.9191	31.7912	43.2948	116.46	37.5628	43.8287	47.1229	44.7589			43.3183	60.3662	0.717592	0.408262
O35405	5'-3' exonuclease PLD3	19.0848	14.7424	12.0865	27.9248	13.1226	15.8126	21.1226	19.1405			17.2996	18.4596	0.937158	0.775892
O35459	Delta(3,5)-Delta(2,4)-dienoyl-CoA isomerase, mitochondrial	57.7182	74.3215	43.9335	37.5855	32.2297	22.7167	37.8218	28.7802			30.3871	53.3897	0.569157	0.038925
O35685	Nuclear migration protein nudC	48.5312	45.368	71.3452	69.299	46.9636	40.8379	37.8346	33.5801			39.804	58.6358	0.678834	0.04279
O35691;Q3TUQ5	Pinin	28.1126	22.2697	39.7492	13.1153	17.6236	22.9902	13.177	12.67			16.6152	25.8117	0.64371	0.180616
O35737;Q8C2Q7	Heterogeneous nuclear ribonucleoprotein H;Heterogeneous nuclear ribonucleoprotein H1	30.3946	20.5894	11.5338	10.0554	14.8294	20.3229	9.68248	24.8577			17.4231	18.1433	0.960307	0.904271
O35841	Apoptosis inhibitor 5	22.9086	23.5601	16.1509		28.4806	28.0226	27.5021	31.0842			28.7723	20.8732	1.37843	0.0155439
O35887	Calumenin	237.926	241.695	122.172	133.317	148.481	110.89	120.238	101.853			120.366	183.778	0.654953	0.111222
O35900	U6 snRNA-associated Sm-like protein LSm2	15.3912	9.38973	7.21912	20.9768	8.83313	10.1208	5.39943	8.053			8.10159	13.2442	0.611708	0.165682
O35963	Ras-related protein Rab-33B	8.80163	7.34119	NaN	5.42548	6.83438	9.2338	6.64804	13.3252			9.01035	7.18943	1.25328	0.407059
O54734	Dolichyl-diphosphooligosaccharide--protein glycosyltransferase 48 kDa subunit	29.1922	12.0576	16.026	12.2692	20.4948	47.0046	43.3243	73.1958			46.0049	17.3862	2.64605	0.0476095
O54825	Bystin	11.1459	24.8875	NaN	NaN	3.99906	NaN	NaN	8.44725			6.22315	18.0167	0.34541	0.24406
O54962	Barrier-to-autointegration factor	19.8762	7.18561	64.2252	145.763	22.7858	42.4989	13.8114	19.1855			24.5704	59.2626	0.414602	0.319062
O55022	Membrane-associated progesterone receptor component 1	21.4035	18.2097	24.802	19.113	55.2781	35.0924	44.6759	51.896			46.7356	20.882	2.23808	0.0015173
O55023;Q924B0	Inositol monophosphatase 1;Inositol-1-monophosphatase	20.7081	32.4832	43.3494	53.4312	40.3125	25.4507	36.2213	30.2015			33.0465	37.493	0.881404	0.587762
O55029	Coatomer subunit beta'	14.097		13.5303	9.30679	24.6906	41.6959	49.0862	38.7114			38.546	12.3114	3.13093	0.00809746
O55135	Eukaryotic translation initiation factor 6	99.5578	128.63	143.789	180.627	219.447	170.84	159.678	103.251			163.304	138.151	1.18207	0.422376
O55142	Large ribosomal subunit protein eL33	63.8499	46.3116	106.564	106.86	147.455	195.082	106.097	156.1			151.184	80.8966	1.86885	0.025652
O55143	Sarcoplasmic/endoplasmic reticulum calcium ATPase 2	8.44401	NaN	3.05148	4.7013	7.33301	20.1774	9.16685	22.5602			14.8094	5.39893	2.74302	0.1034
O55234	Proteasome subunit beta type-5	12.2997	14.7262	15.245	42.3311	6.20559	5.38805	5.33787	6.71771			5.9123	21.1505	0.279535	0.0754098
O70194	Eukaryotic translation initiation factor 3 subunit D	14.2205	11.6425	11.3708	7.46417	21.2576	25.9022	20.4722	30.5694			24.5503	11.1745	2.197	0.00266706
O70251	Elongation factor 1-beta	547.683	518.165	772.43	365.835	683.38	689.888	525.472	459.768			589.627	551.028	1.07005	0.717484
O70400	PDZ and LIM domain protein 1	72.95	71.9116	119.687	64.6078	36.4962	39.1318	24.8216	18.3568			29.7016	82.2891	0.360942	0.00808256
O70435	Proteasome subunit alpha type-3	14.102	15.5796	19.286	35.4742	11.9175	8.14139	7.8769	8.05858			8.99859	21.1105	0.426262	0.0519097
O70439;Q8BH40	Syntaxin-7	22.2034	22.8787	13.9585	13.1936	8.74344	3.39553	8.19966	6.96638			6.82626	18.0586	0.378007	0.00775189
O70493;Q3TGS7;Q3V2H3;Q6ZWQ5	Sorting nexin-12;Sorting nexin 12;Sorting nexin 12;Sorting nexin 12	9.99142	15.244	28.42	32.7245	30.4198	25.5261	24.963	23.8234			26.1831	21.595	1.21246	0.440768
O70503	Very-long-chain 3-oxoacyl-CoA reductase	10.1472	3.49398	NaN	5.52314	7.31928	30.4898	4.33356	21.0252			15.792	6.38811	2.47209	0.259885
O70591	Prefoldin subunit 2	42.6465	50.8282	83.1722	74.6123	82.5885	62.7122	77.1744	52.9284			68.8509	62.8148	1.09609	0.62546
O88271	Craniofacial development protein 1	23.2544	29.9962	32.246	16.2646	35.1272	29.0725	21.7667	17.6226			25.8973	25.4403	1.01796	0.934071
O88325	Alpha-N-acetylglucosaminidase	43.2568	93.2487	24.6849	53.0921	8.28787	12.5841	15.0163	16.9179			13.2015	53.5706	0.246432	0.0326149
O88342	WD repeat-containing protein 1	118.303	128.503	318.006	348.543	220.876	229.798	403.457	322.891			294.256	228.339	1.28868	0.411133
O88413	Tubby-related protein 3	21.332	55.1965	52.4123	42.7878	32.8545	24.0243	26.8752	25.9856			27.4349	42.9321	0.63903	0.0977119
O88544	COP9 signalosome complex subunit 4	NaN	NaN	NaN	7.40374	18.3994	19.9665	21.8907	19.525			19.9454	7.40374	2.69396	#DIV/0!
O88569	Heterogeneous nuclear ribonucleoproteins A2/B1	1606.96	1371.02	607.393	432.935	730.676	611.941	759.014	591.063			673.173	1004.58	0.670107	0.295288
O89050	Muskelin	3.86131	2.06106	3.87824	7.26048	NaN	2.25906	1.41528	NaN			1.83717	4.26528	0.430728	0.214832
O89086	RNA-binding protein 3	281.384	275.42	231.893	183.023	328.88	271.937	227.839	177.973			251.657	242.93	1.03592	0.831999
P00405	Cytochrome c oxidase subunit 2	4.56136	7.66474	3.31892	2.87013	9.29322	10.4496	9.69955	22.2564			12.9247	4.60379	2.80741	0.0452811
P00493	Hypoxanthine-guanine phosphoribosyltransferase	12.9729	20.1372	17.4891	45.6268	22.5411	19.0901	22.1145	41.0002			26.1865	24.0565	1.08854	0.818426
P01887	Beta-2-microglobulin	128.933	121.456	90.9324	63.3365	108.289	88.9355	210.614	166.693			143.633	101.164	1.4198	0.227472
P02798	Metallothionein-2	8.13643	18.711	52.9419	56.8992	6.99098	4.7383	2.74357	3.71274			4.5464	34.1721	0.133044	0.0517337
P02802	Metallothionein-1	22.1681	23.0651	78.9723	119.527	7.66479	9.55235	5.42397	3.59499			6.55903	60.9331	0.107643	0.0612284
P03975	IgE-binding protein	18.8111	9.87052	4.2604	4.76384	10.5187	8.18218	14.263	20.1249			13.2722	9.42645	1.40797	0.401805
P04104	Keratin, type II cytoskeletal 1	10.259	5.63415	78.2407	18.5472	NaN	7.88876	5.14112	71.0381			28.0226	28.1702	0.994761	0.995836
P05063	Fructose-bisphosphate aldolase C	75.2526	22.4998	27.9141	86.568	26.0898	59.6516	40.9564	93.5426			55.0601	53.0586	1.03772	0.929952
P05064	Fructose-bisphosphate aldolase A	315.791	152.454	222.887	367.567	142.775	246.526	216.094	381.59			246.746	264.675	0.932261	0.804241
P05202	Aspartate aminotransferase, mitochondrial	72.3644	94.2671	94.3178	220.033	71.375	65.2339	51.5086	74.6635			65.6952	120.246	0.546342	0.160243
P05213	Tubulin alpha-1B chain	72.92	28.7814	58.7486	77.7766	171.866	358.624	190.682	383.915			276.272	59.5566	4.6388	0.00847548
P06745	Glucose-6-phosphate isomerase	34.4028	85.1072	8.03539	22.1794	11.1304	18.2085	15.8035	28.7563			18.4747	37.4312	0.493563	0.312373
P06797	Procathepsin L	9.32161	12.5277	11.4977	3.43097	11.359	4.27971	6.95655	8.081			7.66906	9.19451	0.834092	0.565205
P07147	5,6-dihydroxyindole-2-carboxylic acid oxidase	41.6872	36.3327	55.3926	80.8905	6.68996	4.94987	5.37822	4.06807			5.27153	53.5757	0.0983939	0.00285934
P07356	Annexin A2	6.00012	11.2237	62.1449	56.7436	188.243	191.388	123.947	147.971			162.887	34.0281	4.78684	0.00109316
P07724	Albumin	112.509	119.894	6.04693	17.8428	59.3961	64.7571	11.9003	34.3533			42.6017	64.0731	0.664893	0.534524
P07901	Heat shock protein HSP 90-alpha	102.062	49.0791	95.9017	72.061	180.619	277.576	221.88	346.99			256.766	79.776	3.21859	0.00348532
P08030	Adenine phosphoribosyltransferase	19.8588	30.5135	28.6983	80.323	54.7395	42.1337	39.6766	31.558			42.0269	39.8484	1.05467	0.885562
P08074	Carbonyl reductase [NADPH] 2	NaN	NaN	NaN	NaN	59.12	42.3366	81.2189	61.0874			60.9407	#DIV/0!	#DIV/0!	#DIV/0!
P08113	Endoplasmin	266.641	114.962	99.7479	75.7432	171.552	242.696	205.748	282.094			225.522	139.274	1.61928	0.131031
P08207	Protein S100-A10	13.5633	11.7227	25.6063	26.0612	82.1537	65.6014	60.695	51.4578			64.977	19.2384	3.37746	0.000876209
P08226	Apolipoprotein E	13.0101	11.2015	16.5452	11.5889	NaN	NaN	NaN	NaN			#DIV/0!	13.0864	#DIV/0!	#DIV/0!
P08228	Superoxide dismutase [Cu-Zn]	147.677	224.684	235.104	305.843	317.93	250.596	309.12	234.193			277.96	228.327	1.21738	0.245022
P08249	Malate dehydrogenase, mitochondrial	1466.48	2155.36	1269.76	1342.34	1478.15	963.141	1383.57	989.356			1203.55	1558.49	0.772258	0.193793
P09055	Integrin beta-1	37.4014	15.9935	24.9194	19.5071	45.8462	54.3685	34.4716	58.3793			48.2664	24.4553	1.97365	0.0150683
P09103	Protein disulfide-isomerase	386.287	235.661	307.605	317.468	204.753	151.676	262.59	200.625			204.911	311.755	0.657282	0.0314983
P09405	Nucleolin	456.75	457.896	306.333	606.909	306.944	273.619	330.017	317.521			307.025	456.972	0.671869	0.0534572
P09411	Phosphoglycerate kinase 1	1105.43	1806.83	2193.24	3077.35	1164.43	918.362	1378.03	1185.62			1161.61	2045.71	0.567828	0.0808592
P0C0S6;Q3THW5;Q3UA95	Histone H2A.Z;Histone H2A.V;Histone H2A	156.361	53.2219	15.1047	10.2512	27.1515	39.8729	52.4125	88.1594			51.8991	58.7346	0.88362	0.857179
P0DP26;P0DP27;P0DP28	Calmodulin-1;Calmodulin-2;Calmodulin-3	315.962	397.546	454.141	833.623	341.203	208.888	357.935	279.636			296.915	500.318	0.593454	0.139769
P10107	Annexin A1	67.8304	50.6195	352.909	234.885	522.923	500.058	402.442	374.869			450.073	176.561	2.54911	0.0145967
P10126	Elongation factor 1-alpha 1	654.455	315.865	473.965	651.526	807.604	1383.46	952.012	1714.22			1214.32	523.953	2.31762	0.0208846
P10404	MLV-related proviral Env polyprotein	10.1638	9.35527	5.06623	12.3532	8.62597	8.84301	8.50702	5.27705			7.81326	9.23463	0.846083	0.446888
P10605	Cathepsin B	29.2165	28.5614	17.3375	27.8395	6.49329	9.35732	13.99	9.98356			9.95604	25.7387	0.386812	0.00266719
P10639	Thioredoxin	111.267	107.414	119.698	233.851	132.321	192.723	157.83	185.576			167.113	143.057	1.16815	0.498124
P10853;P10854;Q64475;Q64478;Q64525;Q6ZWY9;Q8CGP2	Histone H2B type 1-F/J/L;Histone H2B type 1-M;Histone H2B type 1-B;Histone H2B type 1-H;Histone H2B type 2-B;Histone H2B type 1-C/E/G;Histone H2B type 1-P	3798.06	2332.16	1343.06	1283.13	2726.8	3370.72	4076.56	5892.31			4016.6	2189.1	1.83482	0.0889599
P10922	Histone H1.0	67.7771	58.3971	47.5175	87.2615	56.2326	62.0747	44.8956	62.182			56.3462	65.2383	0.863698	0.378572
P11031	Activated RNA polymerase II transcriptional coactivator p15	15.9773	19.2293	33.0937	44.8736	24.2462	15.9993	14.2506	15.5415			17.5094	28.2935	0.618849	0.176201
P11157	Ribonucleoside-diphosphate reductase subunit M2	11.9029	17.4382	22.1342	3.08103	14.1789	10.6128	6.89228	7.60111			9.82126	13.6391	0.720083	0.420691
P11370	Retrovirus-related Env polyprotein from Fv-4 locus	18.0061	18.6697	17.0814	15.9068	10.178	8.67763	9.75289	9.41829			9.50671	17.416	0.54586	2.39123e-05
P11438	Lysosome-associated membrane glycoprotein 1	42.8239	31.0291	17.9818	53.8294	14.664	19.7193	15.0866	20.4415			17.4778	36.416	0.479949	0.0525229
P11499	Heat shock protein HSP 90-beta	115.743	53.3226	93.8537	87.7437	257.073	462.076	286.207	540.881			386.559	87.6658	4.40946	0.00517194
P11688	Integrin alpha-5	9.32339	3.29203		7.04086	12.7423	11.8268	15.076	17.3027			14.237	6.55209	2.17289	0.0137937
P11983	T-complex protein 1 subunit alpha	6.06931	5.86945	15.3217	7.30803	13.6151	21.4273	17.4549	25.0768			19.3936	8.64211	2.24408	0.0182759
P12787	Cytochrome c oxidase subunit 5A, mitochondrial	451.211	399.073	361.782	214.643	375.467	289.57	358.758	286.826			327.655	356.677	0.918632	0.62134
P12970	Large ribosomal subunit protein eL8	41.9725	19.279	254.89	257.174	86.1596	122.649	67.0816	105.621			95.3777	143.329	0.665446	0.496955
P13020	Gelsolin	27.3295	24.313	34.9274	43.6556	233.327	192.088	275.797	247.634			237.211	32.5564	7.28617	2.74252e-05
P13864	DNA (cytosine-5)-methyltransferase 1	36.4408	20.2981	5.92672	13.5607	8.46185	14.7566	7.33654	11.53			10.5212	19.0566	0.552105	0.250202
P14115	Large ribosomal subunit protein uL15	18.0355	9.51084	16.7678	12.0449	46.8386	59.0501	44.4985	75.6981			56.5213	14.0898	4.01151	0.00123755
P14131	Small ribosomal subunit protein uS9	26.3261	9.05705	24.7692	33.1888	34.4223	49.0434	28.625	59.967			43.0144	23.3353	1.84332	0.0652874
P14148	Large ribosomal subunit protein uL30	75.7455	38.371	63.2455	31.8867	94.2594	147.949	95.7751	160.435			124.605	52.3122	2.38194	0.0114779
P14152	Malate dehydrogenase, cytoplasmic	45.1542	27.117	124.699	162.002	52.4581	54.1732	81.0765	92.6733			70.0953	89.7429	0.781068	0.580034
P14206	Small ribosomal subunit protein uS2	427.264	458.405	457.5	608.215	371.201	282.441	348.127	255.585			314.338	487.846	0.644339	0.0121854
P14211	Calreticulin	783.623	485.661	358.239	556.888	277.671	222.369	331.466	299.057			282.641	546.103	0.517559	0.0287788
P14733	Lamin-B1	172.209	137.845	46.1746	33.1341	60.5608	56.994	47.149	54.8076			54.8779	97.3408	0.56377	0.261433
P14869	Large ribosomal subunit protein uL10	9.48715	3.17994	6.25972	10.0366	8.95659	20.4153	12.3119	22.1035			15.9468	7.24085	2.20234	0.0491019
P14901	Heme oxygenase 1	6.43711	NaN	4.35573	NaN	17.6775	28.9002	10.2227	18.9498			18.9375	5.39642	3.50928	0.079583
P15532	Nucleoside diphosphate kinase A	907.668	1267.85	1634.34	2204.9	682.201	1008.43	905.741	872.816			867.297	1503.69	0.576779	0.0670584
P15864	Histone H1.2	1002.94	1077.41	253.614	409.317	323.464	287.331	214.02	207.526			258.085	685.82	0.376316	0.0872646
P16045	Galectin-1	1202.48	764.137	911.003	4277.38	527.117	1652.76	858.899	1991.84			1257.65	1788.75	0.70309	0.577129
P16110;Q8C253	Galectin-3;Galectin	31.4635	32.3407	204.158	240.618	15.358	16.0243	9.89163	12.1678			13.3604	127.145	0.10508	0.0862593
P16460	Argininosuccinate synthase	NaN	NaN	3.08707	NaN	13.677	32.2285	21.1789	26.609			23.4233	3.08707	7.58757	#DIV/0!
P16858	Glyceraldehyde-3-phosphate dehydrogenase	540.324	296.815	2850.61	6665.09	826.704	1261.54	1203.73	2028.39			1330.09	2588.21	0.513904	0.432908
P17047	Lysosome-associated membrane glycoprotein 2	18.7663	12.1316	NaN	12.8333	6.2176	12.7629	14.208	17.0797			12.567	14.5771	0.862109	0.562188
P17156	Heat shock-related 70 kDa protein 2	NaN	7.74858	5.86799	12.5595	9.86501	9.8568	10.9622	11.8805			10.6411	8.72535	1.21957	0.327056
P17182	Alpha-enolase	2239.15	3684.7	4354.31	5770.64	698.401	868.74	3190.21	2611.69			1842.26	4012.2	0.459165	0.0651154
P17225	Polypyrimidine tract-binding protein 1	135.211	100.966	49.7629	41.7876	129.228	174.409	141.287	180.27			156.298	81.9318	1.90766	0.0261431
P17742	Peptidyl-prolyl cis-trans isomerase A	2868.93	4045.54	4500.03	3528.99	2224.77	2124.3	2040.46	2052.3			2110.46	3735.87	0.564917	0.00367699
P17751	Triosephosphate isomerase	820.302	1117.25	1530.06	2368.56	989.559	895.054	1185.46	1144.78			1053.71	1459.04	0.722195	0.282062
P17879;Q61696	Heat shock 70 kDa protein 1B;Heat shock 70 kDa protein 1A	47.3527	69.8932	104.248	130.411	57.0638	33.4853	42.6416	45.2564			44.6118	87.9764	0.507088	0.0624607
P17918	Proliferating cell nuclear antigen	400.03	538.4	490.514	540.349	479.332	370.71	420.058	278.059			387.04	492.323	0.78615	0.0979914
P18155	Bifunctional methylenetetrahydrofolate dehydrogenase/cyclohydrolase, mitochondrial	10.6393	4.30279	16.8497	25.7859	10.8644	10.646	5.50487	7.60128			8.65415	14.3944	0.601217	0.273015
P18608	Non-histone chromosomal protein HMG-14	2.59889	5.04458	0.818573	NaN	NaN	3.18592	3.04765	3.11396			3.11584	2.82068	1.10464	0.821531
P18760	Cofilin-1	587.984	436.75	913.743	1037.69	734.197	860.413	533.901	587.023			678.883	744.042	0.912426	0.694241
P19157	Glutathione S-transferase P 1	348.978	488.614	822.307	1735.89	137.564	120.568	161.315	196.292			153.935	848.948	0.181324	0.0676908
P19253	Large ribosomal subunit protein uL13	31.1324	12.7252	32.2793	31.4642	67.9259	133.907	60.809	117.848			95.1225	26.9003	3.53612	0.0107849
P19324	Serpin H1	113.314	37.5562	25.7822	22.5696	90.2648	169.886	140.031	230.503			157.671	49.8054	3.16574	0.0249041
P19536;Q9D881	Cytochrome c oxidase subunit 5B, mitochondrial;Cytochrome c oxidase subunit 5B, mitochondrial	164.449	156.045	104.582	188.16	132.734	101.961	142.903	121.473			124.768	153.309	0.813832	0.197013
P20029	Endoplasmic reticulum chaperone BiP	1951.2	2660.59	1339.76	1116.72	985.627	783.274	985.237	864.23			904.592	1767.07	0.511917	0.0486866
P20060	Beta-hexosaminidase subunit beta	8.77316	22.5898	NaN	9.38258	NaN	NaN	NaN	6.4431			6.4431	13.5819	0.474391	#DIV/0!
P20108	Thioredoxin-dependent peroxide reductase, mitochondrial	129.899	121.016	104.02	197.88	59.1245	44.7744	53.2405	53.775			52.7286	138.204	0.381528	0.00631296
P20152	Vimentin	391.54	244.259	57.4146	31.1399	109.449	135.235	404.478	532.543			295.426	181.088	1.63139	0.42519
P21300	Aldo-keto reductase family 1 member B7	30.2269	44.3252	17.1449	31.4347	18.9633	20.6855	37.6009	43.9082			30.2895	30.7829	0.98397	0.954602
P21550	Beta-enolase	409.723	230.999	366.015	672.879	244.74	241.073	587.398	529.648			400.715	419.904	0.954301	0.887808
P21995	Embigin	38.4283	16.8849	13.9744	27.1965	5.23104	9.68388	12.2544	12.3237			9.87325	24.121	0.409321	0.049159
P22935	Cellular retinoic acid-binding protein 2	2.26114	7.00936	5.42773	13.3909	8.31344	4.03127	11.5314	7.99793			7.96851	7.02227	1.13475	0.746924
P23116	Eukaryotic translation initiation factor 3 subunit A	16.2703	36.8152	7.27151	3.56408	7.35374	10.9377	10.9907	10.0337			9.82896	15.9803	0.615068	0.442807
P23198;Q9DCC5	Chromobox protein homolog 3;Cbx3 protein	54.6203	51.4661	43.7117	49.8567	42.6748	43.5495	49.9701	38.5243			43.6797	49.9137	0.875103	0.10727
P23492;Q543K9	Purine nucleoside phosphorylase	24.0024	9.03401	16.1787	35.7763	10.3464	NaN	11.1772	14.7019			12.0751	21.2478	0.5683	0.239219
P24270	Catalase	72.4815	105.737	46.3852	51.3989	28.9653	23.6966	29.9479	24.584			26.7984	69.0005	0.38838	0.0208937
P24369	Peptidyl-prolyl cis-trans isomerase B	302.536	384.058	179.876	249.863	179.716	131.159	143.669	153.282			151.957	279.083	0.544485	0.0284152
P24547	Inosine-5'-monophosphate dehydrogenase 2	40.1296	49.219	99.8275	127.245	58.0603	52.8716	39.5466	27.3556			44.4585	79.1053	0.562017	0.163987
P24668	Cation-dependent mannose-6-phosphate receptor	14.1062	7.98907	7.97035	24.9547	11.9102	17.6982	14.3348	26.1535			17.5242	13.7551	1.27401	0.485308
P25206	DNA replication licensing factor MCM3	32.2864	23.9129	27.0056	22.357	28.3419	45.4966	34.159	42.9943			37.7479	26.3905	1.43036	0.0461476
P26039	Talin-1	10.1207	6.33015	11.2441	8.39163	36.8782	56.6035	45.3041	60.0057			49.6979	9.02164	5.50874	0.000286969
P26040	Ezrin	90.4912	131.653	180.654	191.538	69.1548	44.8668	51.9252	48.2849			53.5579	148.584	0.360455	0.0073889
P26041	Moesin	357.753	481.804	442.899	713.978	802.565	573.001	530.88	408.99			578.859	499.109	1.15979	0.503595
P26043	Radixin	269.686	332.293	341.724	523.608	428.877	277.976	277.749	246.691			307.823	366.828	0.839149	0.421016
P26369;Q80XR5	Splicing factor U2AF 65 kDa subunit;Splicing factor U2AF subunit	52.599	36.5372	17.159	27.6119	16.8132	34.8744	24.3896	24.1521			25.0573	33.4768	0.748499	0.353454
P26443	Glutamate dehydrogenase 1, mitochondrial	19.135	21.7774	11.4565	6.87712	13.0278	11.0689	20.0988	22.0064			16.5505	14.8115	1.11741	0.70266
P26516	26S proteasome non-ATPase regulatory subunit 7	8.32349	8.21466	5.62797	6.33113	18.4419	30.0321	15.1617	21.6936			21.3323	7.12431	2.9943	0.00479814
P26638;Q8C483	Serine--tRNA ligase, cytoplasmic;serine--tRNA ligase	69.0304	54.5335	117.259	254.386	92.3582	105.126	69.5848	70.6373			84.4267	123.802	0.681949	0.428306
P26645	Myristoylated alanine-rich C-kinase substrate	3.93235	3.50403	10.9489	8.04574	13.1588	12.2565	13.6845	14.8158			13.4789	6.60775	2.03986	0.00995312
P26883	Peptidyl-prolyl cis-trans isomerase FKBP1A	13.9824	19.2509	26.3318	84.5874	16.4572	27.9565	6.54229	18.1047			17.2652	36.0381	0.479081	0.310633
P27048;P63163	Small nuclear ribonucleoprotein-associated protein B;Small nuclear ribonucleoprotein-associated protein N	124.201	169.989	29.0693	63.3392	46.7147	43.1096	104.527	77.0749			67.8564	96.6495	0.702088	0.436227
P27546	Microtubule-associated protein 4	22.8802	29.6418	29.0217	20.5449	24.8113	22.8321	16.307	17.072			20.2556	25.5222	0.793649	0.138499
P27659	Large ribosomal subunit protein uL3	34.5029	17.3193	48.3529	25.6573	55.0457	71.9484	53.5899	77.0636			64.4119	31.4581	2.04754	0.0100436
P27661	Histone H2AX	2.64778	5.53812	NaN	NaN	NaN	NaN	3.28861	1.00333			2.14597	4.09295	0.52431	0.401398
P27773	Protein disulfide-isomerase A3	847.498	451.602	478.593	365.331	438.358	437.608	517.031	425.638			454.659	535.756	0.848631	0.483941
P28656;Q3TF41;Q8BSH9	Nucleosome assembly protein 1-like 1	47.6909	44.0488	74.4469	95.3236	80.0059	63.2808	57.2616	48.5912			62.2849	65.3776	0.952695	0.829717
P28798;Q3U9N4	Progranulin;Granulin	42.221	77.516	52.5865	37.7931	50.1259	34.0866	73.7824	52.2532			52.562	52.5292	1.00063	0.997915
P29341	Polyadenylate-binding protein 1	62.9528	49.7534	32.421	53.9536	44.3718	46.6585	55.9902	72.4261			54.8617	49.7702	1.1023	0.593462
P29595	NEDD8	26.1533	41.7997	24.4652	32.7455	22.0381	47.558	32.0378	28.3055			32.4849	31.2909	1.03816	0.864537
P29758	Ornithine aminotransferase, mitochondrial	225.198	327.834	128.254	176.463	24.6525	30.6704	67.2596	63.0085			46.3978	214.437	0.21637	0.00880691
P30412	Peptidyl-prolyl cis-trans isomerase C	15.5131	15.8726		20.9415	4.20599		5.78709	12.1573			7.38346	17.4424	0.423305	0.0283783
P30415;Q8CBP6;S4R1C3;S4R2L3	NK-tumor recognition protein;peptidylprolyl isomerase (Fragment);Peptidyl-prolyl cis-trans isomerase (Fragment);Natural killer tumor recognition sequence (Fragment)	508.53	1046.31	1097.06	771.512	311.705	344.918	277.772	284.25			304.661	855.853	0.355974	0.00691755
P30416	Peptidyl-prolyl cis-trans isomerase FKBP4	135.933	95.0673	145.356	184.457	111.53	102.596	91.8529	99.0092			101.247	140.204	0.722143	0.0836381
P30681	High mobility group protein B2	126.862	160.986	37.4584	49.9991	51.5315	40.4804	24.8299	28.1342			36.244	93.8265	0.386288	0.107764
P31230;Q3UZG4	Aminoacyl tRNA synthase complex-interacting multifunctional protein 1;Aminoacyl tRNA synthetase complex-interacting multifunctional protein 1	14.3302	16.3413	17.3204	11.7617	23.5638	33.742	19.9865	18.1704			23.8657	14.9384	1.59761	0.0518222
P31786	Acyl-CoA-binding protein	157.571	126.089	276.032	427.713	66.6776	71.4192	66.0807	86.5416			72.6797	246.851	0.294427	0.0440349
P32020	Sterol carrier protein 2	46.9549	44.7414	13.7439	15.6327	7.81149	16.4145	25.5371	30.3132			20.0191	30.2682	0.661388	0.358218
P32067	Lupus La protein homolog	39.1841	26.0052	8.09463	13.3421	20.0203	31.2317	37.5559	34.3655			30.7933	21.6565	1.4219	0.292873
P32233	Developmentally-regulated GTP-binding protein 1	24.7063	36.0136	28.8261	47.5961	41.6687	48.0143	25.7313	23.8571			34.8179	34.2855	1.01553	0.947644
P32921	Tryptophan--tRNA ligase, cytoplasmic	4.27815	2.36675	6.32656	14.535	7.98452	14.8685	8.31947	8.01509			9.7969	6.87661	1.42467	0.392135
P34022	Ran-specific GTPase-activating protein	70.4264	58.8305	115.487	198.472	103.211	84.4903	81.0344	69.5931			84.5821	110.804	0.763349	0.44968
P34884	Macrophage migration inhibitory factor	67.239	86.9593	128.483	263.083	105.441	82.4729	96.2774	99.6644			95.964	136.441	0.703337	0.396805
P35235	Tyrosine-protein phosphatase non-receptor type 11	7.87618		2.16069	2.73037	7.67747	19.8134	14.9839	12.9939			13.8672	4.25575	3.25846	0.0346115
P35278;Q8C266	Ras-related protein Rab-5C;small monomeric GTPase	NaN	12.8253	NaN	NaN	NaN	4.68208	2.15117	NaN			3.41663	12.8253	0.266398	#DIV/0!
P35564	Calnexin	82.3017	38.8746	28.9867	49.8876	15.1283	26.7554	24.278	33.7423			24.976	50.0127	0.499393	0.085991
P35700	Peroxiredoxin-1	816.572	758.211	1317.64	1912.75	355.165	329.678	292.956	304.728			320.631	1201.29	0.266905	0.0168728
P35979	Large ribosomal subunit protein uL11	111.919	152.843	130.203	139.749	133.535	147.918	142.024	155.698			144.794	133.679	1.08315	0.300039
P35980	Large ribosomal subunit protein eL18	23.0779	8.24801	50.4972	37.8644	43.0671	59.3736	40.9554	61.8522			51.3121	29.9219	1.71487	0.0907201
P36552	Oxygen-dependent coproporphyrinogen-III oxidase, mitochondrial	15.6714	25.0224	13.2265	19.2818	18.8696	9.6403	14.2978	10.8145			13.4055	18.3005	0.732523	0.188028
P36993;Q99NF7	Protein phosphatase 1B;protein-serine/threonine phosphatase	17.3214	29.4049	30.9454	16.7998	36.2149	24.7923	38.9205	33.2472			33.2938	23.6179	1.40968	0.0946655
P38647	Stress-70 protein, mitochondrial	504.656	657.312	508.457	497.178	388.458	368.538	305.655	337.36			350.003	541.901	0.645879	0.00408244
P40142	Transketolase	264.294	373.458	386.058	399.453	205.11	150.137	172.758	145.947			168.488	355.816	0.473526	0.00145684
P41105	Large ribosomal subunit protein eL28	1.71548	1.04009	2.25658	1.50649	8.41808	9.54307	6.24531	22.0657			11.568	1.62966	7.09844	0.0319796
P42208	Septin-2	83.5019	91.8508	68.2035	65.6061	79.1016	61.3326	67.5065	66.4549			68.5989	77.2906	0.887545	0.278452
P42932	T-complex protein 1 subunit theta	19.5612	9.81655	46.8219	28.2761	50.8759	77.2295	61.6013	80.0962			67.4507	26.1189	2.58244	0.00744222
P43274	Histone H1.4	1311.97	1306.87	412.972	621.469	730.248	675.01	495.004	536.115			609.094	913.32	0.666901	0.250527
P43277	Histone H1.3	4463.25	6080.82	2473.83	1923.19	3085.64	2802.16	1597.75	1700.08			2296.41	3735.27	0.61479	0.210307
P45376	Aldo-keto reductase family 1 member B1	110.155	159.352	119.368	269.823	127.353	114.443	127.34	160.476			132.403	164.674	0.804029	0.427606
P45377	Aldose reductase-related protein 2	13.7359	14.2257	7.36859	23.2313	9.64966	NaN	18.4618	22.7487			16.9534	14.6404	1.15799	0.664943
P45878	Peptidyl-prolyl cis-trans isomerase FKBP2	170.053	250.461	112.734	100.465	94.9489	73.6058	103.37	83.0063			88.7327	158.428	0.560082	0.0923822
P45952	Medium-chain specific acyl-CoA dehydrogenase, mitochondrial	32.1145	48.1121	22.3694	20.7173	50.6621	32.8853	83.3636	81.9978			62.2272	30.8283	2.01851	0.0641247
P46061	Ran GTPase-activating protein 1	21.8594	15.0991	20.7335	15.8964	25.3526	32.6724	22.0981	31.4822			27.9013	18.3971	1.51661	0.0202121
P46471	26S proteasome regulatory subunit 7	3.48065	4.01841	5.63182	3.48647	7.17723	11.1375	10.8408	12.9769			10.5331	4.15434	2.53545	0.00286449
P46638	Ras-related protein Rab-11B	26.9586	21.2764	20.2048	40.1592	35.1282	31.3907	37.9076	41.738			36.5411	27.1498	1.34591	0.11387
P46656	Adrenodoxin, mitochondrial	20.3161	20.9974	17.7011	9.29356	26.0318	22.7321	30.6136	22.5289			25.4766	17.077	1.49186	0.0432322
P46664	Adenylosuccinate synthetase isozyme 2	18.5089	25.7951	51.6456	59.6664	43.6548	36.4786	34.0529	28.0152			35.5504	38.904	0.913797	0.758832
P47738	Aldehyde dehydrogenase, mitochondrial	59.0046	31.4096	52.8994	57.4341	24.6951	29.3293	27.6399	29.666			27.8326	50.187	0.554578	0.013741
P47757	F-actin-capping protein subunit beta	28.326	18.1137	60.0861	46.9572	43.8453	44.7964	44.3818	38.5803			42.9009	38.3707	1.11806	0.650165
P47791	Glutathione reductase, mitochondrial	52.0358	72.2977	91.8355	85.2693	47.6694	38.4705	14.7963	11.3849			28.0803	75.3596	0.372617	0.00910028
P47911	Large ribosomal subunit protein eL6	138.328	90.0482	466.94	304.29	334.969	418.215	213.414	270.732			309.333	249.901	1.23782	0.559787
P47915	Large ribosomal subunit protein eL29	63.8901	57.4874	121.285	89.1303	83.6587	81.9185	45.1154	52.9729			65.9164	82.9481	0.79467	0.368954
P47941	Crk-like protein	21.2698	16.8453	26.0828	29.345	32.6848	31.5672	41.385	23.9679			32.4012	23.3857	1.38551	0.0918011
P47955	Large ribosomal subunit protein P1	355.444	387.029	740.426	444.59	479.975	394.67	498.407	407.721			445.193	481.872	0.923883	0.703447
P47962	Large ribosomal subunit protein uL18	277.465	353.223	539.769	453.961	308.409	305.656	255.979	262.973			283.254	406.105	0.697491	0.0825361
P47963	Large ribosomal subunit protein eL13	63.0965	22.198	107.94	91.9832	117.045	183.236	105.24	223.325			157.212	71.3043	2.2048	0.043445
P47964	Large ribosomal subunit protein eL36	19.4148	9.90203	92.5064	82.8972	39.2702	51.3438	24.3457	31.328			36.5719	51.1801	0.714573	0.532081
P47968	Ribose-5-phosphate isomerase	7.76093	21.1957	24.2842	35.8936	12.6004	12.8784	13.2049	NaN			12.8946	22.2836	0.578658	0.22847
P48024	Eukaryotic translation initiation factor 1	89.7162	79.3904	82.7307	90.9304	98.8733	67.8092	51.6725	43.3665			65.4304	85.6919	0.763554	0.157763
P48036	Annexin A5	17.2315	9.98674	172.673	149.393	172.079	147.19	125.842	99.1802			136.073	87.3212	1.5583	0.325814
P48678	Prelamin-A/C	225.331	187.495	115.909	102.817	153.474	171.275	116.175	123.695			141.155	157.888	0.894019	0.618657
P48962	ADP/ATP translocase 1	5.26003	3.11874	NaN	NaN	2.40806	6.92944	5.77201	19.0703			8.54496	4.18939	2.03967	0.472342
P49312;Q5EBP8	Heterogeneous nuclear ribonucleoprotein A1	193.79	127.321	147.879	105.35	106.859	106.467	82.313	86.7595			95.5996	143.585	0.665806	0.0527114
P49443	Protein phosphatase 1A	20.0007	40.4303	NaN	18.6385	26.2156	24.8584	21.9116	21.3345			23.58	26.3565	0.894658	0.6659
P49722	Proteasome subunit alpha type-2	26.3281	43.849	38.8237	72.7537	26.7231	19.6123	19.8079	18.9478			21.2728	45.4386	0.468165	0.0519353
P49962	Signal recognition particle 9 kDa protein	20.7167	15.5794	18.4805	39.6678	16.8105	10.6945	16.0218	10.6421			13.5422	23.6111	0.573553	0.127945
P50114	Protein S100-B	2.95888	1.60868	5.13039	12.769	NaN	NaN	NaN	NaN			#DIV/0!	5.61673	#DIV/0!	#DIV/0!
P50247	Adenosylhomocysteinase	39.5329	41.6599	275.781	484.367	145.661	143.461	136.55	120.09			136.44	210.335	0.648681	0.515649
P50396	Rab GDP dissociation inhibitor alpha	NaN	NaN	NaN	NaN	9.47034	9.81339	5.39736	9.60947			8.57264	#DIV/0!	#DIV/0!	#DIV/0!
P50431	Serine hydroxymethyltransferase, cytosolic	22.6104	22.5373	55.4054	62.2534	35.312	44.0957	26.4854	28.4941			33.5968	40.7016	0.825441	0.552107
P50446;Q3UV11;Q8BGZ7;Q922U2;Q9Z331	Keratin, type II cytoskeletal 6A;Keratin 6B;Keratin, type II cytoskeletal 75;Keratin, type II cytoskeletal 5;Keratin, type II cytoskeletal 6B	33.3052	35.1682	152.374	46.3986	NaN	16.1664	18.4118	152.966			62.5148	66.8116	0.935688	0.935899
P50516	V-type proton ATPase catalytic subunit A	21.5401	7.17454	26.0545	15.8826	18.7101	23.3952	25.3349	27.0201			23.6151	17.6629	1.33699	0.229208
P50518	V-type proton ATPase subunit E 1	21.1445	17.7004	24.801	22.9674	10.594	9.88499	10.0897	12.6307			10.7998	21.6533	0.498761	0.000572315
P50543	Protein S100-A11	26.2765	12.2919	20.1116	32.0196	51.4287	38.0374	47.8138	48.0002			46.32	22.6749	2.04279	0.00361821
P50580	Proliferation-associated protein 2G4	183.777	251.226	161.687	244.617	216.374	205.212	172.713	149.715			186.003	210.327	0.884354	0.401257
P51125	Calpastatin	22.4569	29.1691	30.5226	37.2546	44.1522	32.1316	31.7051	32.0037			34.9982	29.8508	1.17244	0.276767
P51150	Ras-related protein Rab-7a	70.0293	68.6461	34.4717	58.9124	32.5567	40.4865	41.2855	48.4882			40.7042	58.0149	0.701618	0.0982304
P51569;Q8BGZ6	Alpha-galactosidase A;Alpha-galactosidase	8.8282	15.753	8.27577	14.6124	11.3137	NaN	8.0902	6.6639			8.68926	11.8673	0.732199	0.269296
P51660	Peroxisomal multifunctional enzyme type 2	18.9368	14.7385	4.99265	10.5398	8.78341	7.87143	9.74737	11.0958			9.37451	12.3019	0.762035	0.375347
P51855	Glutathione synthetase	30.6736	41.906	76.849	103.014	70.0728	54.951	61.9055	49.1172			59.0116	63.1107	0.935049	0.81901
P51863	V-type proton ATPase subunit d 1	4.81191		7.80128	2.96944	7.55115	18.9628	16.5853	23.457			16.6391	5.19421	3.20339	0.039386
P51881	ADP/ATP translocase 2	183.333	45.9905	43.5188	73.0336	116.134	247.674	131.19	347.876			210.719	86.469	2.43693	0.0984432
P52480	Pyruvate kinase PKM	71.9167	31.4621	238.667	321.88	145.993	237.673	184.57	274.102			210.584	165.982	1.26872	0.569988
P52503	NADH dehydrogenase [ubiquinone] iron-sulfur protein 6, mitochondrial	15.7004	15.7652	19.1776	11.8246	14.0922	9.90363	12.0054	8.22381			11.0563	15.617	0.707966	0.0598257
P53996	CCHC-type zinc finger nucleic acid binding protein	114.001	86.2402	207.441	153.56	142.63	101.697	80.5141	44.8627			92.426	140.311	0.658724	0.200508
P54071	Isocitrate dehydrogenase [NADP], mitochondrial	59.8024	61.097	58.4402	168.747	42.0635	37.5667	33.8803	47.007			40.1294	87.0217	0.461142	0.137789
P54276	DNA mismatch repair protein Msh6	12.8318	10.264	NaN	NaN	NaN	NaN	NaN	NaN			#DIV/0!	11.5479	#DIV/0!	#DIV/0!
P54728	UV excision repair protein RAD23 homolog B	22.1473	14.3539	15.7713	44.3661	27.1371	18.5106	35.9746	35.2605			29.2207	24.1597	1.20948	0.553299
P56382	ATP synthase subunit epsilon, mitochondrial	91.0893	37.6762	38.2767	50.0919	37.836	56.2631	55.8515	57.6276			51.8945	54.2835	0.955991	0.864827
P56394	Cytochrome c oxidase copper chaperone	39.4447	70.4283	89.3126	37.6148	46.8774	34.1474	30.4491	38.0368			37.3777	59.2001	0.631379	0.145063
P56399;Q3U4W8	Ubiquitin carboxyl-terminal hydrolase 5;Ubiquitin carboxyl-terminal hydrolase	33.511	41.0967	58.4109	32.9363	43.7654	42.9256	69.3015	63.6366			54.9073	41.4887	1.32343	0.187033
P56480	ATP synthase subunit beta, mitochondrial	141.288	84.2418	116.966	63.1334	124.965	177.001	153.125	234.114			172.301	101.407	1.69911	0.0497544
P56812	Programmed cell death protein 5	138.809	127.607	118.14	184.695	243.914	165.035	245.095	164.752			204.699	142.313	1.43837	0.062399
P57716	Nicastrin	18.652	18.6145	12.3503	45.9146	NaN	13.8617	6.88776	8.2783			9.67591	23.8828	0.40514	0.176929
P57759	Endoplasmic reticulum resident protein 29	104.313	100.707	71.2615	63.9992	62.5764	37.289	72.0629	61.539			58.3668	85.0701	0.686102	0.0785977
P57784	U2 small nuclear ribonucleoprotein A'	33.8353	20.6932	17.339	17.1355	14.7605	19.8479	9.78789	22.184			16.6451	22.2508	0.748068	0.288705
P58252	Elongation factor 2	485.373	326.735	445.491	470.022	462.31	474.76	513.067	480.57			482.677	431.905	1.11755	0.225595
P58771	Tropomyosin alpha-1 chain	471.908	629.463	922.343	910.533	4092.56	3157.37	3228.69	2532.61			3252.81	733.562	4.43427	0.000306061
P58871;Z4YJL4	182 kDa tankyrase-1-binding protein;Tankyrase 1 binding protein 1	5.58303	10.4501	NaN	3.97095	11.9881	11.6257	16.3976	8.88862			12.225	6.66804	1.83337	0.0731353
P59235	Nucleoporin Nup43	15.2309	24.8193	9.7171	13.567	18.549	11.2976	15.0761	10.3058			13.8071	15.8336	0.872015	0.605827
P59325;Q8BVV6	Eukaryotic translation initiation factor 5	26.5293	11.5143	44.6456	39.0495	48.5348	44.5264	30.5557	26.695			37.578	30.4347	1.23471	0.46055
P59999	Actin-related protein 2/3 complex subunit 4	52.086	34.5982	22.0165	55.8056	30.6243	35.3996	44.5597	46.5405			39.281	41.1266	0.955125	0.839521
P60122	RuvB-like 1	31.5121	12.5146	30.7857	30.3161	28.1994	30.4942	26.1783	25.2862			27.5395	26.2821	1.04784	0.799655
P60335	Poly(rC)-binding protein 1	95.6935	51.8444	56.8853	64.6364	62.4985	70.7136	79.885	93.5435			76.6602	67.2649	1.13968	0.458938
P60710	Actin, cytoplasmic 1	9690.4	9456.98	10553.6	13501.7	23538.2	22487.3	18829	18192.6			20761.8	10800.7	1.92227	0.000842518
P60766	Cell division control protein 42 homolog	11.7851	25.6472	29.1447	43.3229	24.4404	25.7714	18.2233	22.5599			22.7487	27.475	0.827981	0.505975
P60843	Eukaryotic initiation factor 4A-I	47.1052	20.8659	54.271	29.1707	69.8486	115.185	64.1461	119.73			92.2274	37.8532	2.43645	0.0167615
P60867	Small ribosomal subunit protein uS10	71.8413	49.5154	88.9552	104.872	123.853	151.087	89.9388	127.614			123.123	78.7958	1.56256	0.0428036
P61027	Ras-related protein Rab-10	NaN	NaN	NaN	10.8078	8.05747	8.83395	13.9047	7.62388			9.60501	10.8078	0.888713	#DIV/0!
P61089	Ubiquitin-conjugating enzyme E2 N	12.3849	4.69368	4.4116	11.9623	9.84215	11.8328	9.70396	21.3848			13.1909	8.36311	1.57728	0.22183
P61161	Actin-related protein 2	43.2704	25.1584	18.451	44.0377	25.7297	39.8217	31.322	21.2276			29.5252	32.7294	0.902103	0.687916
P61205;P84078	ADP-ribosylation factor 3;ADP-ribosylation factor 1	10.7542	22.0503	15.1459	116.729	25.8345	16.8333	32.6821	36.9872			28.0842	41.1698	0.682157	0.628458
P61222	ATP-binding cassette sub-family E member 1	17.8596	17.0323	25.0565	33.5435	16.7005	21.6164	21.1738	25.5409			21.2579	23.373	0.909509	0.635959
P61327	Protein mago nashi homolog	107.026	170.273	69.5965	75.5824	86.7393	55.4095	91.7105	65.4046			74.816	105.619	0.708354	0.257479
P61358	Large ribosomal subunit protein eL27	22.8315	14.9136	82.2395	116.831	70.575	93.4032	43.4355	59.6064			66.755	59.204	1.12754	0.78562
P61514	Large ribosomal subunit protein eL43	7.86168	3.00968	23.7127	40.879	27.7132	43.1231	12.5657	35.1159			29.6295	18.8658	1.57054	0.355488
P61759	Prefoldin subunit 3	34.9619	43.0522	74.3348	43.7616	39.3891	36.822	64.644	38.6642			44.8799	49.0276	0.915399	0.716693
P61979	Heterogeneous nuclear ribonucleoprotein K	355.529	246.322	189.549	179.252	176.415	192.344	203.206	205.102			194.266	242.663	0.80056	0.281882
P61982	14-3-3 protein gamma	25.3473	20.2789	40.0192	44.1731	74.1581	64.5365	59.288	82.9687			70.2378	32.4546	2.16419	0.00280252
P62073	Mitochondrial import inner membrane translocase subunit Tim10	68.9587	63.4267	42.801	39.2203	34.6875	30.193	27.6255	23.1423			28.912	53.6017	0.539387	0.0192048
P62077	Mitochondrial import inner membrane translocase subunit Tim8 B	14.7232	21.117	14.9298	10.3842	11.5025	9.6088	9.43354	15.8972			11.6105	15.2886	0.759424	0.217657
P62082	Small ribosomal subunit protein eS7	34.6785	29.0962	41.1984	23.1563	65.2416	106.079	54.9318	84.3399			77.648	32.0323	2.42405	0.00865078
P62137	Serine/threonine-protein phosphatase PP1-alpha catalytic subunit	45.9158	55.0161	41.5528	62.1886	61.778	36.3958	50.6671	37.7761			46.6542	51.1683	0.91178	0.57209
P62141	Serine/threonine-protein phosphatase PP1-beta catalytic subunit	51.3391	64.504	44.8818	63.0345	66.3672	43.2856	50.1075	48.417			52.0443	55.9398	0.930362	0.591108
P62192	26S proteasome regulatory subunit 4	NaN	NaN	NaN	2.45781	10.4238	17.5099	11.3002	29.1584			17.0981	2.45781	6.95662	#DIV/0!
P62196;Q8K1K2	26S proteasome regulatory subunit 8	NaN	NaN	18.3183	3.80334	9.86918	19.2007	14.4948	20.4219			15.9966	11.0608	1.44624	0.437454
P62242	Small ribosomal subunit protein eS8	21.387	12.3944	24.1308	15.306	50.4327	79.9563	45.6096	77.5058			63.3761	18.3045	3.46232	0.00291134
P62259	14-3-3 protein epsilon	42.9963	26.3702	23.7455	90.1766	25.1015	34.8086	29.1682	49.2046			34.5707	45.8222	0.754454	0.51492
P62264	Small ribosomal subunit protein uS11	36.0496	17.7568	46.8881	20.94	74.6855	115.099	61.1367	95.5435			86.6161	30.4086	2.84841	0.0062302
P62267	Small ribosomal subunit protein uS12	20.0796	9.62506	18.188	8.85262	19.9393	51.6748	29.3895	35.5423			34.1365	14.1863	2.4063	0.0334942
P62274	Small ribosomal subunit protein uS14	24.4081	8.99115	58.1748	19.3265	43.5036	40.5571	34.1358	38.4988			39.1738	27.7251	1.41294	0.330942
P62281	Small ribosomal subunit protein uS17	18.8733	7.64118	19.7192	11.3073	39.5122	61.0327	36.8353	69.7383			51.7796	14.3852	3.59949	0.00480622
P62301;Q921R2	Small ribosomal subunit protein uS15	15.6985	5.58154	13.8123	21.4843	17.8498	44.3323	20.6029	41.7422			31.1318	14.1442	2.20104	0.0683714
P62305	Small nuclear ribonucleoprotein E	77.4353	59.1984	26.0835	37.9162	38.7069	27.2545	27.6407	30.2435			30.9614	50.1584	0.617273	0.151727
P62307	Small nuclear ribonucleoprotein F	27.5134	31.4457	7.65808	17.7052	8.98077	8.00206	20.2053	13.618			12.7015	21.0806	0.602523	0.212707
P62309	Small nuclear ribonucleoprotein G	48.5853	42.1136	13.4938	14.252	20.7207	22.1611	41.006	28.0799			27.9919	29.6112	0.945317	0.880012
P62311	U6 snRNA-associated Sm-like protein LSm3	189.757	223.783	156.707	271.727	133.384	85.1751	155.779	121.911			124.062	210.493	0.589389	0.0235358
P62313	U6 snRNA-associated Sm-like protein LSm6	26.2875	27.6816	14.5789	39.5748	9.56733	11.6136	14.947	12.5456			12.1684	27.0307	0.450169	0.029513
P62317	Small nuclear ribonucleoprotein Sm D2	110.745	183.924	86.7586	121.887	89.376	71.821	101.942	106.926			92.5163	125.829	0.735257	0.183031
P62320	Small nuclear ribonucleoprotein Sm D3	25.5112	25.2645	5.08803	12.5184	7.7229	9.50861	20.6974	21.4418			14.8427	17.0955	0.868218	0.728334
P62334	26S proteasome regulatory subunit 10B	10.293	8.03126	9.48086	7.74958	13.8229	16.64	9.70424	15.3709			13.8845	8.88869	1.56204	0.0217504
P62627	Dynein light chain roadblock-type 1	53.3758	28.4931	57.8351	71.7441	62.4017	38.8022	67.6124	50.6445			54.8652	52.862	1.03789	0.862359
P62702	Small ribosomal subunit protein eS4	33.1944	10.0655	25.8258	15.7784	30.8415	70.3706	41.4403	83.1692			56.4554	21.216	2.66098	0.0375664
P62751	Large ribosomal subunit protein uL23	40.6764	35.0384	50.9313	89.1243	70.6768	57.744	51.1146	51.1083			57.6609	53.9426	1.06893	0.784857
P62754	Small ribosomal subunit protein eS6	25.6037	10.2857	19.1867	12.9026	54.8659	80.695	40.8805	71.977			62.1046	16.9947	3.65435	0.00318969
P62774	Myotrophin	6.22133	6.6005	13.2239	18.3723	11.2372	17.5298	17.992	18.1678			16.2317	11.1045	1.46172	0.177111
P62806	Histone H4	128.107	101.317	134.651	119.195	347.607	582.085	871.203	1286.89			771.946	120.818	6.38935	0.0182174
P62827	GTP-binding nuclear protein Ran	126.212	151.616	697.906	1278.66	235.076	268.906	94.16	179.231			194.343	563.599	0.344826	0.228005
P62830	Large ribosomal subunit protein uL14	36.6802	21.9086	25.787	26.5304	46.5868	86.214	47.7508	80.8216			65.3433	27.7265	2.35671	0.0142241
P62849	Small ribosomal subunit protein eS24	12.3151	6.82683	13.5673	3.33489	26.5284	34.3593	21.3471	31.8674			28.5255	9.01104	3.16562	0.0020264
P62855	Small ribosomal subunit protein eS26	58.9718	30.0778	55.8089	124.226	91.9064	180.618	110.44	159.719			135.671	67.2711	2.01677	0.0553656
P62858	Small ribosomal subunit protein eS28	162.332	119.381	147.999	60.3037	132.815	130.201	143.815	106.939			128.443	122.504	1.04848	0.811794
P62892	Large ribosomal subunit protein eL39	61.4987	35.6504	122.78	88.444	84.2349	77.0641	48.4713	61.613			67.8458	77.0934	0.880048	0.664726
P62900	Large ribosomal subunit protein eL31	40.0866	26.2645	76.1182	102.946	130.294	136.878	84.9837	100.609			113.191	61.3537	1.84489	0.0508249
P62908	Small ribosomal subunit protein uS3	33.3914	12.5259	29.6105	35.5846	37.487	107.814	51.8343	130.751			81.9715	27.7781	2.95094	0.0553539
P62911	Large ribosomal subunit protein eL32	NaN	NaN	6.29351	6.46728	10.5274	15.5818	5.22043	15.0333			11.5907	6.38039	1.81662	0.222421
P62918	Large ribosomal subunit protein uL2	33.0008	20.9904	124.036	137.18	88.0994	108.867	59.79	81.511			84.5669	78.8019	1.07316	0.862028
P62960	Y-box-binding protein 1	231.254	311.453	178.392	285.759	127.962	122.074	136.139	128.227			128.6	251.714	0.510898	0.00609258
P62962	Profilin-1	61.7084	27.35	81.179	82.0809	59.674	64.5207	61.7094	91.0695			69.2434	63.0796	1.09771	0.690761
P62983	Ubiquitin-ribosomal protein eS31 fusion protein	20.5701	11.6582	17.273	34.7311	32.926	30.0035	20.6788	24.8708			27.1198	21.0581	1.28786	0.321877
P63001;Q3TLP8	Ras-related C3 botulinum toxin substrate 1	57.3554	79.0319	68.5882	86.3081	74.9212	47.9095	59.5317	55.4898			59.4631	72.8209	0.816566	0.166874
P63005	Platelet-activating factor acetylhydrolase IB subunit beta	14.8442	21.369	19.1926	43.8063	23.2602	13.584	27.0107	22.0376			21.4731	24.803	0.865746	0.654326
P63017	Heat shock cognate 71 kDa protein	2899.19	4755.97	4960.49	5035.73	4144.15	3053.19	2898.9	2341			3109.31	4412.84	0.704604	0.0850665
P63028	Translationally-controlled tumor protein	100.999	56.1875	102.876	152.356	83.1582	80.2708	61.4907	62.5067			71.8566	103.105	0.696928	0.177604
P63037	DnaJ homolog subfamily A member 1	3.21812	7.16881	4.98228	4.10682	8.66379	7.88386	8.61255	13.0802			9.56011	4.86901	1.96346	0.0181967
P63038	60 kDa heat shock protein, mitochondrial	849.035	527.584	485.449	386.691	573.407	572.187	439.075	482.36			516.757	562.189	0.919187	0.681884
P63085	Mitogen-activated protein kinase 1	27.371	21.8298	35.5879	19.2333	30.3808	43.5145	46.9112	60.0015			45.202	26.0055	1.73817	0.0350352
P63087	Serine/threonine-protein phosphatase PP1-gamma catalytic subunit	20.0458	30.2069	21.512	26.5555	24.756	20.4548	23.6749	22.0921			22.7444	24.58	0.925322	0.493557
P63101	14-3-3 protein zeta/delta	73.032	44.5766	120.103	149.605	78.0429	90.559	83.0216	101.733			88.3392	96.8291	0.912321	0.736176
P63166	Small ubiquitin-related modifier 1	71.4781	71.4493	35.8584	51.2698	31.7917	23.7348	22.2018	19.4083			24.2841	57.5139	0.422231	0.0104108
P63168;Q80ZS7;Q9D0M5	Dynein light chain 1, cytoplasmic;Dynein light chain;Dynein light chain 2, cytoplasmic	18.0142	15.4965	10.0423	24.5276	7.3467	20.4427	12.7822	17.933			14.6261	17.0202	0.859342	0.587499
P63260	Actin, cytoplasmic 2	1153.88	570.649	914.993	770.22	3199.82	1693.19	1865.12	2075.89			2208.5	852.434	2.59082	0.00944936
P63276	Small ribosomal subunit protein eS17	99.8813	90.1018	129.61	143.232	132.021	120.214	107.755	107.625			116.904	115.706	1.01035	0.933389
P63321;Q9JIW9	Ras-related protein Ral-A;Ras-related protein Ral-B	29.244	41.0765	22.6021	11.4926	28.419	12.2556	19.5788	15.001			18.8136	26.1038	0.720723	0.346055
P63325	Small ribosomal subunit protein eS10	82.8776	50.0067	32.8767	37.9502	60.3746	70.1029	71.2356	93.7742			73.8718	50.9278	1.45052	0.134707
P63330	Serine/threonine-protein phosphatase 2A catalytic subunit alpha isoform	52.6513	58.2738	77.0303	106.709	55.1451	61.1705	57.1644	53.1885			56.6671	73.6662	0.769242	0.216341
P67778	Prohibitin 1	24.2958	7.90821	3.03316	6.35624	16.4808	30.3328	16.6454	38.412			25.4678	10.3983	2.44921	0.0808217
P67984	Large ribosomal subunit protein eL22	78.7402	108.284	32.0341	78.3032	61.7885	89.5727	69.6637	81.0762			75.5253	74.3404	1.01594	0.946392
P68033;P68134	Actin, alpha cardiac muscle 1;Actin, alpha skeletal muscle	57.7527	64.413	46.7615	52.5813	88.4046	87.5392	77.8823	80.9971			83.7058	55.3771	1.51156	0.00078467
P68040	Small ribosomal subunit protein RACK1	32.9325	11.1908	32.1468	48.6971	46.8558	88.0212	48.8597	110.086			73.4557	31.2418	2.3512	0.0501243
P68254	14-3-3 protein theta	31.9072	22.917	75.6435	39.1911	38.8502	41.1728	37.2966	33.0958			37.6039	42.4147	0.886576	0.694973
P68372	Tubulin beta-4B chain	94.6982	40.8289	88.569	81.7432	237.81	398.334	239.688	440.162			328.999	76.4598	4.3029	0.00346515
P68510	14-3-3 protein eta	18.123	9.04231	25.715	10.7782	19.742	20.7606	29.3164	28.1736			24.4982	15.9146	1.53935	0.107847
P70168	Importin subunit beta-1	11.7145	5.94764	16.383	11.011	37.5273	60.3434	33.999	67.6945			49.8911	11.264	4.42923	0.00412835
P70195	Proteasome subunit beta type-7	9.74711	8.08277	11.3422	19.2726	4.89177	5.11061	3.24938	11.745			6.24919	12.1112	0.515986	0.108384
P70296	Phosphatidylethanolamine-binding protein 1	81.6344	89.8838	184.235	215.553	107.555	127.074	116.579	133.682			121.223	142.826	0.848741	0.549685
P70349	Adenosine 5'-monophosphoramidase HINT1	281.621	336.083	556.508	415.175	156.629	229.742	170.687	211.672			192.182	397.347	0.483664	0.0163566
P70372	ELAV-like protein 1	49.7123	42.138	5.61652	14.3229	44.3089	41.173	37.1062	47.2616			42.4624	27.9475	1.51937	0.229948
P70441	Na(+)/H(+) exchange regulatory cofactor NHE-RF1	21.0027	22.1677	20.9501	28.5761	51.4805	36.8492	53.334	33.2968			43.7401	23.1742	1.88745	0.00879101
P70444	BH3-interacting domain death agonist	20.8515	17.2797	18.9215	12.8798	55.9843	27.0417	36.2191	47.8842			41.7823	17.4831	2.38986	0.0102708
P70460	Vasodilator-stimulated phosphoprotein	NaN	6.68191	2.01604	NaN	10.3301	15.7691	12.2821	NaN			12.7938	4.34898	2.94178	0.0517365
P70670;Q60817	Nascent polypeptide-associated complex subunit alpha, muscle-specific form;Nascent polypeptide-associated complex subunit alpha	74.1403	49.3602	39.6853	88.8645	57.4603	42.5608	38.9041	36.9049			43.9575	63.0126	0.697599	0.168951
P70677	Caspase-3	37.7791	46.8687	44.8338	80.8076	44.4099	46.5384	48.3024	32.9421			43.0482	52.5723	0.818838	0.387147
P70698	CTP synthase 1	NaN	NaN	NaN	NaN	24.3322	26.7704	15.9014	18.7539			21.4395	#DIV/0!	#DIV/0!	#DIV/0!
P70699	Lysosomal alpha-glucosidase	16.7685	25.265	14.418	16.3557	19.941	11.6467	14.5709	18.2799			16.1096	18.2018	0.885058	0.51784
P80313	T-complex protein 1 subunit eta	33.7179	26.9487	56.6316	44.6341	86.2753	164.388	95.1001	170.332			129.024	40.4831	3.18711	0.00874692
P80314	T-complex protein 1 subunit beta	20.5459	9.92169	26.5386	15.3176	32.4163	71.852	43.419	68.4629			54.0375	18.0809	2.98865	0.012633
P80315	T-complex protein 1 subunit delta	33.5111	37.8024	37.6456	32.3157	74.3794	93.3508	69.5429	107.81			86.2708	35.3187	2.44264	0.00126128
P80316	T-complex protein 1 subunit epsilon	19.982	9.07586	44.296	26.8656	56.8794	69.4433	51.3757	72.4218			62.5301	25.0549	2.49573	0.0057022
P80317;Q52KG9	T-complex protein 1 subunit zeta	21.7286	13.1732	43.0476	36.6301	86.7881	152.4	83.3296	150.398			118.229	28.6449	4.12741	0.00455327
P81117;Q3UKN6	Nucleobindin-2;Nucleobindin 2	12.7776	16.4391	9.98153	8.40825	4.60378	6.41042	4.37373				5.12931	11.9016	0.430975	0.0255106
P83870	PHD finger-like domain-containing protein 5A	45.72	39.079	51.7097	41.2786	25.0261	23.2987	19.327	19.1543			21.7015	44.4468	0.488258	0.000356687
P83882	Large ribosomal subunit protein eL42	19.3754	15.8111	49.9269	64.576	49.265	72.9258	32.8057	43.5476			49.636	37.4224	1.32637	0.434155
P83917	Chromobox protein homolog 1	5.83473	9.79131	NaN	5.46723	NaN	1.20381	NaN	10.3828			5.79331	7.03109	0.823956	0.769468
P84089	Enhancer of rudimentary homolog	231.918	250.035	103.987	243.624	41.9503	117.605	55.777	87.921			75.8133	207.391	0.365558	0.014319
P84104	Serine/arginine-rich splicing factor 3	257.107	288.139	228.896	228.87	252.415	211.702	243.094	154.044			215.314	250.753	0.858668	0.22671
P97310	DNA replication licensing factor MCM2	16.9826	15.3209	6.71542	7.54918	8.21934	16.7794	14.6712	18.1165			14.4466	11.642	1.2409	0.444247
P97311;Q3ULG5	DNA replication licensing factor MCM6	6.84722		4.49517	9.66271	14.0865	22.599	11.6828	18.6809			16.7623	7.0017	2.39403	0.0263678
P97315	Cysteine and glycine-rich protein 1	269.312	267.538	203.352	242.622	119.407	133.486	66.8687	86.9447			101.677	245.706	0.413814	0.000548775
P97351	Small ribosomal subunit protein eS1	34.119	13.6483	20.9854	27.9138	46.9587	97.3095	54.5868	106.713			76.392	24.1666	3.16105	0.0155961
P97369	Neutrophil cytosol factor 4		67.8161	80.8632	86.0764	51.3515	33.1979	52.4614	36.095			43.2765	78.2519	0.55304	0.00545604
P97379	Ras GTPase-activating protein-binding protein 2	14.4594	17.648	31.3748		32.837	44.3882	40.9497	38.0196			39.0486	21.1607	1.84533	0.018668
P97427;Q6P1J1	Dihydropyrimidinase-related protein 1;Collapsin response mediator protein 1	6.78632	11.8295	22.3698	27.4854	12.5345	16.0804	9.59625	11.8883			12.5249	17.1178	0.731688	0.387286
P97450	ATP synthase-coupling factor 6, mitochondrial	81.7145	98.8168	49.1123	68.5233	46.8753	42.2559	39.5558	34.9995			40.9216	74.5417	0.548976	0.0207139
P97452	Ribosome biogenesis protein BOP1	20.7698	20.5135	17.7767	10.6703	9.29088	16.6098	28.9445	17.4675			18.0782	17.4326	1.03703	0.895084
P97496;Q3UNN4	SWI/SNF complex subunit SMARCC1;SWI/SNF related, matrix associated, actin dependent regulator of chromatin, subfamily c, member 1	43.4431	29.4718	14.0027	NaN	11.8834	11.6981	16.1733	9.65112			12.3515	28.9725	0.426318	0.0717118
P97825	Jupiter microtubule associated homolog 1	145.011	171.527	313.147	119.306	182.399	162.529	148.331	106.666			149.981	187.248	0.800979	0.450423
P97855	Ras GTPase-activating protein-binding protein 1	61.4458	37.1793	48.4437	41.0089	67.6169	62.6356	57.9538	59.2143			61.8551	47.0194	1.31552	0.0421928
P99024	Tubulin beta-5 chain	149.718	48.5254	116.193	82.7347	287.65	550.808	415.718	516.563			442.685	99.2926	4.45839	0.00158327
P99026	Proteasome subunit beta type-4	10.1331	13.5814	10.9212	30.9222	6.74967	11.1927	6.51453	10.5838			8.76017	16.3895	0.534499	0.181858
P99027	Large ribosomal subunit protein P2	195.681	162.145	154.583	312.512	170.182	129.039	135.92	112.139			136.82	206.23	0.663434	0.121594
P99028	Cytochrome b-c1 complex subunit 6, mitochondrial	114.413	140.719	123.916	115.233	80.8133	67.4445	80.1369	62.0409			72.6089	123.57	0.587591	0.000569692
Q00PI9	Heterogeneous nuclear ribonucleoprotein U-like protein 2	34.7969	37.4728	25.4851		20.7401	18.4794	27.1912	21.269			21.9199	32.5849	0.672701	0.0361242
Q01320	DNA topoisomerase 2-alpha	20.7492	16.1981			7.30124	9.43635	3.8407	5.51303			6.52283	18.4737	0.353088	0.00630873
Q01768	Nucleoside diphosphate kinase B	122.92	124.354	115.26	122.474	38.8871	104.06	63.9925	99.9866			76.7317	121.252	0.632828	0.0292506
Q01853	Transitional endoplasmic reticulum ATPase	104.774	127.702	239.825	411.48	149.111	142.484	112.144	123.39			131.782	220.945	0.596447	0.253149
Q02053	Ubiquitin-like modifier-activating enzyme 1	19.6867	8.59742	20.6467	14.0874	32.9557	58.6933	48.3907	74.6232			53.6657	15.7545	3.40637	0.0061959
Q02819	Nucleobindin-1	105.376	105.071	61.9072	75.6521	33.2934	31.4577	52.7248	44.8518			40.5819	87.0016	0.46645	0.00824699
Q03958	Prefoldin subunit 6	24.3638	26.3254	48.8358	33.2353	36.6735	29.9147	41.8201	31.3715			34.945	33.1901	1.05287	0.785948
Q04447	Creatine kinase B-type	366.093	493	845.799	846.926	431.475	369.098	419.785	360.245			395.151	637.955	0.619402	0.0987454
Q05186	Reticulocalbin-1	45.0365	21.1236	24.2121	12.1373	25.6884	31.6162	40.2705	31.348			32.2308	25.6274	1.25767	0.41719
Q05816	Fatty acid-binding protein 5	72.1288	72.1652	102.073	103.354	14.6499	19.2082	7.93038	9.31616			12.7762	87.4304	0.14613	0.000187906
Q05D44	Eukaryotic translation initiation factor 5B	4.67239	9.59666	7.83223	2.93515	10.9776	7.77833	9.27891	13.6812			10.429	6.25911	1.66621	0.0782364
Q06185	ATP synthase subunit e, mitochondrial	15.6671	15.3038	7.64318	7.08634	15.3237	19.745	17.0125	26.6799			19.6903	11.4251	1.72342	0.0526479
Q07417	Short-chain specific acyl-CoA dehydrogenase, mitochondrial	37.812	62.2883	21.5096	43.5403	21.2244	17.7275	25.5693	25.2412			22.4406	41.2876	0.54352	0.0713083
Q07797	Galectin-3-binding protein		5.39453	3.48321	1.75278	11.6427	7.15136	17.6862	20.8424			14.3307	3.54351	4.04421	0.034017
Q08093	Calponin-2	3.21133	3.25898		5.89881	13.9689	20.467	10.5136	14.7335			14.9207	4.12304	3.61887	0.00824972
Q08288	Cell growth-regulating nucleolar protein	4.09664	3.92971	5.65648	6.65005	3.17466	2.54872	4.19319	2.89732			3.20347	5.08322	0.630206	0.0442892
Q08509	Epidermal growth factor receptor kinase substrate 8	20.188	17.414	14.7153	11.4862	3.29129	2.85134	8.00165	2.45165			4.14898	15.9509	0.26011	0.00200538
Q11136	Xaa-Pro dipeptidase	5.96456	NaN	16.4921	31.8878	11.9899	9.63192	16.3345	9.82978			11.9465	18.1148	0.659489	0.390354
Q149F3;Q8R050	Eukaryotic peptide chain release factor GTP-binding subunit ERF3B;Eukaryotic peptide chain release factor GTP-binding subunit ERF3A	16.5562	9.4538	27.3998	19.3696	29.7939	53.0161	28.9051	33.4111			36.2815	18.1948	1.99406	0.0369473
Q20BD0;Q80XR6;Q99020	Heterogeneous nuclear ribonucleoprotein A/B	46.8324	44.2002	17.1872	33.9668	11.4926	16.4513	17.6854	16.2859			15.4788	35.5466	0.435451	0.0263987
Q2TA50	Melan-A	45.7467	49.7226	32.7625	53.2588			7.81737	7.18673			7.50205	45.3726	0.165343	0.00486525
Q3SXD3	5'-deoxynucleotidase HDDC2	18.6787	17.7009	26.5622	11.5098	19.2775	26.8589	24.6369	13.8731			21.1616	18.6129	1.13693	0.569731
Q3TCN2	Putative phospholipase B-like 2	18.2525	21.0993	13.2827	17.8253	14.6952	13.8781	26.4163	18.7334			18.4307	17.6149	1.04631	0.812439
Q3TFP0;Q9R0U0	Serine and arginine-rich splicing factor 10;Serine/arginine-rich splicing factor 10	18.7184	25.5618	17.4708	7.84651	17.2608	25.9392	31.0912	10.2754			21.1416	17.3994	1.21508	0.547928
Q3TGG2	Ataxin 2-like	11.0899	16.2234	6.24114	4.17776	8.07889	5.60315	7.23272	9.59502			7.62744	9.43306	0.808586	0.544745
Q3THE2;Q6ZWQ9	Myosin regulatory light chain 12B;Myosin, light chain 12A, regulatory, non-sarcomeric	78.9348	59.175	63.3884	40.2624	298.756	283.29	265.392	226.439			268.469	60.4401	4.4419	2.14031e-05
Q3THK3	General transcription factor IIF subunit 1	10.4674	11.8629	5.49808	4.37561	3.65094	3.12038	3.23361	4.27028			3.5688	8.05099	0.443275	0.051951
Q3THS6	S-adenosylmethionine synthase isoform type-2	32.9201	40.8068	42.0153	56.2145	66.186	64.2383	70.8035	49.6504			62.7195	42.9892	1.45896	0.0252203
Q3TIV5	Zinc finger CCCH domain-containing protein 15	32.2566	38.2357	46.8105	33.9276	36.5146	34.6748	25.2096	22.7256			29.7811	37.8076	0.787702	0.139772
Q3TKD0;Q8BFY9;Q99LG2	Transportin 1 (Fragment);Transportin-1;Transportin-2	NaN	NaN	NaN	NaN	5.68221	11.922	3.98269	8.57179			7.53967	#DIV/0!	#DIV/0!	#DIV/0!
Q3TTY5	Keratin, type II cytoskeletal 2 epidermal	NaN	2.68388	29.9366	5.90793	2.21202	3.63919	3.60791	30.376			9.95878	12.8428	0.775437	0.800188
Q3TUE1	Far upstream element (FUSE) binding protein 1	160.052	193.821	67.7047	91.53	64.5396	50.019	66.5723	53.4896			58.6551	128.277	0.457255	0.0569799
Q3TVK3;Q8BPW9;Q9Z2W0	Aspartyl aminopeptidase	6.4479	9.66673	9.03464	6.3172	15.6692	9.7324	16.1514	11.4464			13.2499	7.86662	1.68431	0.0243417
Q3TW96	UDP-N-acetylhexosamine pyrophosphorylase-like protein 1	51.5991	54.3273	119.873	88.2223	31.0147	35.1903	39.132	59.9186			41.3139	78.5054	0.526255	0.0756614
Q3TWW8	Serine/arginine-rich splicing factor 6	53.6953	61.551	138.561	60.5887	70.6991	76.5096	84.6957	44.3434			69.0619	78.5991	0.878661	0.678152
Q3TXS7	26S proteasome non-ATPase regulatory subunit 1	6.40267	10.9184	5.20774	2.60126	15.5301	19.3226	17.7367	25.6634			19.5632	6.28253	3.1139	0.00309967
Q3U2G2;Q61316	Heat shock 70 kDa protein 4	96.0592	88.2859	79.4278	127.093	44.3144	62.2479	55.2236	71.4645			58.3126	97.7164	0.596754	0.0158622
Q3U422	NADH:ubiquinone oxidoreductase core subunit V3	33.2951	37.6791	20.0425	6.67448	NaN	7.88366	7.04787	NaN			7.46576	24.4228	0.305688	0.181912
Q3U6K9;Q99K85	Phosphoserine aminotransferase	29.6539	44.4848	14.8135	15.8183	21.3469	31.6341	23.1043	42.0784			29.5409	26.1926	1.12783	0.705144
Q3U741;Q501J6	RNA helicase;Probable ATP-dependent RNA helicase DDX17	33.3142	40.8369	26.8848	13.1864	22.7444	29.478	29.9113	26.5817			27.1789	28.5556	0.951787	0.828691
Q3UA72;Q9CPW4	Actin-related protein 2/3 complex subunit 5	67.7322	45.9371	48.0842	58.1329	36.4524	35.9171	49.5299	45.8034			41.9257	54.9716	0.762679	0.0748488
Q3UDD3;Q8BG81	Polymerase (DNA-directed), delta interacting protein 3;Polymerase delta-interacting protein 3	17.0882	19.3449	7.68044	1.64811	4.02215	7.80316	7.06365	4.01092			5.72497	11.4404	0.500416	0.226917
Q3UGB5;Q9JII5	DAZ associated protein 1;DAZ-associated protein 1	18.3273	11.0715	16.8288	10.2108	5.91603	7.65555	8.22707	9.34385			7.78562	14.1096	0.551795	0.0261498
Q3UGC7	Eukaryotic translation initiation factor 3 subunit J-A	128.188	138.723	275.664	295.282	222.616	190.446	137.958	148.717			174.934	209.464	0.83515	0.501016
Q3UGR5	Haloacid dehalogenase-like hydrolase domain-containing protein 2	NaN	NaN	4.41153	16.9726	NaN	2.15787	11.8688	7.71761			7.2481	10.6921	0.677895	0.601845
Q3UH70;Q9ESU6	Bromodomain containing 4;Bromodomain-containing protein 4	4.79732	21.8042	NaN	4.65315	5.05607	1.56627	6.66566	4.13581			4.35595	10.4182	0.418109	0.273318
Q3UHX2	28 kDa heat- and acid-stable phosphoprotein	45.9179	56.4278	42.229	39.4434	50.8257	46.6267	43.825	36.7673			44.5112	46.0045	0.967539	0.763868
Q3UJB0	Splicing factor 3B subunit 2	28.737	30.4666	15.0184	13.0999	15.3691	14.3353	18.0165	17.0127			16.1834	21.8305	0.741322	0.264815
Q3UL36	Arginine and glutamate-rich protein 1	27.7276	22.0512	9.39837	16.0919	10.7028	11.668	8.27572	10.0345			10.1703	18.8172	0.540476	0.0739734
Q3UM45	Protein phosphatase 1 regulatory subunit 7	11.6566	16.2336	32.1872	16.7386	16.6647	11.7787	4.05756	9.42221			10.4808	19.204	0.545761	0.143547
Q3USH5	Splicing factor, suppressor of white-apricot homolog	13.7677	6.16987	NaN	NaN	NaN	NaN	NaN	1.75816			1.75816	9.9688	0.176366	#DIV/0!
Q3UV17	Keratin, type II cytoskeletal 2 oral	11.2708	5.22739	35.6195	10.3014	2.42826	6.16556	5.26978	31.0343			11.2245	15.6048	0.719298	0.661418
Q3UZP7;Q9Z0P4	Paralemmin-1	21.7816	27.1541	16.2279	8.99617	9.94689	8.52434	NaN	15.7507			11.4073	18.5399	0.615282	0.209555
Q3V441	Protein tyrosine phosphatase, non-receptor type 18	8.06375	8.96947	15.4377	7.02656	6.39199	17.6337	17.2135	9.08821			12.5819	9.87438	1.27419	0.459153
Q50HX3;Q91V41	RAB14 protein variant;Ras-related protein Rab-14	6.45826	10.7611	10.2382	10.0266	14.3258	22.6646	16.6748	19.4249			18.2726	9.37106	1.94989	0.00484462
Q561M1;Q9D358	Low molecular weight phosphotyrosine protein phosphatase	42.0867	30.0944	127.493	147.954	42.825	64.1392	45.5508	61.1841			53.4248	86.9072	0.614734	0.310327
Q569Z6	Thyroid hormone receptor-associated protein 3	51.8813	64.2926	38.6292	30.2328	28.4858	38.2519	31.8119	23.4178			30.4918	46.259	0.659155	0.0996321
Q5ND50;Q64010;Q8JZR2	V-crk avian sarcoma virus CT10 oncogene homolog;Adapter molecule crk;Crk protein	11.3	13.2431	15.5906	20.9579	23.9724	18.6214	31.8887	25.5088			24.9978	15.2729	1.63674	0.0299881
Q5SUR0	Phosphoribosylformylglycinamidine synthase	11.5148	9.47365	14.9825	24.9117	6.66506	12.225	5.29735	6.17412			7.59039	15.2207	0.49869	0.0892486
Q5SUS9;Q5SUT0;Q61545	Ewing sarcoma breakpoint region 1;Ewing sarcoma breakpoint region 1;RNA-binding protein EWS	12.7487	10.2526	7.53935	7.67792	8.84523	4.64454	6.49845	3.58079			5.89225	9.55463	0.616691	0.0733128
Q5SX99;Q8BWX4;Q9D5E4	Dynein regulatory complex subunit 3	14.6469	13.5642		10.267	58.1794	56.832	47.2913	45.6826			51.9963	12.826	4.05398	0.000178877
Q5SXR6;Q68FD5	Clathrin heavy chain;Clathrin heavy chain 1	21.0529	12.9292	17.253	8.60766	28.0243	53.7333	35.6654	63.0928			45.129	14.9607	3.0165	0.0120454
Q60597;Z4YJV4	2-oxoglutarate dehydrogenase complex component E1	136.349	147.17	48.6416	46.3278	22.4534	30.1108	28.8326	43.1492			31.1365	94.6221	0.329061	0.0614407
Q60598	Src substrate cortactin	83.8657	77.6815	124.502	78.0714	101.53	94.3163	135	90.1825			105.257	91.0301	1.15629	0.384665
Q60688	Forkhead box protein D4	47.752	33.4793	60.176	78.2531	60.0589	26.1632	39.3627	23.5212			37.2765	54.9151	0.678802	0.212548
Q60692	Proteasome subunit beta type-6	18.3345	33.9353	44.4661	50.7216	14.2055	12.7723	17.3382	20.0273			16.0858	36.8644	0.43635	0.028798
Q60696	Melanocyte protein PMEL	27.4402	23.4137	12.5553	25.6195	7.14766		2.30689	4.08323			4.51259	22.2572	0.202748	0.00767893
Q60737	Casein kinase II subunit alpha	45.7305	61.2129	34.5279	36.8601	32.4647	37.267	30.6312	40.8105			35.2934	44.5828	0.791635	0.20122
Q60749	KH domain-containing, RNA-binding, signal transduction-associated protein 1	22.0732	9.80353	22.1385	12.3005	14.9624	18.0817	13.7123	13.3622			15.0297	16.5789	0.906553	0.665129
Q60864	Stress-induced-phosphoprotein 1	60.9723	52.372	56.4971	79.14	60.8797	58.6058	60.9698	57.4034			59.4647	62.2453	0.955327	0.657489
Q60865	Caprin-1	75.3771	53.0605	103.415	118.357	89.0483	75.7609	72.2092	61.9017			74.7301	87.5523	0.853547	0.44218
Q60876	Eukaryotic translation initiation factor 4E-binding protein 1	7.07897	12.8866	30.9894	19.5665	14.4308	9.86074	12.8802	13.5796			12.6878	17.6304	0.719658	0.380905
Q60931	Voltage-dependent anion-selective channel protein 3	NaN	NaN	NaN	NaN	2.92399	1.86948	NaN	6.93572			3.90973	#DIV/0!	#DIV/0!	#DIV/0!
Q60932	Non-selective voltage-gated ion channel VDAC1	19.6848	4.03882	7.2871	12.338	11.0361	25.7811	21.783	28.139			21.6848	10.8372	2.00096	0.077194
Q60972	Histone-binding protein RBBP4	86.2457	133.039	84.8944	73.8257	73.1893	43.7103	63.4806	40.124			55.1261	94.5013	0.583336	0.042536
Q61024	Asparagine synthetase [glutamine-hydrolyzing]	5.24966	6.34265	16.4864	6.91416	12.0211	23.6908	11.7841	16.8385			16.0836	8.74823	1.8385	0.102907
Q61033	Lamina-associated polypeptide 2, isoforms alpha/zeta	118.695	153.983	26.3588	31.8893	40.7464	41.6033	32.3427	39.925			38.6543	82.7315	0.467226	0.215907
Q61035	Histidine--tRNA ligase, cytoplasmic	39.6598	37.1487	83.386	120.478	120.222	85.5318	53.5162	47.7293			76.7498	70.1682	1.0938	0.808193
Q61074	Protein phosphatase 1G	37.4356	48.9763	67.9249	43.169	58.6378	49.3168	37.2493	35.3724			45.1441	49.3764	0.914283	0.6392
Q61081	Hsp90 co-chaperone Cdc37	25.7605	21.6248	37.8523	30.4244	32.4548	33.8856	25.7803	31.9532			31.0185	28.9155	1.07273	0.610407
Q61164	Transcriptional repressor CTCF	22.7124	11.7121	3.66235	10.0975	9.89017	19.0985	3.41432	8.26277			10.1664	12.0461	0.843962	0.727145
Q61166	Microtubule-associated protein RP/EB family member 1	62.3462	46.7768	27.6484	19.7343	27.119	27.721	30.2125	32.4546			29.3768	39.1264	0.750817	0.352533
Q61171	Peroxiredoxin-2	93.1302	71.3139	179.835	352.574	242.998	190.135	203.865	228.111			216.277	174.213	1.24145	0.541488
Q61189;Q923F1	Methylosome subunit pICln	NaN	6.98083	NaN	24.8774	3.7202	12.8012	NaN	NaN			8.26071	15.9291	0.518593	0.524591
Q61216	Double-strand break repair protein MRE11	24.7355	11.8513	4.75911	1.56	7.26776	3.6572	NaN	5.74304			5.556	10.7265	0.517971	0.438531
Q61425	Hydroxyacyl-coenzyme A dehydrogenase, mitochondrial	37.4479	53.4187	14.7652	39.7208	13.2687	12.8364	19.9396	25.704			17.9372	36.3382	0.493618	0.0754819
Q61598	Rab GDP dissociation inhibitor beta	7.76758	5.85228	14.6921	6.16159	25.7256	37.1594	33.4674	47.5192			35.9679	8.61839	4.17339	0.00152254
Q61599	Rho GDP-dissociation inhibitor 2	265.678	345.984	460.671	394.069	429.337	332.817	463.62	366.216			397.998	366.601	1.08564	0.557979
Q61656;Q8BTS0	Probable ATP-dependent RNA helicase DDX5	22.5763	12.7009	8.7945	8.31518	21.7286	31.9755	16.5269	33.6193			25.9626	13.0967	1.98237	0.050344
Q61686	Chromobox protein homolog 5	47.6407	43.5126	33.4463	27.5235	46.9199	30.8457	95.143	51.7897			56.1746	38.0308	1.47708	0.257047
Q61753	D-3-phosphoglycerate dehydrogenase	24.9747	15.1858	30.8988	15.3972	183.454	283.218	236.803	361.519			266.249	21.6141	12.3183	0.000657961
Q61768	Kinesin-1 heavy chain	4.43736	NaN	NaN	5.31005	2.89288	5.26937	1.70428	3.25821			3.28119	4.8737	0.673243	0.236076
Q61792	LIM and SH3 domain protein 1	73.0295	108.343	93.253	45.5831	94.8055	77.5584	101.694	79.438			88.374	80.0521	1.10396	0.59423
Q61937	Nucleophosmin	580.84	730.883	563.894	490.75	447.057	352.871	436.939	323.805			390.168	591.592	0.659522	0.0141782
Q62048	Astrocytic phosphoprotein PEA-15	NaN	NaN	NaN	2.9023	8.67547	13.6769	9.43552	7.08537			9.71831	2.9023	3.34848	#DIV/0!
Q62084	Protein phosphatase 1 regulatory subunit 14B	11.3933	10.47	24.0589	14.5863	17.8414	17.2979	15.7132	14.4653			16.3295	15.1271	1.07948	0.719939
Q62093	Serine/arginine-rich splicing factor 2	159.583	117.06	123.359	216.559	70.3525	89.9916	95.9929	46.3409			75.6695	154.14	0.490914	0.0214742
Q62167	ATP-dependent RNA helicase DDX3X	18.0649	7.0731	15.999	7.89082	15.5935	30.2684	15.2275	34.9743			24.0159	12.2569	1.95937	0.0881602
Q62186;Q9D8L3	Translocon-associated protein subunit delta	2.98816	1.02201	NaN	NaN	NaN	3.62219	4.34059	8.14796			5.37025	2.00508	2.67832	0.183736
Q62241	U1 small nuclear ribonucleoprotein C	20.5336	11.2338	15.8819	2.15975	18.1678	14.2594	20.5135	22.3196			18.8151	12.4523	1.51098	0.188536
Q62261	Spectrin beta chain, non-erythrocytic 1	32.0333	22.1469	22.6134	8.72379	41.6687	41.5414	56.4598	55.8282			48.8745	21.3794	2.28606	0.00501344
Q62318	Transcription intermediary factor 1-beta	95.61	43.6308	31.3784	12.8943	30.0636	30.3724	45.6884	42.0585			37.0457	45.8784	0.807477	0.644452
Q62376	U1 small nuclear ribonucleoprotein 70 kDa	118.686	147.698	101.901	111.688	110.996	80.1006	104.027	82.2803			94.351	119.993	0.786303	0.0867308
Q62418	Drebrin-like protein	23.4031	28.2202	57.993	26.2807	10.7918	18.2497	15.5816	14.7927			14.8539	33.9742	0.437212	0.0588059
Q62446	Peptidyl-prolyl cis-trans isomerase FKBP3	40.9272	54.3024	44.7071	33.2484	41.9234	33.3475	41.2875	33.418			37.4941	43.2963	0.865989	0.288133
Q62448	Eukaryotic translation initiation factor 4 gamma 2	28.0737	19.9119	NaN	10.3062	19.5562	35.8796	33.9032	17.1519			26.6227	19.4306	1.37015	0.359793
Q62465	Synaptic vesicle membrane protein VAT-1 homolog	181.598	51.7669	133.069	76.759	52.0151	76.4893	49.2831	66.0227			60.9525	110.798	0.550121	0.145083
Q62523	Zyxin	17.6161	21.4872	36.8402	16.4817	158.01	175.739	176.341	132.082			160.543	23.1063	6.94802	1.98672e-05
Q64152	Transcription factor BTF3	39.9122	36.3738	39.2179	61.0511	45.1667	35.2515	26.0982	28.8244			33.8352	44.1388	0.766565	0.196554
Q64310	Surfeit locus protein 4	19.8113	19.9597	27.4384	15.803	15.8254	15.45	16.7694	20.0974			17.0355	20.7531	0.820868	0.209918
Q64337	Sequestosome-1	77.6801	53.2748	196.706	144.526	63.9443	44.1432	41.1443	38.8068			47.0096	118.047	0.398229	0.0751907
Q64339	Ubiquitin-like protein ISG15	10.9259	35.5437	35.1015	5.59105	13.8187	24.3383	20.987	35.5402			23.6711	21.7905	1.0863	0.843011
Q64433	10 kDa heat shock protein, mitochondrial	2264.76	2651.54	2414.9	1809.7	2158.23	1578.34	1805.15	1301.39			1710.78	2285.22	0.748626	0.0640983
Q64437	All-trans-retinol dehydrogenase [NAD(+)] ADH7	7.17369	19.5147	25.4417	51.2789	6.85442	8.47772	14.8739	5.63816			8.96105	25.8523	0.346625	0.126208
Q64442	Sorbitol dehydrogenase	33.6241	56.3259	55.4237	96.4894	23.2193	18.3163	37.2971	31.0969			27.4824	60.4658	0.454511	0.05352
Q64523;Q6GSS7	Histone H2A type 2-C;Histone H2A type 2-A	25.9512	12.6577	6.36065	7.52054	17.2956	27.2738	37.4623	65.0771			36.7772	13.1225	2.8026	0.0797508
Q64524	Histone H2B type 2-E	15.5974	19.672	1.36269	NaN	7.71868	9.40567	12.027	13.7338			10.7213	12.2107	0.878023	0.773688
Q64674	Spermidine synthase	24.5724	5.56223	119.413	37.7927	54.3362	84.7358	54.973	75.8465			67.4729	46.835	1.44065	0.461054
Q64727	Vinculin	6.62354	8.82027	8.88906	12.1354	24.1419	28.267	28.0237	34.741			28.7934	9.11706	3.15819	0.000209387
Q64737	Trifunctional purine biosynthetic protein adenosine-3			5.86747	12.6453	17.1231	19.2623	15.1832	17.1524			17.1803	9.25638	1.85604	0.0307581
Q6A028	Switch-associated protein 70	15.9137	NaN	5.08147	NaN	11.8133	12.0748	10.2425	19.0688			13.2999	10.4976	1.26694	0.561983
Q6IRU2	Tropomyosin alpha-4 chain	65.1375	87.9611	166.962	153.361	397.798	270.22	232.995	180.418			270.358	118.355	2.28429	0.0274953
Q6IRU5	Clathrin light chain B	12.0647	11.9174	23.0946	22.5136	26.3056	19.0523	17.5283	16.0786			19.7412	17.3976	1.13471	0.566194
Q6NSR8	Probable aminopeptidase NPEPL1	13.6468	32.2235	25.4649	20.4436	19.3506	14.7034	29.337	17.9914			20.3456	22.9447	0.886721	0.624253
Q6NZF1	Zinc finger CCCH domain-containing protein 11A	46.0875	48.0709	22.2393	13.0612	10.4121	19.9412	9.2864	6.60712			11.5617	32.3647	0.357231	0.0640215
Q6P4T2	U5 small nuclear ribonucleoprotein 200 kDa helicase	NaN	2.85616	NaN	NaN	NaN	6.34688	5.76785	12.6014			8.2387	2.85616	2.88454	#DIV/0!
Q6P542	ATP-binding cassette sub-family F member 1	31.5183	50.1878	14.1627	NaN	18.9597	19.2189	20.7691	24.4057			20.8384	31.9563	0.65209	0.263503
Q6P5H2	Nestin	36.9057	48.8235	10.4875	10.6173	7.00503	5.32177	5.86995	6.24301			6.10994	26.7085	0.228764	0.0766363
Q6PAM1	Alpha-taxilin	14.0973	17.4945	25.3216	33.3345	19.4555	21.7106	10.3863	14.0914			16.411	22.562	0.727373	0.264679
Q6PD28	Serine/threonine-protein phosphatase 2A 56 kDa regulatory subunit beta isoform	6.04906	27.5424	40.3394	32.0297	28.4839	22.4685	1.76668	12.4791			16.2995	26.4902	0.615305	0.318567
Q6PFB2;Q8VE37	Regulator of chromosome condensation	43.0399	7.4544	4.92821	12.2872	10.0148	13.3972	5.63803	13.4659			10.629	16.9274	0.627914	0.511517
Q6PGH1	Protein BUD31 homolog	17.8927	15.8449	3.86882	7.12138	7.29991	7.83152	5.16849	7.63577			6.98392	11.1819	0.624571	0.267024
Q6PGH2	Jupiter microtubule associated homolog 2	20.9629	23.2888	11.2765	28.6231	26.8689	13.7722	15.8625	23.4575			19.9902	21.0378	0.950204	0.833415
Q6XLQ8	Calumenin	36.4953	40.3886	33.3043	41.2251	30.3084	36.8291	11.4016	16.904			23.8608	37.8533	0.630349	0.0631799
Q6ZQI3	Malectin	16.487	18.9344	8.16806	4.56118	5.29229	9.41798	8.81532	9.1243			8.16247	12.0377	0.678077	0.314192
Q6ZWN5	Small ribosomal subunit protein uS4	16.5047	NaN	10.7962	20.1656	25.9938	60.0091	30.4526	76.2252			48.1702	15.8222	3.04448	0.0746238
Q6ZWV7	Large ribosomal subunit protein uL29	23.0049	24.4723	99.6353	86.2427	69.3211	51.8577	30.551	28.3765			45.0266	58.3388	0.771812	0.573465
Q6ZWX6	Eukaryotic translation initiation factor 2 subunit 1	49.4186	27.1686	20.8719	33.5846	30.6313	47.3024	31.2773	44.4385			38.4124	32.7609	1.17251	0.48045
Q6ZWY8	Thymosin beta-10	372.705	425.517	649.093	1357.4	640.972	536.154	446.926	509.855			533.477	701.179	0.760828	0.494048
Q76MZ3	Serine/threonine-protein phosphatase 2A 65 kDa regulatory subunit A alpha isoform	7.68215	3.96528	18.1922	9.21772	33.5363	34.9393	35.8952	48.9946			38.3414	9.76435	3.92667	0.000884836
Q78J03	Methionine-R-sulfoxide reductase B2, mitochondrial	6.68483	11.0241	9.51037	10.9342	5.19058	NaN	10.6905	7.35197			7.74435	9.53838	0.811915	0.363753
Q78PG9	Coiled-coil domain-containing protein 25	14.2996	24.0266	9.7255	11.2426	10.1582	13.5822	11.9651	13.4417			12.2868	14.8235	0.828871	0.472443
Q78PY7	Staphylococcal nuclease domain-containing protein 1	50.7006	29.9988	33.7244	19.4203	40.938	71.2175	51.0705	63.0874			56.5783	33.461	1.69087	0.0474471
Q794H2	Nucleosome assembly protein 1-like 3	NaN	NaN	NaN	2.13415	53.9175	82.1732	59.4922	32.8017			57.0961	2.13415	26.7535	#DIV/0!
Q7TNC4	Putative RNA-binding protein Luc7-like 2	86.8956	73.0385	51.9916	75.7517	62.2948	53.011	66.2369	60.9097			60.6131	71.9194	0.842792	0.197262
Q7TNE3	Sperm-associated antigen 7	28.4125	32.7943	26.767	12.4318	15.9837	24.5609	17.4078	17.0985			18.7627	25.1014	0.747478	0.23695
Q7TNV0	Protein DEK	30.5456	29.6467	6.28294	9.04858	16.8922	10.3241	11.2095	7.92394			11.5874	18.881	0.61371	0.322995
Q7TPV4	Myb-binding protein 1A	72.5089	79.5562	24.7626	16.9326	51.3264	60.2278	30.4066	38.8153			45.194	48.4401	0.932987	0.857977
Q80UU9	Membrane-associated progesterone receptor component 2	8.79592	6.30545		5.45348	23.3921	18.5699	22.335	28.5445			23.2104	6.85162	3.38757	0.00142657
Q80X90	Filamin-B	4.93585	NaN	NaN	NaN	19.529	21.4916	11.0069	20.8349			18.2156	4.93585	3.69047	#DIV/0!
Q80YR5	Scaffold attachment factor B2	35.2842	33.4804	22.5805	11.3485	19.7136	18.7556	19.1224	13.3774			17.7422	25.6734	0.691075	0.215577
Q80ZP8;Q9CXI5	Armet protein;Mesencephalic astrocyte-derived neurotrophic factor	98.2323	113.903	41.7698	39.313	32.2754	23.5604	30.4148	24.7556			27.7515	73.3045	0.378579	0.0563393
Q8BFQ8	Glutamine amidotransferase-like class 1 domain-containing protein 1	10.2228	12.6658	NaN	7.78043	7.77682	11.3728	11.3573	7.70388			9.55271	10.223	0.934431	0.711274
Q8BFR4	N-acetylglucosamine-6-sulfatase	175.903	241.063	146.634	157.264	207.566	145.568	244.391	188.416			196.485	180.216	1.09028	0.601349
Q8BFW7	Lipoma-preferred partner homolog	9.57898	8.05156	6.03793	6.20918	20.0014	17.6671	23.8953	20.4599			20.5059	7.46941	2.74532	0.00014517
Q8BFZ3	Beta-actin-like protein 2	29.2529	37.4551	49.4657	38.0004	97.6068	85.3851	121.869	74.0233			94.7211	38.5435	2.45751	0.00226743
Q8BG13	RNA binding motif (RNP1, RRM) protein 3	7.74839	11.3632	19.3622	1.77226	11.3802	18.739	7.19404	7.61135			11.2311	10.0615	1.11625	0.805572
Q8BG32	26S proteasome non-ATPase regulatory subunit 11	16.5503	12.7513	21.0842	12.2459	31.4759	53.5521	31.4826	70.6338			46.7861	15.6579	2.98801	0.0185313
Q8BGD8	Cytochrome c oxidase assembly factor 6 homolog	17.2983	29.1393	27.2047		16.8107	15.1141	13.2094	14.0451			14.7948	24.5474	0.602703	0.0285926
Q8BGD9	Eukaryotic translation initiation factor 4B	404.482	494.301	634.835	812.172	597.993	522.105	407.986	318.234			461.58	586.448	0.787077	0.292526
Q8BGQ7	Alanine--tRNA ligase, cytoplasmic	6.68724		9.92177	7.43672	16.1786	20.5071	20.0139	28.1249			21.2061	8.01525	2.64572	0.00774017
Q8BGS2	BolA-like protein 2	29.7409	26.9314	80.7978	56.073	41.3997	31.096	26.6113	24.9023			31.0023	48.3858	0.640732	0.235057
Q8BGT7	Survival of motor neuron-related-splicing factor 30	36.6165	48.7247	34.371	15.9047	17.8905	17.1978	21.7021	17.1321			18.4806	33.9042	0.545083	0.0657124
Q8BH69	Selenide, water dikinase 1	20.2321	31.1126	19.4773	10.5152	20.7804	14.2058	16.6853	13.2055			16.2193	20.3343	0.797631	0.399797
Q8BH95	Enoyl-CoA hydratase, mitochondrial	11.8462	15.0995	5.35661	9.32429	3.86358	3.28041	4.70685	4.22347			4.01858	10.4066	0.386155	0.0218568
Q8BHA3	D-aminoacyl-tRNA deacylase 2	12.6756	20.2279	20.6911	22.8494	6.62315	11.2399	12.025	8.28581			9.54348	19.111	0.499371	0.00955494
Q8BHG9	CGG triplet repeat-binding protein 1	44.1085	42.7972	11.3973	6.70156	11.7182	13.4112	9.13791	7.5044			10.4429	26.2511	0.397808	0.167417
Q8BHN3	Neutral alpha-glucosidase AB	224.71	228.927	101.72	110.442	125.76	107.964	144.2	129.305			126.807	166.45	0.761835	0.309257
Q8BIQ5	Cleavage stimulation factor subunit 2	63.3844	67.9539	45.1512	23.6867	33.3658	38.553	42.2863	39.2042			38.3523	50.0441	0.766371	0.297092
Q8BJ71	Nuclear pore complex protein Nup93	2.14016	12.8277	NaN	3.14226	NaN	1.4145	8.55281	3.93438			4.6339	6.03672	0.767619	0.743361
Q8BJW6	Eukaryotic translation initiation factor 2A	16.4387	21.1214	4.26567	8.45364	15.7122	25.7477	20.2384	29.9812			22.9199	12.5699	1.8234	0.0802801
Q8BK67	Protein RCC2	74.419	68.7746	11.6507	15.4018	8.5539	14.3585	7.32092	13.5687			10.9505	42.5615	0.257287	0.110825
Q8BL66	Early endosome antigen 1	12.71	13.9699	7.99822	7.34365	12.7114	9.99313	12.6975	10.4798			11.4705	10.5054	1.09186	0.613263
Q8BLH7	HIRA-interacting protein 3	9.79236	11.8066	26.5396	17.7599	11.3938	11.0689	4.91218	NaN			9.12496	16.4746	0.553881	0.184973
Q8BMF4	Dihydrolipoyllysine-residue acetyltransferase component of pyruvate dehydrogenase complex, mitochondrial	NaN	9.94373	4.56144	NaN	6.40491	19.0526	12.5486	12.969			12.7438	7.25258	1.75714	0.26217
Q8BMJ3	Eukaryotic translation initiation factor 1A, X-chromosomal	21.5203	20.1369	16.3041	33.0213	6.37059	21.5246	15.334	20.7949			16.006	22.7456	0.703697	0.227755
Q8BMS1	Trifunctional enzyme subunit alpha, mitochondrial	11.9285	8.50517	4.50842	6.40108	8.78441	22.6017	16.254	32.6762			20.0791	7.8358	2.56248	0.0604061
Q8BP27	Swi5-dependent recombination DNA repair protein 1 homolog	3.10881	1.46314	6.46421	NaN	2.75129	2.80499	2.47125	1.99038			2.50448	3.67872	0.680802	0.390925
Q8BP48	Methionine aminopeptidase 1	9.05641	4.49608		3.76655	8.74813	14.8969	13.9278	17.678			13.8127	5.77301	2.39264	0.0273167
Q8BP67	Large ribosomal subunit protein eL24	28.0842	13.5524	27.0375	15.0221	51.2399	75.3166	36.6757	73.4532			59.1713	20.9241	2.82791	0.00889827
Q8BPG6	Inactive C-alpha-formylglycine-generating enzyme 2	41.6081	43.2734	17.3123	4.84872	16.1855	15.6857	20.3854	11.7158			15.9931	26.7606	0.597634	0.303761
Q8BT60	Copine-3	3.52483	9.63495	NaN	2.33833	13.9745	4.47195	10.0546	11.7451			10.0615	5.16604	1.94763	0.170072
Q8BTI8	Serine/arginine repetitive matrix protein 2	167.469	194.039	90.2448	44.8019	95.6788	111.346	127.745	96.3743			107.786	124.139	0.868269	0.658894
Q8BTV2	Cleavage and polyadenylation specificity factor subunit 7	15.8682	22.7218	7.60559	7.9947	7.1708	9.50756	9.08561	14.5882			10.088	13.5476	0.744637	0.413112
Q8BTW3	Exosome complex component MTR3	29.4926	46.0678	38.3132	31.158	18.8991	16.3881	14.7875	12.9044			15.7448	36.2579	0.434244	0.00214893
Q8BU14	Translocation protein SEC62	6.61639	5.48852	NaN	12.1622	NaN	14.9349	4.52429	10.5246			9.9946	8.08903	1.23557	0.629609
Q8BU30	Isoleucine--tRNA ligase, cytoplasmic			6.78233	4.3405	13.0167	31.9495	22.1866	31.8359			24.7472	5.56142	4.4498	0.0484946
Q8BVA0;Q99P91	Glycoprotein (transmembrane) nmb;Transmembrane glycoprotein NMB	163.043	210.499	231.126	219.044	15.3814	12.8536	24.6755	18.6752			17.8964	205.928	0.0869062	1.65453e-05
Q8BVU5	ADP-ribose pyrophosphatase, mitochondrial	14.3585	14.3736	58.2428	37.8401	13.8701	9.43955	13.2711	13.1558			12.4342	31.2037	0.398483	0.127701
Q8BVY0	Ribosomal L1 domain-containing protein 1	40.4506	40.9071	14.2978	7.19605	16.7473	22.5282	17.5354	18.8904			18.9253	25.7129	0.736025	0.47243
Q8BWF0	Succinate-semialdehyde dehydrogenase, mitochondrial	11.1215	21.6229	9.46957	9.59296	16.4436	14.4557	10.4077	11.0569			13.091	12.9517	1.01075	0.967169
Q8C166	Copine-1	13.5241	12.4885	30.8021	22.2566	44.9918	38.6721	50.1932	30.788			41.1613	19.7678	2.08224	0.0117278
Q8C845;Q9D8Y0	EF hand domain containing 2;EF-hand domain-containing protein D2	25.8508	24.5704	46.7686	NaN	13.4709	16.5009	NaN	14.4588			14.8102	32.3966	0.457153	0.0723305
Q8CAY6	Acetyl-CoA acetyltransferase, cytosolic	29.8866	32.2605	71.7924	75.3003	25.5225	21.9053	28.0881	22.9824			24.6246	52.31	0.470744	0.0664979
Q8CBY0	Glutamyl-tRNA(Gln) amidotransferase subunit C, mitochondrial	9.06233	7.78516	9.12981		6.1961	3.19275	5.40401				4.93096	8.6591	0.569454	0.0202947
Q8CGB9;Q9JHR7	Insulin degrading enzyme;Insulin-degrading enzyme	40.2676	38.9083	44.7634	86.9918	46.7369	33.5492	47.5433	46.1191			43.4871	52.7328	0.82467	0.468831
Q8CGC7	Bifunctional glutamate/proline--tRNA ligase	6.88849	NaN	5.8447	8.11234	8.05615	11.8564	6.98938	13.1447			10.0116	6.94851	1.44083	0.1553
Q8CGF7	Transcription elongation regulator 1	24.013	20.2883	11.6134	6.60684	12.2527	12.3566	7.26599	10.8306			10.6765	15.6304	0.683059	0.27745
Q8CGK3	Lon protease homolog, mitochondrial	NaN	NaN	NaN	NaN	NaN	2.08041	1.28293	3.37295			2.24543	#DIV/0!	#DIV/0!	#DIV/0!
Q8CHP5	Partner of Y14 and mago	13.7109	22.002	18.8802	16.4427	21.0721	13.8405	17.6522	14.0162			16.6452	17.759	0.937287	0.666969
Q8CHP8	Glycerol-3-phosphate phosphatase	26.9855	25.6774	38.4608	51.0199	37.4599	35.8134	42.8943	35.4101			37.8944	35.5359	1.06637	0.714697
Q8CI51	PDZ and LIM domain protein 5	25.3164	25.0008	17.2454	9.88855	34.7445	38.2983	39.3479	39.3728			37.9409	19.3628	1.95947	0.00284277
Q8CIH9	Amidophosphoribosyltransferase	16.6926	28.4261	37.4913	65.8964	36.9728	31.0903	27.392	26.1283			30.3958	37.1266	0.818708	0.555029
Q8CJ40	Rootletin	173.787	330.098	635.313	378.089	152.64	123.717	111.756	99.3477			121.865	379.322	0.321271	0.037136
Q8JZK9	Hydroxymethylglutaryl-CoA synthase, cytoplasmic	NaN	NaN	2.16161	4.64873	1.78315	1.53232	2.13979	2.04809			1.87584	3.40517	0.55088	0.124565
Q8JZM7	Parafibromin	13.3451	6.85071	6.31854	4.36774	6.96751	6.25097	NaN	9.09934			7.43927	7.72053	0.96357	0.911819
Q8JZN2;Q91W50	Cold shock domain containing E1, RNA binding;Cold shock domain-containing protein E1	41.0244	41.8097	57.7564	32.1606	47.378	60.8355	43.9578	35.3834			46.8887	43.1878	1.08569	0.63951
Q8JZQ9	Eukaryotic translation initiation factor 3 subunit B	2.56108	5.16809	4.07194	1.14721	4.33367	6.98983	3.35734	6.59039			5.31781	3.23708	1.64278	0.144592
Q8K003	Translation machinery-associated protein 7	37.5976	42.655	13.2873	5.78267	10.6738	16.22	17.6866	19.5921			16.0431	24.8307	0.646101	0.377525
Q8K0D5	Elongation factor G, mitochondrial	11.3173	6.30701	6.06804	10.4995	5.38281	4.40639	6.81015	7.02737			5.90668	8.54799	0.691003	0.130176
Q8K0E1	BTB/POZ domain-containing protein KCTD15	11.4324	14.5628	NaN	5.0618	8.04545	5.05951	5.48297	3.36746			5.48885	10.3523	0.530203	0.12073
Q8K183	Pyridoxal kinase	16.5299	25.3922	45.8179	54.5538	16.7671	15.1096	12.5553	8.9343			13.3416	35.5735	0.375043	0.047979
Q8K2B3	Succinate dehydrogenase [ubiquinone] flavoprotein subunit, mitochondrial	66.2077	79.1426	48.8802	73.1429	33.5125	27.5049	39.9164	30.5825			32.8791	66.8433	0.491882	0.00296768
Q8K310	Matrin-3	43.878	26.3564	10.4071	5.83542	14.4671	26.5902	24.5818	30.1122			23.9378	21.6192	1.10725	0.810554
Q8K411	Presequence protease, mitochondrial	89.229	123.565	43.7119	70.3698	41.4059	33.6585	32.4213	32.1611			34.9117	81.7188	0.427217	0.0326277
Q8K4Z3	NAD(P)H-hydrate epimerase	13.3232	5.73067	41.3469	17.3213	13.3006	25.6362	26.7669	42.0809			26.9461	19.4305	1.3868	0.467443
Q8K4Z5	Splicing factor 3A subunit 1	12.8094	8.99797	3.82392	2.70848	5.38648	9.11272	9.21296	4.687			7.09979	7.08493	1.0021	0.995687
Q8QZT1	Acetyl-CoA acetyltransferase, mitochondrial	84.1558	122.62	99.1537	82.3993	35.3879	36.8403	69.6268	63.9797			51.4587	97.0823	0.530052	0.0122817
Q8R2Y2	Cell surface glycoprotein MUC18	25.5187	21.7087	7.38625	20.5425	25.1249	21.968	28.2879	28.5319			25.9782	18.789	1.38262	0.140785
Q8R317	Ubiquilin-1	31.0762	28.9659	33.879	43.6949	43.9058	33.709	37.8106	33.5531			37.2446	34.404	1.08257	0.510607
Q8R409	Protein HEXIM1	36.6107	31.9704	17.6375	33.3326	16.7466	22.2552	21.8958	15.916			19.2034	29.8878	0.642516	0.0558858
Q8R5L1	Complement component 1 Q subcomponent-binding protein, mitochondrial	37.6218	61.8447	27.5771	13.2741	23.7803	12.1776	33.8543	22.7206			23.1332	35.0794	0.659452	0.324922
Q8VDD5	Myosin-9	9.41094	4.74558	9.53124	5.71593	26.467	34.6453	24.2386	40.2383			31.3973	7.35092	4.2712	0.000838135
Q8VDF2	E3 ubiquitin-protein ligase UHRF1	31.5978	30.5597	7.95754	8.04856	8.24075	10.1571	2.73747	4.67969			6.45376	19.5409	0.330269	0.105572
Q8VDK1	Deaminated glutathione amidase	11.763	13.9226	20.7482	24.7205	15.5551	13.8198	24.3107	14.2785			16.991	17.7886	0.955166	0.844137
Q8VDM4	26S proteasome non-ATPase regulatory subunit 2	2.65264			1.7622	13.7598	20.3474	7.62568	17.5233			14.814	2.20742	6.71103	0.0380424
Q8VDM6	Heterogeneous nuclear ribonucleoprotein U-like protein 1	16.24	26.3797	11.2966	9.96724	16.5648	13.6673	20.9679	19.5056			17.6764	15.9709	1.10679	0.689055
Q8VDN2	Sodium/potassium-transporting ATPase subunit alpha-1	20.1175	9.53528	18.5145	10.5342	19.52	40.8569	26.2781	46.2553			33.2276	14.6754	2.26418	0.0339486
Q8VDW0	ATP-dependent RNA helicase DDX39A	10.661	NaN	NaN	NaN	5.24632	10.0625	NaN	15.0636			10.1241	10.661	0.94964	#DIV/0!
Q8VEA4	Mitochondrial intermembrane space import and assembly protein 40	14.746	22.7059	27.5338	15.021	28.1692	15.6266	8.14449	12.3214			16.0654	20.0017	0.803204	0.487477
Q8VEJ4	Notchless protein homolog 1	69.8079	85.6305	69.0966	79.7217	31.359	41.487	32.3786	39.2629			36.1219	76.0642	0.474887	0.000149695
Q8VEK3	Heterogeneous nuclear ribonucleoprotein U	183.559	140.995	95.2446	65.2893	97.2917	131.343	99.2105	118.538			111.596	121.272	0.92021	0.73418
Q91VD9	NADH-ubiquinone oxidoreductase 75 kDa subunit, mitochondrial	18.1997	23.4403	10.231	11.5517	13.3407	21.7251	NaN	22.1016			19.0558	15.8557	1.20183	0.495045
Q91VE6	MKI67 FHA domain-interacting nucleolar phosphoprotein	18.006	17.4121	NaN	9.36448	NaN	6.60226	NaN	9.17197			7.88711	14.9275	0.528361	0.154995
Q91VJ5	Polyglutamine-binding protein 1	59.6809	98.492	54.1467	28.5735	27.507	28.6376	30.8956	22.5001			27.3851	60.2233	0.454726	0.0648517
Q91VM5;Q9WV02	RNA binding motif protein, X-linked-like-1;RNA-binding motif protein, X chromosome	42.0303	33.4274	59.8768	42.4039	53.4373	33.1715	68.8581	68.137			55.901	44.4346	1.25805	0.296983
Q91VR8	Protein BRICK1	11.1182	6.55688	18.4025	12.8847	16.1926	15.4733	15.3344	13.2034			15.0509	12.2406	1.22959	0.309495
Q91VW3	SH3 domain-binding glutamic acid-rich-like protein 3	9.80866	8.23459	21.83	14.6447	8.70341	7.2315	11.1663	10.6383			9.43488	13.6295	0.692241	0.236055
Q91W45;Q9D6V8	Polyadenylate-binding protein-interacting protein 2B;Polyadenylate-binding protein-interacting protein 2	56.9172	26.2223	118.698	69.1221	79.2317	51.4413	70.8105	48.5803			62.516	67.7399	0.922883	0.808504
Q91WG2	Rab GTPase-binding effector protein 2	10.8468	10.2187	22.2425	10.4488	9.5966	10.2014	9.6653	13.5301			10.7484	13.4392	0.799776	0.416349
Q91WK5	Glycine cleavage system H protein, mitochondrial	11.1477	14.3665	12.8904	8.24389	13.1154	3.09045	8.09292	5.83086			7.53239	11.6621	0.645884	0.149374
Q91WM3	U3 small nucleolar RNA-interacting protein 2	12.1315	24.0031	16.3223	7.33905	10.6208	11.5771	10.5266	10.6753			10.85	14.949	0.725799	0.290975
Q91WN1	DnaJ homolog subfamily C member 9	18.393	16.9145	9.04197	12.2998	6.85391	10.0341	4.62995	7.52323			7.26028	14.1623	0.512648	0.0288935
Q91WQ3	Tyrosine--tRNA ligase, cytoplasmic	NaN	NaN	14.1085	NaN	5.14496	9.95313	NaN	NaN			7.54905	14.1085	0.535069	#DIV/0!
Q91XW8	Inactive peptidyl-prolyl cis-trans isomerase FKBP6	6.84759		13.8504	3.30211	19.2448	32.3112	15.0714	27.8483			23.6189	8.00003	2.95235	0.0325634
Q91YN9	BAG family molecular chaperone regulator 2	6.76575	10.9109	6.99204	12.4299	12.3866	18.356	22.1602	18.5612			17.866	9.27466	1.92632	0.0132139
Q91YQ5	Dolichyl-diphosphooligosaccharide--protein glycosyltransferase subunit 1	18.9234	9.99928	7.36091	3.21208	9.36905	19.447	17.5306	26.0651			18.103	9.87391	1.83341	0.13607
Q91Z25;Q9WV32	Actin-related protein 2/3 complex subunit;Actin-related protein 2/3 complex subunit 1B	26.3053	16.2147	16.3277	20.2019	19.3194	17.0162	20.4721	18.8626			18.9176	19.7624	0.957251	0.744603
Q921F4	Heterogeneous nuclear ribonucleoprotein L-like	14.2322	10.8902	8.09114	NaN	5.40253	8.72149	8.24458	12.0794			8.612	11.0712	0.777875	0.313884
Q921H9	Cytochrome c oxidase assembly factor 7	22.3532	23.7747	24.3413	11.877	30.34	22.1785	36.5614	17.6717			26.6879	20.5866	1.29638	0.279154
Q921I9	Exosome complex component RRP41	28.0744	41.8251	30.3087	35.881	24.4569	13.451	15.9392	11.404			16.3128	34.0223	0.479473	0.00561808
Q921M3	Splicing factor 3B subunit 3	56.2753	31.6962	21.7689	22.2575	27.2016	33.389	39.8083	28.6508			32.2624	32.9995	0.977664	0.934278
Q922B2	Aspartate--tRNA ligase, cytoplasmic	19.8744	11.7159	95.0853	145.594	17.6255	29.6298	19.665	32.4618			24.8455	68.0674	0.365014	0.227335
Q922F4	Tubulin beta-6 chain			5.676	3.91557	24.575	22.0116	19.7961	26.6946			23.2693	4.79578	4.85204	0.00134103
Q922Q8	Leucine-rich repeat-containing protein 59	71.0181	50.368	13.3282	14.8766	49.568	63.5762	46.6471	61.5153			55.3267	37.3977	1.47941	0.268928
Q923D4	Splicing factor 3B subunit 5	12.6969	3.09962	5.76394	2.21181	4.87432	6.49941	7.57173	6.82725			6.44318	5.94306	1.08415	0.844478
Q923D5	WW domain-binding protein 11	80.9916	86.7444	70.3614	31.7248	42.185	40.1092	33.872	29.4184			36.3962	67.4555	0.539558	0.0504013
Q99J09	Methylosome protein WDR77	17.5128	24.2017	33.7639	71.5161	45.135	32.0623	38.3679	32.5789			37.036	36.7486	1.00782	0.982319
Q99J39	Malonyl-CoA decarboxylase, mitochondrial	1.15946	0.933492	NaN	NaN	9.23857	4.81572	6.89231	14.6423			8.89721	1.04647	8.50209	0.0688551
Q99J77	Sialic acid synthase	28.1168	59.3793	60.7831	63.3117	55.0363	36.995	70.6109	55.9881			54.6576	52.8977	1.03327	0.875707
Q99JT9	Acireductone dioxygenase	NaN	NaN	11.1731	12.0481	10.2494	9.31755	7.42391	NaN			8.99695	11.6106	0.774892	0.102118
Q99JY0	Trifunctional enzyme subunit beta, mitochondrial	9.10218	NaN	NaN	4.89735	9.88419	16.4588	13.0884	29.2937			17.1813	6.99977	2.45455	0.192902
Q99JY9	Actin-related protein 3	51.383	44.7974	35.2468	50.1704	42.978	46.5428	56.1427	54.6624			50.0815	45.3994	1.10313	0.371983
Q99K48	Non-POU domain-containing octamer-binding protein	31.6592	23.3447	14.0519	8.96683	22.0437	27.5293	17.6065	17.8998			21.2698	19.5057	1.09044	0.760792
Q99KI0	Aconitate hydratase, mitochondrial	18.3971	7.49047	11.8674	4.00052	14.5653	20.6474	21.5411	32.3528			22.2767	10.4389	2.13401	0.0496603
Q99KJ8	Dynactin subunit 2	47.5406	20.4196	46.5909	33.8165	42.2762	45.2702	48.2638	55.8075			47.9044	37.0919	1.2915	0.173791
Q99KP6	Pre-mRNA-processing factor 19	53.8115	24.9865	27.7358	18.328	23.0132	22.6177	43.8071	36.9309			31.5922	31.2155	1.01207	0.969316
Q99KR7	Peptidyl-prolyl cis-trans isomerase F, mitochondrial	10.026	17.8098	25.5295	8.36879	13.0077	7.38028	10.9725	5.98632			9.33672	15.4335	0.604963	0.202481
Q99KV1	DnaJ homolog subfamily B member 11	20.0744	13.8317	7.42313	16.5515	8.29053	5.30555	7.76786	12.6945			8.5146	14.4702	0.588423	0.101748
Q99L13	3-hydroxyisobutyrate dehydrogenase, mitochondrial	73.5762	46.0341	28.907	40.4588	24.4527	23.4534	33.4322	35.1392			29.1194	47.244	0.616362	0.118089
Q99L27	GMP reductase 2	8.17707	9.39758	14.7086	35.1127	14.5884	12.8605	13.1535	17.8764			14.6197	16.849	0.867691	0.737758
Q99L45	Eukaryotic translation initiation factor 2 subunit 2	61.0768	33.5606	69.1558	26.6491	65.4841	66.0187	25.7495	60.3134			54.3914	47.6105	1.14242	0.648305
Q99LB4	capping protein (Actin filament), Gelsolin-like	39.889	35.9215	79.542	30.881	51.0952	43.8477	68.7011	66.3653			57.5023	46.5584	1.23506	0.420493
Q99LB6	Methionine adenosyltransferase 2 subunit beta	23.4736	37.384	34.3543	14.2161	50.9559	50.016	64.949	40.0735			51.4986	27.357	1.88246	0.0168824
Q99LC2	Cleavage stimulation factor subunit 1	23.0734	12.5258	16.8055	24.7855	21.4269	18.5127	17.995	15.9571			18.473	19.2975	0.95727	0.796031
Q99LC5	Electron transfer flavoprotein subunit alpha, mitochondrial	5.0366	NaN	NaN	NaN	4.93238	12.9474	14.4647	19.7902			13.0337	5.0366	2.58779	#DIV/0!
Q99LF4	RNA-splicing ligase RtcB homolog	17.5788	16.2382	21.5853	15.1624	24.4424	33.0329	29.7169	34.6408			30.4582	17.6412	1.72654	0.00291305
Q99LP6	GrpE protein homolog 1, mitochondrial	70.5205	35.7356	40.3737	27.3473	42.3506	47.7476	51.7907	51.5818			48.3677	43.4943	1.11205	0.63189
Q99LT0	Protein dpy-30 homolog	70.455	80.0272	52.5304	89.6901	80.837	36.147	59.2943	38.6017			53.72	73.1757	0.734123	0.187834
Q99M28	RNA-binding protein with serine-rich domain 1	55.0859	51.7626	65.5044	23.8908	41.6314	45.3152	44.2706	35.4937			41.6777	49.0609	0.84951	0.450739
Q99M31	Heat shock 70 kDa protein 14	NaN	NaN	3.74174	NaN	6.24687	8.37178	4.03944	4.0621			5.68005	3.74174	1.51802	#DIV/0!
Q99M71	Mammalian ependymin-related protein 1	33.5698	25.8195	30.9338	20.8553	33.7662	20.168	40.3318	31.3223			31.3971	27.7946	1.12961	0.502927
Q99MN1	Lysine--tRNA ligase	25.0615	21.1053	48.9677	65.4154	20.2388	31.5277	34.0668	31.635			29.3671	40.1375	0.731662	0.360622
Q99NB8	Ubiquilin-4	11.0842	3.6462	7.75946	3.8975	9.73248	8.28441	9.96206	8.85689			9.20896	6.59683	1.39597	0.199015
Q99P72	Reticulon-4	42.6404	53.9226	17.5026	14.0841	38.4601	36.497	37.9168	33.2292			36.5258	32.0374	1.1401	0.661586
Q99PT1	Rho GDP-dissociation inhibitor 1	380.488	536.362	664.717	738.332	506.252	344.182	429.507	330.506			402.612	579.975	0.694188	0.0919648
Q9CPP0	Nucleoplasmin-3	279.242	292.307	348.194	262.595	324.57	308.33	320.422	268.036			305.34	295.584	1.033	0.681145
Q9CPQ1	Cytochrome c oxidase subunit 6C	2.37813	NaN	NaN	NaN	NaN	1.17463	2.63431	4.83286			2.8806	2.37813	1.21129	#DIV/0!
Q9CPR4	Large ribosomal subunit protein uL22	24.7587	10.4226	14.3512	10.3054	28.6183	47.1816	24.3258	35.365			33.8727	14.9595	2.26429	0.0201951
Q9CPS5;Q9CX56	26S proteasome non-ATPase regulatory subunit 8	NaN	9.91693	23.0352	6.88588	21.3854	38.6388	24.1502	36.5374			30.178	13.2793	2.27255	0.0505501
Q9CPT4	Myeloid-derived growth factor	33.9324	24.0145	12.6577	49.1182	17.1733	12.577	15.532	14.5776			14.965	29.9307	0.499988	0.103173
Q9CPU0	Lactoylglutathione lyase	61.5021	61.4026	103.66	124.355	149.086	100.548	148.1	108.934			126.667	87.73	1.44383	0.103258
Q9CPY7	Cytosol aminopeptidase	63.3933	64.7885	106.454	158.541	143.612	117.678	120.135	94.9215			119.087	98.2941	1.21153	0.429298
Q9CPZ8	COX assembly mitochondrial protein homolog	12.6834	NaN	11.9126	NaN	11.0538	8.76076	8.56283	10.6591			9.75912	12.298	0.793554	0.0620788
Q9CQ43	Deoxyuridine 5'-triphosphate nucleotidohydrolase	56.9225	46.529	184.147	134.536	133.431	101.894	84.4571	71.1981			97.7451	105.534	0.926199	0.833154
Q9CQ45	Neudesin	23.4447	27.7465	19.1145	13.1012	NaN	NaN	4.57384	NaN			4.57384	20.8517	0.219351	#DIV/0!
Q9CQ54	NADH dehydrogenase [ubiquinone] 1 subunit C2	NaN	NaN	NaN	NaN	10.9728	5.70344	4.53083	15.4718			9.16973	#DIV/0!	#DIV/0!	#DIV/0!
Q9CQ60	6-phosphogluconolactonase	2.28928		4.76491	7.87771	17.5018	21.603	20.6215	48.2247			26.9877	4.9773	5.42216	0.0497246
Q9CQ62	2,4-dienoyl-CoA reductase [(3E)-enoyl-CoA-producing], mitochondrial	11.5937	6.71129	NaN	7.83414	7.88787	10.8928	11.8409	19.0125			12.4085	8.71306	1.42413	0.279817
Q9CQ65	S-methyl-5'-thioadenosine phosphorylase	98.8064	119.619	147.272	279.674	112.774	155.19	114.716	144.756			131.859	161.343	0.817261	0.509492
Q9CQ69	Cytochrome b-c1 complex subunit 8	3.92442	NaN	NaN	1.53653	2.89504	4.70177	5.25562	15.1515			7.00097	2.73047	2.56401	0.367649
Q9CQA3	Succinate dehydrogenase [ubiquinone] iron-sulfur subunit, mitochondrial	47.6427	64.7634	40.8774	36.1747	22.2362	24.2747	32.8112	35.4722			28.6986	47.3645	0.605908	0.0378984
Q9CQE8	RNA transcription, translation and transport factor protein	17.4621	19.6384	19.2439	25.4179	22.805	21.4783	20.238	13.3158			19.4593	20.4406	0.951991	0.731422
Q9CQF3	Cleavage and polyadenylation specificity factor subunit 5	52.7543	65.8884	23.5244	43.2723	31.0612	15.524	20.8126	23.2852			22.6708	46.3599	0.489017	0.0466085
Q9CQF7;Q9CWM4	Prefoldin subunit 1	91.9357	103.803	184.413	116.503	124.426	112.22	117.769	96.986			112.85	124.164	0.908883	0.61778
Q9CQL7	MORF4 family-associated protein 1	34.0894	30.4455	32.6663	13.7107	26.3405	24.3236	12.0779	8.45023			17.7981	27.728	0.641881	0.176494
Q9CQM5	Thioredoxin domain-containing protein 17	11.78	12.0847	30.8492	16.3262	24.0452	24.3478	29.0054	18.5428			23.9853	17.76	1.35052	0.256894
Q9CQN1	Heat shock protein 75 kDa, mitochondrial	95.9642	30.6322	60.3318	96.0164	219.62	454.694	305.776	713.382			423.368	70.7362	5.98517	0.0180111
Q9CQP3	Coiled-coil-helix-coiled-coil-helix domain-containing protein 5	21.1917	18.8357	23.0205	15.6056	17.2946	12.7332	18.8208	13.4677			15.5791	19.6634	0.792288	0.109476
Q9CQQ8	U6 snRNA-associated Sm-like protein LSm7	20.6317	18.1913	16.6349	34.8489	17.4077	12.2773	16.1963	15.5728			15.3635	22.5767	0.680502	0.145576
Q9CQR2	Small ribosomal subunit protein eS21	374.746	306.985	483.937	251.173	203.829	218.838	227.128	157.078			201.718	354.21	0.569487	0.0271058
Q9CQS2	H/ACA ribonucleoprotein complex subunit 3	51.4156	76.1447	17.9684	14.2158	33.0263	26.5775	3.9797	28.8982			23.1204	39.9361	0.578935	0.335531
Q9CQS8	Protein transport protein Sec61 subunit beta	20.9132	9.97927	7.80348	6.00613	5.99624	12.7141	11.2977	21.9238			12.983	11.1755	1.16173	0.714301
Q9CQU0	Thioredoxin domain-containing protein 12	168.207	153.401	111.746	130.813	68.4706	69.844	82.7159	78.6357			74.9165	141.042	0.531166	0.00216176
Q9CQV8	14-3-3 protein beta/alpha	95.1776	49.6311	166.915	225.147	126.165	130.964	142.478	171.263			142.718	134.218	1.06333	0.838935
Q9CQW9	Interferon-induced transmembrane protein 3	NaN	NaN	NaN	NaN	5.12243	8.32565	13.231	18.5381			11.3043	#DIV/0!	#DIV/0!	#DIV/0!
Q9CQX2	Cytochrome b5 type B	9.70223	16.9299	14.5702	13.5581	26.0485	17.6961	15.0668	34.1285			23.235	13.6901	1.69721	0.0820176
Q9CQX4	PCNA-associated factor	52.3312	59.7202	33.4795	22.7724	36.3933	27.0736	11.2345	NaN			24.9005	42.0758	0.5918	0.204176
Q9CR00	26S proteasome non-ATPase regulatory subunit 9	16.0244	18.4763	33.8674	32.9077	31.9616	28.6388	28.6349	35.2696			31.1262	25.319	1.22936	0.285261
Q9CR16	Peptidyl-prolyl cis-trans isomerase D	41.1107	36.8791	45.1526	58.4188	44.5774	37.3615	38.6158	38.1829			39.6844	45.3903	0.874291	0.292319
Q9CR41	Huntingtin-interacting protein K	38.5192	57.3802	29.7097	23.0204	43.1859	38.4414	25.1238	17.4256			31.0442	37.1574	0.835478	0.54474
Q9CR51	V-type proton ATPase subunit G 1	21.6779	23.4623	23.4765	16.2739	13.2236	13.5402	11.0467	12.684			12.6236	21.2227	0.594818	0.00299524
Q9CR57	Large ribosomal subunit protein eL14	88.5178	36.034	96.0324	40.8057	174.386	217.687	135.682	227.626			188.845	65.3475	2.88986	0.0033516
Q9CR68	Cytochrome b-c1 complex subunit Rieske, mitochondrial	60.5649	49.4249	30.5943	10.6393	44.0021	38.6411	84.6819	68.0417			58.8417	37.8058	1.55642	0.219342
Q9CR86	Calcium-regulated heat stable protein 1	3.19587	2.14416	2.77197	7.06218	4.00796	10.6789	6.0917	13.4065			8.54627	3.79354	2.25285	0.0958823
Q9CRB2	H/ACA ribonucleoprotein complex subunit 2	18.1898	34.8581	13.6135	15.3897	13.0595	9.77191	23.4328	10.7844			14.2622	20.5128	0.695282	0.322116
Q9CWJ9	Bifunctional purine biosynthesis protein ATIC	169.148	284.664	333.111	536.858	153.883	156.231	128.963	186.548			156.406	330.945	0.472605	0.0656976
Q9CWK3	CD2 antigen cytoplasmic tail-binding protein 2	28.5255	32.8223	41.3242	17.6795	20.2675	15.5229	13.1455	5.03714			13.4932	30.0879	0.448461	0.0298449
Q9CWK8	Sorting nexin-2	4.23217	NaN	NaN	NaN	4.69222	11.5752	9.40047	14.642			10.0775	4.23217	2.38116	#DIV/0!
Q9CWS0	N(G),N(G)-dimethylarginine dimethylaminohydrolase 1	NaN	24.7396	61.2593	21.1664	28.7502	42.5149	23.8933	28.073			30.8079	35.7218	0.862439	0.692888
Q9CWW6	Peptidyl-prolyl cis-trans isomerase NIMA-interacting 4	28.1899	45.7782	17.2751	19.1229	17.3383	24.8806	11.812	8.08314			15.5285	27.5915	0.562799	0.15737
Q9CWZ3	RNA-binding protein 8A	46.6761	67.409	34.3603	22.9214	35.1201	31.7256	34.208	28.1435			32.2993	42.8417	0.753922	0.316285
Q9CX34	Protein SGT1 homolog	12.1311	10.2656	17.2083	14.717	32.5041	46.044	24.6648	34.1915			34.3511	13.5805	2.52944	0.00433284
Q9CXW3	Calcyclin-binding protein	54.8546	55.3621	54.8638	34.1485	47.2218	47.9417	41.9155	39.1249			44.051	49.8073	0.884429	0.346459
Q9CXW4	Large ribosomal subunit protein uL5	41.6889	15.3034	33.6868	18.7619	61.257	129.251	73.7421	121.725			96.4939	27.3602	3.52679	0.00877667
Q9CXY6	Interleukin enhancer-binding factor 2	2.18828	NaN	NaN	NaN	NaN	0.708134	1.41983	4.40416			2.17738	2.18828	0.995016	#DIV/0!
Q9CY58	SERPINE1 mRNA-binding protein 1	309.329	386.811	263.17	227.921	366.293	292.126	144.538	156.246			239.8	296.808	0.807932	0.40636
Q9CYA0	Protein disulfide isomerase Creld2	52.4758	55.4297	34.3352	46.7825	16.1107	12.911	14.9546	13.1571			14.2834	47.2558	0.302256	0.000431807
Q9CYH6	Ribosome biogenesis regulatory protein homolog	21.0846	21.0318	17.4338	15.3743	18.9027	13.6688	13.1434	6.8986			13.1534	18.7312	0.702219	0.0963884
Q9CZ13	Cytochrome b-c1 complex subunit 1, mitochondrial	27.0311	12.5762	16.5523	6.97512	18.6373	26.1896	30.4746	38.3496			28.4128	15.7837	1.80014	0.0762961
Q9CZ30	Obg-like ATPase 1	13.1737	16.3708	36.2814	62.4562	39.3262	38.0913	33.5908	27.5141			34.6306	32.0705	1.07983	0.833436
Q9CZ44	NSFL1 cofactor p47	101.184	107.486	180.18	130.761	147.013	136.085	159.614	116.729			139.86	129.903	1.07665	0.637884
Q9CZB0	Succinate dehydrogenase cytochrome b560 subunit, mitochondrial	152.763	148.722	91.3935	217.186	317.499	403.337	335.908	303.85			340.148	152.516	2.23024	0.00146201
Q9CZC8	Secernin-1	34.5561	46.4226	129.842	90.3889	77.1272	76.9847	97.1453	71.5676			80.7062	75.3025	1.07176	0.818227
Q9CZD3	Glycine--tRNA ligase	24.0029	20.4711	84.4819	149.573	60.9398	69.6481	46.8232	53.9067			57.8295	69.6321	0.8305	0.71492
Q9CZH7;Q9D1T2	Matrix-remodeling-associated protein 7;Matrix-remodelling associated 7	22.3529	20.4692	24.0195	28.1073	14.7568	12.8641		8.05445			11.8918	23.7372	0.500977	0.00558861
Q9CZM2	Large ribosomal subunit protein eL15	24.649	13.6748	124.476	116.257	51.4348	74.4529	42.3592	62.2932			57.635	69.7643	0.82614	0.701464
Q9CZN7	Serine hydroxymethyltransferase, mitochondrial	95.8352	43.1239	129.302	136.697	133.655	197.435	293.786	294.415			229.823	101.24	2.27009	0.0282608
Q9CZU6	Citrate synthase, mitochondrial	27.9966	9.31125	13.5611	9.89069	29.308	63.2405	44.4351	79.9067			54.2226	15.1899	3.56965	0.0165688
Q9CZX8	Small ribosomal subunit protein eS19	137.043	95.0614	279.467	149.455	316.127	344.927	205.51	178.917			261.37	165.257	1.5816	0.142425
Q9CZY3	Ubiquitin-conjugating enzyme E2 variant 1	50.814	21.6108	41.8559	33.1206	66.5883	71.0723	54.6664	76.155			67.1205	36.8503	1.82144	0.00788268
Q9D051	Pyruvate dehydrogenase E1 component subunit beta, mitochondrial	23.9825	32.5509	18.1933	8.3264	17.6921	27.3796	26.153	30.7703			25.4987	20.7633	1.22807	0.445227
Q9D061	Acyl-CoA-binding domain-containing protein 6	NaN	NaN	NaN	4.40173	5.10965	5.99563	NaN	NaN			5.55264	4.40173	1.26147	#DIV/0!
Q9D0A3	Arpin	25.8639	28.7372	45.9115	30.8258	30.594	38.4429	38.8552	33.4715			35.3409	32.8346	1.07633	0.627454
Q9D0B6	Protein PBDC1	9.63321	6.39876	15.2211	39.2665	8.28872	11.8312	10.7775	10.5759			10.3683	17.6299	0.588109	0.368907
Q9D0E1	Heterogeneous nuclear ribonucleoprotein M	110.972	61.7674	34.4055	15.5158	59.4966	78.9813	66.4626	70.7167			68.9143	55.6652	1.23801	0.553792
Q9D0F3	Protein ERGIC-53	5.77059	4.31315			13.1615	12.9547	13.2456	14.9634			13.5813	5.04187	2.6937	0.000498026
Q9D0F9	Phosphoglucomutase-1	58.7794	78.2128	47.782	82.7976	30.9229	33.3145	56.0859	85.8986			51.5555	66.893	0.770716	0.351745
Q9D0I9	Arginine--tRNA ligase, cytoplasmic	NaN	NaN	NaN	3.70521	15.4314	19.5005	6.71043	17.3056			14.737	3.70521	3.97737	#DIV/0!
Q9D0J8	Parathymosin	36.3443	66.7676	144.039	53.913	166.864	106.05	160.543	98.2656			132.93	75.2659	1.76614	0.100553
Q9D0K2	Succinyl-CoA:3-ketoacid coenzyme A transferase 1, mitochondrial	196.601	278.019	167.823	234.818	66.969	60.3892	80.1109	71.9702			69.8598	219.315	0.318536	0.00083899
Q9D0M0	Exosome complex exonuclease RRP42	47.5788	115.453	108.205	37.703	63.4328	72.4393	34.2821	29.0023			49.7891	77.2348	0.644646	0.273864
Q9D0R2	Threonine--tRNA ligase 1, cytoplasmic	1.08766	NaN	NaN	NaN	0.894364	2.77346	5.15715	3.63347			3.11461	1.08766	2.86359	#DIV/0!
Q9D0S9	Adenosine 5'-monophosphoramidase HINT2	69.1611	47.514	66.4077	31.2098	24.9144	34.2724	29.0405	33.9524			30.5449	53.5732	0.570153	0.0454358
Q9D0T1	NHP2-like protein 1	16.3559	11.9185	8.28411	12.429	11.9477	18.0603	15.256	24.808			17.518	12.2469	1.43041	0.149817
Q9D0W5	Peptidyl-prolyl cis-trans isomerase-like 1	31.7022	47.0042	40.0603	37.5988	36.2388	26.2637	23.9071	33.2769			29.9216	39.0914	0.765428	0.0765449
Q9D115	Zinc finger protein 706	85.8517	105.842	72.9095	33.3416	72.9318	42.83	39.431	28.4008			45.8984	74.4862	0.6162	0.163702
Q9D1A2	Cytosolic non-specific dipeptidase	9.22637	5.6621	26.2995	12.8038	14.5928	16.2886	15.7624	21.7393			17.0958	13.4979	1.26655	0.48018
Q9D1E6	Tubulin-folding cofactor B	21.958	10.4332	23.8526	25.2674	17.9431	18.8179	15.1052	21.4787			18.3362	20.3778	0.899813	0.59415
Q9D1J3	SAP domain-containing ribonucleoprotein	143.665	196.437	81.0924	54.1753	67.8281	68.7947	54.0038	55.5237			61.5376	118.842	0.517808	0.125275
Q9D1L0	Coiled-coil-helix-coiled-coil-helix domain-containing protein 2	40.7732	40.16	41.6367	49.5019	24.1616	24.6699	30.358	28.5433			26.9332	43.0179	0.626093	0.000908072
Q9D1L9	Ragulator complex protein LAMTOR5	97.6574	146.166	86.9713	56.165	70.3528	55.6984	77.3834	70.3386			68.4433	96.7399	0.707499	0.191469
Q9D1Q6	Endoplasmic reticulum resident protein 44	104.693	56.4653	57.1707	26.687	23.4997	28.568	36.9649	40.2094			32.3105	61.254	0.527483	0.131394
Q9D2M8	Ubiquitin-conjugating enzyme E2 variant 2	112.303	105.083	173.758	49.0362	134.317	148.272	141.84	145.034			142.366	110.045	1.29371	0.255053
Q9D2R0	Acetoacetyl-CoA synthetase	4.05195	3.38525	24.5849	31.6356	10.7593	19.5092	27.0184	42.4974			24.9461	15.9144	1.56751	0.394344
Q9D3D9	ATP synthase subunit delta, mitochondrial	80.3213	64.5577	56.0815	72.1838	56.5568	45.0759	45.328	48.1198			48.7701	68.2861	0.714203	0.0155912
Q9D6H2	Intraflagellar transport protein 25 homolog	4.94452	9.52533	9.55863	15.0246	34.8816	24.1052	32.9557	25.0867			29.2573	9.76327	2.99667	0.00125771
Q9D6J3	Splicing factor YJU2	8.44731	5.29805	3.2523	1.55943	2.83585	2.52566	2.34413	1.08245			2.19702	4.63927	0.473571	0.161759
Q9D6J6	NADH dehydrogenase [ubiquinone] flavoprotein 2, mitochondrial	37.8422	34.0348	10.7698	32.959	17.1568	10.4945	17.6695	13.1577			14.6196	28.9015	0.505844	0.0660514
Q9D6L8	Peptidyl-prolyl cis-trans isomerase-like 3	2.2859	4.96913	5.13581	2.07955	1.32792	NaN	NaN	NaN			1.32792	3.6176	0.367072	#DIV/0!
Q9D735	Telomerase RNA component interacting RNase	10.5941	9.10878	7.41888	4.59156	8.13233	8.59664	NaN	NaN			8.36448	7.92832	1.05501	0.832842
Q9D753	Exosome complex component RRP43	29.9036	41.893	37.3478	42.1124	18.0289	26.3342	19.1535	13.364			19.2201	37.8142	0.508278	0.00317341
Q9D7S7	Ribosomal protein eL22-like 1	12.8567	10.1654	17.0449	18.8429	50.884	45.6552	24.3367	16.6477			34.3809	14.7275	2.33447	0.0594795
Q9D7S9	Charged multivesicular body protein 5	14.5158	14.9258	24.6438	NaN	5.13151	11.768	18.6326	12.5985			12.0327	18.0285	0.667426	0.220516
Q9D819	Inorganic pyrophosphatase	69.2004	50.7994	105.85	93.3278	164.024	97.6413	163.194	118.067			135.732	79.7943	1.70102	0.035352
Q9D8B3	Charged multivesicular body protein 4b	27.4223	31.7585	40.4077	44.148	52.0846	55.1912	74.5309	66.4119			62.0546	35.9341	1.7269	0.00670648
Q9D8E6	Large ribosomal subunit protein uL4	43.8445	22.5626	36.4976	25.6114	71.6846	117.215	81.711	139.591			102.55	32.129	3.19183	0.00526491
Q9D8N0	Elongation factor 1-gamma	53.6287	24.2674	57.3971	23.4427	127.02	212.301	110.98	185.325			158.906	39.684	4.0043	0.00348629
Q9D8S4	Oligoribonuclease, mitochondrial	28.5079	43.6015	51.7609	25.9114	25.8535	16.9094	16.9277	16.7946			19.1213	37.4454	0.510645	0.0314152
Q9D8S9	BolA-like protein 1	9.61774	19.9657	18.8303	5.52452	17.8619	4.57214	16.449	11.9211			12.701	13.4846	0.941895	0.870936
Q9D8X2	Coiled-coil domain-containing protein 124	24.9169	34.4542	14.9492	9.10398	16.8704	11.7672	8.7967	8.69105			11.5313	20.8561	0.552901	0.165422
Q9D8Z2	TP53-regulated inhibitor of apoptosis 1	7.23842	15.4338	25.0032	14.1329	19.8895	9.65993	22.9249	12.8896			16.341	15.4521	1.05753	0.858279
Q9D945	Protein LLP homolog	22.2728	31.2695	15.0466	13.8507	18.1147	18.1098	12.7339	6.05669			13.7538	20.6099	0.667338	0.213463
Q9D967	Magnesium-dependent phosphatase 1	4.67828	6.72628	9.55886	7.32965	14.0017	6.417	13.9934	9.89625			11.0771	7.07327	1.56605	0.103494
Q9DAK9	14 kDa phosphohistidine phosphatase	NaN	3.69896	3.74941	5.8213	NaN	3.18707	NaN	2.26631			2.72669	4.42323	0.616448	0.177199
Q9DAR7	m7GpppX diphosphatase	46.7183	34.6551	33.4313	66.486	21.4989	33.2987	27.6748	32.9601			28.8581	45.3227	0.636726	0.089888
Q9DAU1	Protein canopy homolog 3	15.995	21.0478	9.07437	2.85673	6.08832	7.0624	8.11276	9.20815			7.61791	12.2435	0.622201	0.295063
Q9DB15	Large ribosomal subunit protein bL12m	60.6889	59.9053	22.4984	58.7209	24.5317	18.227	26.4743	18.3084			21.8853	50.4534	0.433773	0.0244365
Q9DB20	ATP synthase subunit O, mitochondrial	27.103	5.88112	8.08313	6.61074	25.3102	37.1128	28.7744	51.217			35.6036	11.9195	2.987	0.0216018
Q9DB42	Zinc finger protein 593	13.4777	21.1182	4.1419	14.7657	5.45182	6.1648	2.26063	8.04845			5.48142	13.3759	0.4098	0.0770313
Q9DB77	Cytochrome b-c1 complex subunit 2, mitochondrial	3.43805	8.55087	2.07501	2.88243	9.44654	4.69633	5.56567	7.74786			6.8641	4.23659	1.62019	0.198169
Q9DBC7	cAMP-dependent protein kinase type I-alpha regulatory subunit	6.47891	3.07491	15.8267	4.6344	16.4412	12.2686	18.8095	23.5714			17.7727	7.50372	2.36852	0.0324284
Q9DBF1	Alpha-aminoadipic semialdehyde dehydrogenase	24.128	27.2739	26.1389	39.7082	26.4263	19.3486	17.8816	20.8004			21.1142	29.3122	0.720321	0.0857029
Q9DBG5	Perilipin-3	18.8291	13.0406	37.8953	27.1654	8.88798	9.73463	11.9464	16.475			11.761	24.2326	0.485338	0.069746
Q9DBJ1	Phosphoglycerate mutase 1	785.513	1309.03	1679.3	1330.73	904.042	714.916	1014.53	782.062			853.886	1276.14	0.669116	0.0744419
Q9DBP5	UMP-CMP kinase	9.4161	5.66267	29.8385	21.7384	10.5063	11.2734	12.1973	9.55425			10.8828	16.6639	0.653078	0.341923
Q9DBT5	AMP deaminase 2	6.23173	7.39374	18.4175	5.48537	13.083	16.5551	13.4491	9.97703			13.2661	9.38209	1.41398	0.28664
Q9DCC4	Pyrroline-5-carboxylate reductase 3	NaN	6.54502	NaN	NaN	17.5951	19.7155	13.1338	17.703			17.0368	6.54502	2.60302	#DIV/0!
Q9DCD0	6-phosphogluconate dehydrogenase, decarboxylating	9.45975	5.17018	9.46385	3.42561	29.1598	46.6256	20.9639	44.729			35.3696	6.87985	5.14104	0.00426046
Q9DCE5	p21-activated protein kinase-interacting protein 1	22.9597	29.5809		20.2285	9.97369		4.18876	7.47061			7.21102	24.2564	0.297284	0.00626906
Q9DCG9	Multifunctional methyltransferase subunit TRM112-like protein	41.9934	45.7524	63.0105	35.5892	48.6434	36.735	40.544	30.8561			39.1946	46.5864	0.841332	0.328266
Q9DCL2	Cytosolic iron-sulfur assembly component 2A	NaN	NaN	17.4411	11.1955	10.6329	10.6517	9.18482	12.3797			10.7123	14.3183	0.748154	0.168629
Q9DCL9	Bifunctional phosphoribosylaminoimidazole carboxylase/phosphoribosylaminoimidazole succinocarboxamide synthetase	92.0274	80.2779	142.895	157.068	127.234	155.449	132.543	191.744			151.742	118.067	1.28522	0.20769
Q9DCM0	Persulfide dioxygenase ETHE1, mitochondrial	38.072	39.823	26.7491	27.0243	49.6954	37.3482	40.2205	25.5008			38.1912	32.9171	1.16022	0.41985
Q9DCT8	Cysteine-rich protein 2	52.3864	74.3265	26.7131	18.634	50.8577	45.7061	77.5866	53.6941			56.9611	43.015	1.32422	0.37377
Q9DCW4	Electron transfer flavoprotein subunit beta	36.3118	27.0745	13.4889	16.7402	22.4359	33.0035	39.3818	56.8803			37.9253	23.4039	1.62047	0.153486
Q9DCZ1	GMP reductase 1	20.5729	22.8626	54.9092	77.4151	64.8513	37.1007	125.743	110.775			84.6174	43.9399	1.92575	0.149146
Q9DD18	D-aminoacyl-tRNA deacylase 1	23.0879	41.3544	27.0181	42.9661	38.4366	32.5219	22.0368	29.9278			30.7308	33.6066	0.914425	0.651807
Q9EP52	Twisted gastrulation protein homolog 1	25.1157	15.8027		8.84157	29.3225	31.5757	41.1108	24.3268			31.584	16.5867	1.90418	0.0473724
Q9EPL8	Importin-7	NaN	NaN	10.4204	NaN	23.3477	29.9486	11.3176	27.5328			23.0367	10.4204	2.21072	#DIV/0!
Q9EQ80	NIF3-like protein 1	7.05621	13.1376	16.2344	35.9226	11.3516	11.3773	11.3495	11.3648			11.3608	18.0877	0.628094	0.322661
Q9EQI8	Large ribosomal subunit protein mL46	21.0475	47.0593	11.0189	13.023	13.1764	9.7262	12.3738	10.1214			11.3495	23.0372	0.492658	0.210549
Q9ER72	Cysteine--tRNA ligase, cytoplasmic	23.4518	25.4649	69.5507	50.1191	64.0583	63.2649	48.4469	34.1259			52.474	42.1466	1.24503	0.459091
Q9ERG0	LIM domain and actin-binding protein 1	87.6315	86.3825	46.799	20.4709	52.1618	58.1545	60.8282	45.2594			54.101	60.321	0.896885	0.722076
Q9ESP1	Stromal cell-derived factor 2-like protein 1	30.0276	21.0421	17.4133	15.143	5.67269		11.7858	6.38047			7.9463	20.9065	0.380088	0.027226
Q9EST5	Acidic leucine-rich nuclear phosphoprotein 32 family member B	78.1595	42.4262	72.6061	146.443	52.9675	65.3253	51.828	57.9625			57.0208	84.9087	0.671555	0.25528
Q9ET54	Palladin	NaN	NaN	NaN	NaN	50.689	50.8679	48.9617	42.0946			48.1533	#DIV/0!	#DIV/0!	#DIV/0!
Q9JHG6	Calcipressin-1	NaN	1.71727	18.4136	11.8929	12.2565	8.03166	NaN	7.43322			9.24048	10.6746	0.865652	0.792102
Q9JHI5	Isovaleryl-CoA dehydrogenase, mitochondrial	11.9639	9.40838	6.30097	NaN	13.4874	14.4739	22.0304	33.3872			20.8447	9.22443	2.25973	0.0929708
Q9JHJ0	Tropomodulin-3	23.3233	25.6075	33.8297	31.4887	75.6365	70.608	111.878	78.5623			84.1711	28.5623	2.94693	0.0012213
Q9JHU4	Cytoplasmic dynein 1 heavy chain 1	2.80034	3.62553	NaN	NaN	5.06425	12.4749	7.70818	8.40349			8.41271	3.21293	2.61839	0.0878996
Q9JHW2	Omega-amidase NIT2	13.6806	12.4004	25.2773	16.6672	28.421	17.3294	25.4586	17.9238			22.2832	17.0064	1.31029	0.23531
Q9JI08	Bridging integrator 3	55.1153	286.745	337.819	39.6359	49.3108	47.7883	40.9723	40.3329			44.6011	179.829	0.24802	0.130712
Q9JI13	Something about silencing protein 10	26.057	29.2122	21.5413	10.2374	21.8909	24.8129	15.3863	12.7388			18.7072	21.7619	0.859631	0.564208
Q9JII6	Aldo-keto reductase family 1 member A1	65.5512	123.043	55.0456	105.269	26.457	27.2035	30.5618	44.3283			32.1377	87.2273	0.368436	0.0161796
Q9JIK5	Nucleolar RNA helicase 2	77.6963	103.607	20.469	16.6216	47.4308	44.6949	16.3099	28.4051			34.2102	54.5985	0.626577	0.403618
Q9JJ89	Coiled-coil domain-containing protein 86	24.0523	29.2122	30.1028	13.3548	14.5173	20.6043	10.5425	9.4935			13.7894	24.1805	0.570269	0.0645051
Q9JJA4	Ribosome biogenesis protein WDR12	7.93861	8.59416	14.2176	21.3076	11.5842	13.5962	7.46858	7.94253			10.1479	13.0145	0.779738	0.435842
Q9JJI8	Large ribosomal subunit protein eL38	28.9867	15.5036	16.1091	14.9355	37.3187	66.4489	34.6493	57.687			49.026	18.8837	2.5962	0.0118925
Q9JJU8	Adapter Sh3bgrl	NaN	NaN	1.8535	10.4416	11.899	9.24298	12.436	15.0229			12.1502	6.14756	1.97643	0.131562
Q9JK81	MYG1 exonuclease	91.3638	135.676	146.135	147.057	67.0755	50.9865	53.8769	48.7114			55.1626	130.058	0.424139	0.00161017
Q9JKB3	Y-box-binding protein 3	62.4596	79.2352	52.0443	34.8247	44.0513	55.9254	43.8761	33.0248			44.2194	57.141	0.773865	0.261245
Q9JKR6	Hypoxia up-regulated protein 1	17.1345	10.5494	10.5876	8.76035	12.4408	6.73119	12.1382	12.8868			11.0492	11.758	0.939725	0.772485
Q9JL35	High mobility group nucleosome-binding domain-containing protein 5	40.5871	71.6912	36.337	45.1473	45.6615	36.8219	45.6457	31.1622			39.8228	48.4407	0.822095	0.360971
Q9JLJ2	4-trimethylaminobutyraldehyde dehydrogenase	21.4734	16.5301	24.0853	22.7711	14.7902	10.9897	22.2701	10.8933			14.7358	21.215	0.694595	0.0845786
Q9JLV1	BAG family molecular chaperone regulator 3	14.6427	14.2301	17.3188	16.8344	35.8191	28.2528	41.0537	34.3578			34.8708	15.7565	2.21311	0.000434954
Q9JM76	Actin-related protein 2/3 complex subunit 3	39.5174	14.2718	13.9828	31.6588	30.8629	42.966	52.4038	60.4941			46.6817	24.8577	1.87796	0.0521363
Q9JMG1	Endothelial differentiation-related factor 1	20.775	23.0513	16.6912	9.46673	31.4714	32.009	26.6405	24.5082			28.6573	17.4961	1.63793	0.0189053
Q9JMH6	Thioredoxin reductase 1, cytoplasmic	37.5143	51.1761	27.6179	70.3306	48.8815	44.7873	34.2176	30.9639			39.7126	46.6598	0.85111	0.520411
Q9QUH0	Glutaredoxin-1	NaN	NaN	5.60997	NaN	2.34861	6.20522	8.4969	9.3815			6.60806	5.60997	1.17791	#DIV/0!
Q9QUI0	Transforming protein RhoA	35.193	63.9162	52.582	97.9949	48.2092	45.4414	57.3867	48.0626			49.775	62.4215	0.797401	0.38513
Q9QUM9	Proteasome subunit alpha type-6	24.8814	34.8052	27.2991	61.0908	17.0087	14.5443	16.0006	15.5785			15.783	37.0191	0.426348	0.0432244
Q9QUR6	Prolyl endopeptidase	26.3638	32.2094	40.9587	62.1028	64.6898	48.5204	51.7253	41.3982			51.5834	40.4087	1.27654	0.271115
Q9QUR7	Peptidyl-prolyl cis-trans isomerase NIMA-interacting 1	106.62	124.236	153.061	96.9072	89.5891	95.9925	88.6857	66.1324			85.0999	120.206	0.70795	0.0454735
Q9QXT0	Protein canopy homolog 2	88.4886	96.5767	70.6722	38.9549	46.5347	45.3883	53.0115	48.1778			48.2781	73.6731	0.655301	0.0962276
Q9QXX0	Protein jagged-1	103.04	72.1383	67.7823	111.486	103.698	71.6299	85.7749	78.827			84.9825	88.6115	0.959046	0.788266
Q9QXX4	Electrogenic aspartate/glutamate antiporter SLC25A13, mitochondrial	22.7701	4.17401	NaN	2.76179	10.8319	17.7351	8.88429	16.101			13.3881	9.90198	1.35206	0.582794
Q9QYJ0	DnaJ homolog subfamily A member 2	12.6664	5.54421	16.9551	10.7259	20.2032	23.6802	16.434	24.805			21.2806	11.4729	1.85486	0.0177061
Q9QYS9	KH domain-containing RNA-binding protein QKI	33.5039	37.715	22.1626	14.8385	30.4973	30.1739	35.4624	37.378			33.3779	27.055	1.23371	0.296644
Q9QZD9	Eukaryotic translation initiation factor 3 subunit I	19.1385	18.8416	30.501	24.9211	28.5152	24.7115	27.154	18.1216			24.6256	23.3506	1.0546	0.735311
Q9QZH3	Peptidyl-prolyl cis-trans isomerase E	7.76048	12.988	7.93062	2.50814	3.44916	NaN	6.364	7.26252			5.69189	7.79681	0.730028	0.472239
Q9R059	Four and a half LIM domains protein 3	9.83514	7.237	4.7285	8.42995	10.5011	8.78763	18.5969	12.0233			12.4772	7.55764	1.65094	0.0864562
Q9R0L6	Pericentriolar material 1 protein	16.6158	12.1217	14.0205		11.8438	10.8512	7.09723	6.44965			9.06046	14.2527	0.635702	0.0430138
Q9R0P5	Destrin	20.8861	10.1954	24.2314	19.2529	68.3207	121.859	47.7391	97.5192			83.8594	18.6415	4.49854	0.00760741
Q9R1P0	Proteasome subunit alpha type-4	33.9646	55.0694	47.1693	122.298	24.6671	22.1075	13.173	29.5593			22.3767	64.6254	0.346252	0.0792004
Q9R1P3	Proteasome subunit beta type-2	50.7722	79.9277	116.751	121.042	40.0371	41.054	12.1561	49.5486			35.699	92.1231	0.387514	0.0223847
Q9R1P4	Proteasome subunit alpha type-1	40.3054	52.4661	68.8936	120.334	33.2782	30.8434	32.5419	30.3069			31.7426	70.4997	0.450252	0.0702313
Q9WTL7	Acyl-protein thioesterase 2	8.81806	7.23277	8.42051	18.5136	1.56623	9.10685	11.3506	10.6489			8.16815	10.7462	0.760095	0.482739
Q9WTM5	RuvB-like 2	13.3778	5.42735	19.6994	15.0427	18.3864	23.3632	14.3136	17.0232			18.2716	13.3868	1.3649	0.215128
Q9WTP6	Adenylate kinase 2, mitochondrial	226.702	339.99	254.633	194.042	144.188	121.574	101.206	93.1115			115.02	253.842	0.453117	0.00587863
Q9WU28	Prefoldin subunit 5	19.2849	21.4138	33.3497	53.4033	33.4523	19.3051	30.1722	22.61			26.3849	31.8629	0.828075	0.542033
Q9WU78	Programmed cell death 6-interacting protein	NaN	NaN	NaN	2.03056	12.772	19.587	12.9985	32.724			19.5204	2.03056	9.6133	#DIV/0!
Q9WUK2	Eukaryotic translation initiation factor 4H	60.8708	53.8758	54.8322	44.0696	61.9234	56.1503	43.4124	37.7895			49.8189	53.4121	0.932727	0.604007
Q9WUM5	Succinate--CoA ligase [ADP/GDP-forming] subunit alpha, mitochondrial	10.749	10.433	4.50788	4.99041	11.0505	15.0853	8.13428	24.4677			14.6844	7.67009	1.91451	0.125321
Q9WUU7	Cathepsin Z	52.1978	77.0896	38.9539	42.6386	42.1779	46.1817	76.4768	59.2074			56.0109	52.72	1.06242	0.785374
Q9WV98	Mitochondrial import inner membrane translocase subunit Tim9	79.7016	90.2769	62.7255	57.4637	43.1635	26.1425	45.8327	24.6765			34.9538	72.5419	0.481843	0.00710167
Q9WVA2	Mitochondrial import inner membrane translocase subunit Tim8 A	32.8547	28.4254	21.5242	22.8849	41.4403	33.6683	24.4857	21.7715			30.3415	26.4223	1.14833	0.479169
Q9WVQ5	Methylthioribulose-1-phosphate dehydratase	12.8091	10.4595	11.3973	27.098	18.2453	9.98626	17.5343	17.3375			15.7758	15.441	1.02169	0.941405
Q9WVT6	Carbonic anhydrase 14	30.4348	18.6983	30.5647	35.3829	NaN	NaN	NaN	NaN			#DIV/0!	28.7702	#DIV/0!	#DIV/0!
Q9Z0J0	NPC intracellular cholesterol transporter 2	13.3053	17.5526	13.021	21.0028	9.84093	16.2176	21.1813	15.925			15.7912	16.2204	0.973539	0.890941
Q9Z0N1	Eukaryotic translation initiation factor 2 subunit 3, X-linked	60.5619	41.1852	27.9049	37.5852	47.2518	65.4353	47.1332	63.6346			55.8637	41.8093	1.33616	0.14905
Q9Z1A1	TFG protein	23.9719	NaN	67.7945	13.6051	29.9955	38.2487	43.3147	47.7193			39.8195	35.1238	1.13369	0.76083
Q9Z1D1	Eukaryotic translation initiation factor 3 subunit G	18.2856	12.2835	22.2301	NaN	25.4024	31.4505	16.8248	17.8557			22.8833	17.5997	1.30021	0.314906
Q9Z1N5	Spliceosome RNA helicase Ddx39b	19.3117	11.4553	38.988	31.6135	44.5809	62.7232	36.3209	58.8858			50.6277	25.3421	1.99777	0.027233
Q9Z1Q5	Chloride intracellular channel protein 1	9.1486		13.7477	13.3004	30.2366	45.5817	43.6237	62.2567			45.4246	12.0656	3.76481	0.00815547
Q9Z1R9	Protease, serine 1 (trypsin 1)	1521.7	1410.05	2694.55	1202.25	439.36	1399.99	1125.84	646.439			902.907	1707.14	0.528901	0.0917415
Q9Z1Z2	Serine-threonine kinase receptor-associated protein	63.8739	76.5942	97.1593	115.501	100.276	74.5464	71.3989	56.0183			75.5598	88.2822	0.85589	0.417486
Q9Z204	Heterogeneous nuclear ribonucleoproteins C1/C2	252.359	217.446	100.168	125.519	141.56	108.89	237.222	185.926			168.4	173.873	0.96852	0.908708
Q9Z247	Peptidyl-prolyl cis-trans isomerase FKBP9	90.2442	85.9194	36.7736	25.2856	30.7611	28.8631	29.5527	35.7017			31.2196	59.5557	0.524209	0.141268
Q9Z2I9	Succinate--CoA ligase [ADP-forming] subunit beta, mitochondrial	NaN	NaN	6.10708	4.72176	6.76758	10.1639	4.8977	16.7679			9.64929	5.41442	1.78215	0.342931
Q9Z2U1	Proteasome subunit alpha type-5	26.2332	27.8507	38.6734	46.7095	14.2846	19.5537	15.3468	19.9175			17.2757	34.8667	0.495477	0.0128451
Q9Z2X1	Heterogeneous nuclear ribonucleoprotein F	83.0608	43.6303	28.4453	67.4789	45.8644	77.078	53.7556	86.1618			65.715	55.6538	1.18078	0.538742
Q9Z315	U4/U6.U5 tri-snRNP-associated protein 1	22.4607	27.765	12.1933	9.57785	15.08	8.65389	9.70176	5.89983			9.83387	17.9992	0.54635	0.132541
