# Supplementary material for: Mgat4b-mediated selective N-glycosylation regulates melanocyte development and melanoma progression
Source: Proc Natl Acad Sci U S A. 2025 May 27;122(22):e2423831122. doi: 10.1073/pnas.2423831122 (PMC12146715; doi:10.1073/pnas.2423831122)
Supplement: Supplementary file 4 — Dataset S03 (XLSX) [file pnas.2423831122.sd03.xlsx]

## Sheet: Read me
		Proteomic analysis(LC-MSMS) upon enrichment by DSL lectin in whole cell lysates from wildtype and Mgat4b KO in B16 mouse melanoma cells
		Sheet1: Differential proteins enriched in wildtype with respect to KO
		Sheet2: Differential proteins enriched in KO with respect to wildtype
		Sheet3,4: proteomic analysis of knockout whole cell lysates enriched by DSL lectin, two biological replicates(1,2)
		Sheet5,6: proteomic analysis of wildtype whole cell lysates enriched by DSL lectin, two biological replicates(1,2)

## Sheet: 1.Differential proteins only wt
Checked	Protein FDR Confidence: Combined	Master	Accession	Description	Exp. q-value: Combined	Sum PEP Score	Coverage [%]	# Peptides	# PSMs	# Unique Peptides	# AAs	MW [kDa]	calc. pI	Score Sequest HT: Sequest HT	# Peptides (by Search Engine): Sequest HT	Biological Process	Cellular Component	Molecular Function	Pfam IDs	Entrez Gene ID	Ensembl Gene ID	Gene Symbol	Gene ID	WikiPathways	Reactome Pathways	# Protein Pathway Groups	# Razor Peptides	Abundance Ratio: (Knockout) / (Wild Type)	Abundance Ratio Variability [%]: (Knockout) / (Wild Type)	Abundances (Grouped): Knockout	Abundances (Grouped): Wild Type	Abundances (Grouped) CV [%]: Knockout	Abundances (Grouped) CV [%]: Wild Type	Found in Sample: F1: Sample, Knockout	Found in Sample: F2: Sample, Knockout	Found in Sample: F3: Control, Wild Type	Found in Sample: F4: Control, Wild Type	# Protein Groups	Modifications
TRUE	High	Master Protein	Q8BGZ7	Keratin, type II cytoskeletal 75 [OS=Mus musculus]	0	14.434	8	6	82	1	551	59.7	8.31	144	6	cell organization and biogenesis;other biological processes	plasma membrane;cytoskeleton	bone, tooth or skin structural activity	Pf00038, Pf16208	109052	ENSMUSG00000022986	Krt75	B2RQH6; mmu:109052; Q8BGZ7		Formation of the cornified envelope	2	0							n/a	n/a	High	n/a	1
TRUE	High	Master Protein	P09405	Nucleolin [OS=Mus musculus]	0	10.852	6	3	7	3	707	76.7	4.75	17.42	3	transport;developmental processes;other biological processes	plasma membrane;nucleus;other cell component	signal transduction activity or receptor binding;nucleic acid binding activity;other molecular function	Pf00076	17975	ENSMUSG00000026234	Ncl	mmu:17975; P09405; Q548M9; Q61991; Q8BQD8; Q99K50	Mechanisms associated with pluripotency; mRNA processing	Major pathway of rRNA processing in the nucleolus and cytosol	3	0	0.01			200		13.38	n/a	n/a	High	High	1
TRUE	High	Master Protein	Q99P91	Transmembrane glycoprotein NMB [OS=Mus musculus]	0	8.369	8	3	13	3	574	63.6	7.61	22.41	3	cell adhesion;cell-cell signaling;signal transduction;other biological processes	plasma membrane;other membranes;other cytoplasmic organelle;other cell component	signal transduction activity or receptor binding;other molecular function	Pf18911, Pf20433	93695	ENSMUSG00000029816	Gpnmb	mmu:93695; Q3U3R9; Q8BVV9; Q8BXL4; Q99P91; Q9QXA0		PTK6 promotes HIF1A stabilization	1	0	0.01			200		24.51	n/a	n/a	High	High	1
TRUE	High	Master Protein	P35700	Peroxiredoxin-1 [OS=Mus musculus]	0	7.833	17	3	13	3	199	22.2	8.12	18.18	3	cell cycle OR cell proliferation;other metabolic processes;stress response;other biological processes	cytosol;mitochondrion;nucleus;other cytoplasmic organelle;other cell component	other molecular function	Pf00578, Pf10417	18477	ENSMUSG00000028691	Prdx1	mmu:18477; P35700; Q3UBV4; Q9CWI2	Oxidative stress and redox pathway	TP53 Regulates Metabolic Genes; Detoxification of Reactive Oxygen Species; NFE2L2 regulating anti-oxidant/detoxification enzymes	4	0	0.01			200		80.34	n/a	n/a	High	High	1
TRUE	High	Master Protein	Q64337	Sequestosome-1 [OS=Mus musculus]	0	7.423	8	2	3	2	442	48.1	5.21	12.79	2	cell cycle OR cell proliferation;cell organization and biogenesis;protein metabolism;RNA metabolism OR transcription;other metabolic processes;stress response;transport;other biological processes	cytosol;cytoskeleton;mitochondrion;ER/Golgi;nucleus;other cytoplasmic organelle;other cell component	signal transduction activity or receptor binding;other molecular function	Pf00564, Pf00569, Pf16577	18412	ENSMUSG00000015837	Sqstm1	mmu:18412; Q64337; Q99JM8	IL-1 signaling pathway	PINK1-PRKN Mediated Mitophagy; Pexophagy; Interleukin-1 signaling; KEAP1-NFE2L2 pathway; p75NTR recruits signalling complexes; NF-kB is activated and signals survival; NRIF signals cell death from the nucleus	8	0	0.01			200		50.65	n/a	n/a	High	High	1
TRUE	High	Master Protein	P48036	Annexin A5 [OS=Mus musculus]	0	7.014	5	1	5	1	319	35.7	4.96	16.49	1	stress response;transport;other biological processes	non-structural extracellular;plasma membrane;other membranes;cytoskeleton;ER/Golgi;other cell component	signal transduction activity or receptor binding;transporter activity;other molecular function	Pf00191	11747	ENSMUSG00000027712	Anxa5	mmu:11747; P48036; Q3U5Q1; Q3U5X4; Q3U8K1; Q3UGV0; Q99LA1	Prostaglandin synthesis and regulation	Platelet degranulation	2	0	0.01			200		77.88	n/a	n/a	High	High	1
TRUE	High	Master Protein	P07147	5,6-dihydroxyindole-2-carboxylic acid oxidase [OS=Mus musculus]	0	6.558	3	1	3	1	537	60.7	6.02	11.11	1	cell organization and biogenesis;other metabolic processes;other biological processes	other membranes;other cytoplasmic organelle;other cell component	other molecular function	Pf00264	22178	ENSMUSG00000005994	Tyrp1	mmu:22178; P07147		Melanin biosynthesis	1	0	0.01			200			n/a	n/a	High	High	1
TRUE	High	Master Protein	P14206	40S ribosomal protein SA [OS=Mus musculus]	0	6.046	6	1	1	1	295	32.8	4.87	5.18	1	cell adhesion;cell organization and biogenesis;protein metabolism;other metabolic processes	extracellular matrix;plasma membrane;other membranes;cytosol;translational apparatus;nucleus;other cell component	translation activity;other molecular function	Pf00318, Pf16122	16785	ENSMUSG00000032518	Rpsa	mmu:16785; P14206; Q58E74; Q8BHL0; Q8BNL2; Q91V31; Q9CY13	Cytoplasmic ribosomal proteins; Alpha 6 beta 4 integrin signaling pathway	Major pathway of rRNA processing in the nucleolus and cytosol; L13a-mediated translational silencing of Ceruloplasmin expression; SRP-dependent cotranslational protein targeting to membrane; Formation of a pool of free 40S subunits; GTP hydrolysis and joining of the 60S ribosomal subunit; Nonsense Mediated Decay (NMD) independent of the Exon Junction Complex (EJC); Nonsense Mediated Decay (NMD) e…	12	0							n/a	n/a	n/a	High	1	Met-loss+Acetyl [N-Term]
TRUE	High	Master Protein	Q62167	ATP-dependent RNA helicase DDX3X [OS=Mus musculus]	0	5.899	3	1	2	1	662	73.1	7.18	6.8	1	cell-cell signaling;cell cycle OR cell proliferation;cell organization and biogenesis;protein metabolism;RNA metabolism OR transcription;other metabolic processes;stress response;signal transduction;other biological processes	plasma membrane;other membranes;cytosol;cytoskeleton;nucleus;other cell component	enzyme regulator activity;cytoskeletal activity;translation activity;nucleic acid binding activity;other molecular function	Pf00270, Pf00271	13205	ENSMUSG00000000787	Ddx3x	mmu:13205; O09060; O09143; Q62167	mRNA processing	Neutrophil degranulation	2	0	0.01			200			n/a	n/a	High	High	1
TRUE	High	Master Protein	Q9CQM9	Glutaredoxin-3 [OS=Mus musculus]	0	4.456	9	1	2	1	337	37.8	5.59	8.3	1	cell organization and biogenesis;protein metabolism;other metabolic processes;other biological processes	cytosol;cytoskeleton;nucleus;other cell component	other molecular function	Pf00085, Pf00462	30926	ENSMUSG00000031068	Glrx3	Q5I0V8; Q9CQM9; Q9JLZ2			0	0							n/a	n/a	High	High	1	Met-loss+Acetyl [N-Term]
TRUE	High	Master Protein	P06151	L-lactate dehydrogenase A chain [OS=Mus musculus]	0	4.454	6	1	2	1	332	36.5	7.74	2.35	1	other metabolic processes;other biological processes	cytosol;cytoskeleton;other cell component	other molecular function	Pf00056, Pf02866	16828	ENSMUSG00000063229	Ldha	mmu:16828; P06151	Glycolysis and gluconeogenesis	Pyruvate metabolism	2	0	0.01			200			n/a	n/a	High	n/a	1
TRUE	High	Master Protein	Q5SX40	Myosin-1 [OS=Mus musculus]	0	4.447	1	1	2	1	1942	223.2	5.76	5.6	1	other biological processes	cytoskeleton;other cell component	cytoskeletal activity;other molecular function	Pf00063, Pf01576, Pf02736	17879	ENSMUSG00000056328	Myh1	mmu:17879; Q32P18; Q5SX40	Hypoxia-dependent self-renewal of myoblasts; Hypoxia-dependent differentiation of myoblasts		2	0							n/a	n/a	High	High	1
TRUE	High	Master Protein	P31786	Acyl-CoA-binding protein [OS=Mus musculus]	0	4.376	38	2	4	2	87	10	8.82	6.88	2	cell cycle OR cell proliferation;other metabolic processes;stress response;developmental processes;other biological processes	non-structural extracellular;cytoskeleton;ER/Golgi;other cell component	signal transduction activity or receptor binding;other molecular function	Pf00887	13167	ENSMUSG00000026385	Dbi	mmu:13167; P31786	PPAR signaling pathway	Mitochondrial Fatty Acid Beta-Oxidation	2	0							n/a	n/a	High	High	1	Met-loss+Acetyl [N-Term]
TRUE	High	Master Protein	P03975	IgE-binding protein [OS=Mus musculus]	0	4.252	3	1	2	1	557	62.7	9.31	5.03	1	DNA metabolism;other metabolic processes;other biological processes		nucleic acid binding activity;other molecular function	Pf00607, Pf00665, Pf19317			Iap	P03975			0	0							n/a	n/a	High	High	1
TRUE	High	Master Protein	P35980	60S ribosomal protein L18 [OS=Mus musculus]	0	4.138	7	1	3	1	188	21.6	11.78	6.96	1	protein metabolism;other metabolic processes	cytosol;ER/Golgi;translational apparatus;nucleus;other cell component	nucleic acid binding activity;other molecular function	Pf17135	19899	ENSMUSG00000059070	Rpl18	mmu:19899; P35980; Q9CQF1; Q9D987	Cytoplasmic ribosomal proteins	L13a-mediated translational silencing of Ceruloplasmin expression; SRP-dependent cotranslational protein targeting to membrane; Major pathway of rRNA processing in the nucleolus and cytosol; Formation of a pool of free 40S subunits; GTP hydrolysis and joining of the 60S ribosomal subunit; Nonsense Mediated Decay (NMD) independent of the Exon Junction Complex (EJC); Nonsense Mediated Decay (NMD) e…	8	0							n/a	n/a	High	High	1
TRUE	High	Master Protein	Q9CXW3	Calcyclin-binding protein [OS=Mus musculus]	0	4.067	7	1	1	1	229	26.5	7.87	3.24	1	developmental processes;other biological processes	cytosol;nucleus;other cell component	cytoskeletal activity;other molecular function	Pf04969, Pf05002, Pf09032	12301	ENSMUSG00000014226	Cacybp	mmu:12301; O70140; Q9CXW3			0	0							n/a	n/a	n/a	High	1	Met-loss+Acetyl [N-Term]
TRUE	High	Master Protein	Q922Y1	UBX domain-containing protein 1 [OS=Mus musculus]	0	4.038	6	1	1	1	297	33.6	5.26	3.03	1	other biological processes	other membranes;cytosol;ER/Golgi;nucleus;other cell component	other molecular function	Pf00627, Pf00789	225896	ENSMUSG00000071655	Ubxn1	mmu:225896; Q3UCP8; Q922Y1		Recruitment and ATM-mediated phosphorylation of repair and signaling proteins at DNA double strand breaks; N-glycan trimming in the ER and Calnexin/Calreticulin cycle	2	0							n/a	n/a	n/a	High	1	Met-loss+Acetyl [N-Term]
TRUE	High	Master Protein	P40124	Adenylyl cyclase-associated protein 1 [OS=Mus musculus]	0	3.814	9	2	2	2	474	51.5	7.52	2.08	2	cell organization and biogenesis;transport;signal transduction;other biological processes	non-structural extracellular;plasma membrane;other membranes;cytosol;cytoskeleton;other cell component	cytoskeletal activity;other molecular function	Pf01213, Pf08603	12331	ENSMUSG00000028656	Cap1	mmu:12331; P40124; Q8BPT7	Insulin signaling	Neutrophil degranulation	2	0							n/a	n/a	High	n/a	1
TRUE	High	Master Protein	P58252	Elongation factor 2 [OS=Mus musculus]	0	3.74	5	2	2	2	858	95.3	6.83	5.38	2	protein metabolism;other metabolic processes;other biological processes	plasma membrane;other membranes;cytosol;other cell component	cytoskeletal activity;translation activity;nucleic acid binding activity;other molecular function	Pf00009, Pf00679, Pf03144, Pf03764, Pf14492	13629	ENSMUSG00000034994	Eef2	mmu:13629; P58252; Q544E4	Translation factors	Neutrophil degranulation; Protein methylation; Peptide chain elongation; Synthesis of diphthamide-EEF2	5	0							n/a	n/a	High	High	1
TRUE	High	Master Protein	P16045	Galectin-1 [OS=Mus musculus]	0	3.533	12	1	1	1	135	14.9	5.49	2.52	1	cell adhesion;other biological processes	non-structural extracellular;cytosol;other cell component	other molecular function	Pf00337	16852	ENSMUSG00000068220	Lgals1	mmu:16852; P05163; P11946; P16045; P17601; Q4FZH4; Q99M27; Q9D0X0		Regulation of Insulin-like Growth Factor (IGF) transport and uptake by Insulin-like Growth Factor Binding Proteins (IGFBPs); Post-translational protein phosphorylation	2	0							n/a	n/a	High	n/a	1
TRUE	High	Master Protein	P10107	Annexin A1 [OS=Mus musculus]	0	3.38	5	1	2	1	346	38.7	7.37	4.17	1	cell-cell signaling;cell organization and biogenesis;stress response;transport;developmental processes;signal transduction;other biological processes	non-structural extracellular;plasma membrane;other membranes;cytosol;cytoskeleton;mitochondrion;nucleus;other cytoplasmic organelle;other cell component	enzyme regulator activity;nucleic acid binding activity;other molecular function	Pf00191	16952	ENSMUSG00000024659	Anxa1	mmu:16952; P10107	Spinal cord injury; Prostaglandin synthesis and regulation	G alpha (q) signalling events; G alpha (i) signalling events; Formyl peptide receptors bind formyl peptides and many other ligands	5	0							n/a	n/a	High	High	1
TRUE	High	Master Protein	Q02053	Ubiquitin-like modifier-activating enzyme 1 [OS=Mus musculus]	0	3.257	2	1	1	1	1058	117.7	5.66	2.47	1	protein metabolism;other metabolic processes;stress response	other membranes;cytosol;mitochondrion;ER/Golgi;nucleus;other cytoplasmic organelle;other cell component	other molecular function	Pf00899, Pf09358, Pf10585, Pf16190, Pf16191	22201	ENSMUSG00000001924	Uba1	A6H6S6; mmu:22201; P31253; Q02053; Q542H8	Parkinson's disease; Proteasome degradation	Antigen processing: Ubiquitination & Proteasome degradation; Synthesis of active ubiquitin: roles of E1 and E2 enzymes	4	0							n/a	n/a	High	n/a	1
TRUE	High	Master Protein	P62702	40S ribosomal protein S4, X isoform [OS=Mus musculus]	0	3.243	6	1	1	1	263	29.6	10.15	2.41	1	protein metabolism;other metabolic processes;other biological processes	cytosol;translational apparatus;nucleus;other cell component	nucleic acid binding activity;other molecular function	Pf00467, Pf00900, Pf08071, Pf16121	20102	ENSMUSG00000031320	Rps4x	mmu:20102; P12631; P12750; P27576; P55831; P62702; Q14727; Q9CXN0	Cytoplasmic ribosomal proteins; mRNA processing	L13a-mediated translational silencing of Ceruloplasmin expression; GTP hydrolysis and joining of the 60S ribosomal subunit; Translation initiation complex formation; Ribosomal scanning and start codon recognition; SRP-dependent cotranslational protein targeting to membrane; Major pathway of rRNA processing in the nucleolus and cytosol; Formation of a pool of free 40S subunits; Nonsense Mediated D…	12	0							n/a	n/a	n/a	High	1
TRUE	High	Master Protein	Q60605	Myosin light polypeptide 6 [OS=Mus musculus]	0	2.979	11	1	1	1	151	16.9	4.65	2.3	1	other biological processes	cytoskeleton;other cell component	cytoskeletal activity;other molecular function		17904	ENSMUSG00000090841	Myl6	mmu:17904; Q60605	Focal adhesion	Smooth Muscle Contraction; RHO GTPases activate PAKs	3	0							n/a	n/a	High	n/a	1
TRUE	High	Master Protein	Q02257	Junction plakoglobin [OS=Mus musculus]	0	2.93	3	1	2	1	745	81.7	6.14	3.02	1	cell adhesion;cell-cell signaling;cell organization and biogenesis;signal transduction;other biological processes	plasma membrane;other membranes;cytosol;cytoskeleton;nucleus;other cell component	other molecular function	Pf00514	16480	ENSMUSG00000001552	Jup	mmu:16480; Q02257; Q8CGD3	Wnt signaling pathway	Formation of the cornified envelope; Neutrophil degranulation; VEGFR2 mediated vascular permeability; RHOA GTPase cycle; RHOB GTPase cycle; RHOQ GTPase cycle; RHOC GTPase cycle; RHOH GTPase cycle; Adherens junctions interactions; Regulation of CDH11 function	12	0	0.01			200			n/a	n/a	High	High	1
TRUE	High	Master Protein	P97351	40S ribosomal protein S3a [OS=Mus musculus]	0	2.734	7	1	1	1	264	29.9	9.73	4.13	1	protein metabolism;other metabolic processes;other biological processes	cytosol;ER/Golgi;translational apparatus;nucleus;other cell component	nucleic acid binding activity;other molecular function	Pf01015	20091	ENSMUSG00000028081	Rps3a	mmu:20091; P97351	Cytoplasmic ribosomal proteins	L13a-mediated translational silencing of Ceruloplasmin expression; GTP hydrolysis and joining of the 60S ribosomal subunit; Translation initiation complex formation; Ribosomal scanning and start codon recognition; SRP-dependent cotranslational protein targeting to membrane; Major pathway of rRNA processing in the nucleolus and cytosol; Formation of a pool of free 40S subunits; Nonsense Mediated D…	11	0							n/a	n/a	High	n/a	1
TRUE	High	Master Protein	P34884	Macrophage migration inhibitory factor [OS=Mus musculus]	0	2.701	10	1	3	1	115	12.5	7.34	6.91	1	cell organization and biogenesis;other metabolic processes;stress response;signal transduction;other biological processes	non-structural extracellular;plasma membrane;other membranes;cytosol;nucleus;other cell component	signal transduction activity or receptor binding;other molecular function	Pf01187	17319	ENSMUSG00000033307	Mif	P34884	Adipogenesis genes	Neutrophil degranulation; Cell surface interactions at the vascular wall	3	0							n/a	n/a	High	High	1	Met-loss [N-Term]
TRUE	High	Master Protein	P14148	60S ribosomal protein L7 [OS=Mus musculus]	0	2.594	5	1	3	1	270	31.4	10.89	3.4	1	protein metabolism;RNA metabolism OR transcription;other metabolic processes;other biological processes	cytosol;cytoskeleton;translational apparatus;other cell component	nucleic acid binding activity;other molecular function	Pf00327, Pf08079	19989	ENSMUSG00000043716	Rpl7	mmu:19989; P14148; Q80UR0	Cytoplasmic ribosomal proteins; mRNA processing	Major pathway of rRNA processing in the nucleolus and cytosol; L13a-mediated translational silencing of Ceruloplasmin expression; SRP-dependent cotranslational protein targeting to membrane; Formation of a pool of free 40S subunits; GTP hydrolysis and joining of the 60S ribosomal subunit; Nonsense Mediated Decay (NMD) independent of the Exon Junction Complex (EJC); Nonsense Mediated Decay (NMD) e…	9	0							n/a	n/a	High	High	1
TRUE	High	Master Protein	Q9CR57	60S ribosomal protein L14 [OS=Mus musculus]	0	2.53	6	1	2	1	217	23.5	11.02	4.46	1	protein metabolism;RNA metabolism OR transcription;other metabolic processes;other biological processes	cytosol;translational apparatus;other cell component	nucleic acid binding activity;other molecular function	Pf01929	67115	ENSMUSG00000025794	Rpl14	mmu:67115; Q9CR57; Q9D8Q1		L13a-mediated translational silencing of Ceruloplasmin expression; GTP hydrolysis and joining of the 60S ribosomal subunit; SRP-dependent cotranslational protein targeting to membrane; Major pathway of rRNA processing in the nucleolus and cytosol; Formation of a pool of free 40S subunits; Nonsense Mediated Decay (NMD) independent of the Exon Junction Complex (EJC); Nonsense Mediated Decay (NMD) e…	7	0							n/a	n/a	n/a	High	1
TRUE	High	Master Protein	P61205	ADP-ribosylation factor 3 [OS=Mus musculus]	0	2.423	10	1	1	1	181	20.6	7.43	2.52	1	transport	plasma membrane;other membranes;ER/Golgi;other cell component	other molecular function	Pf00025	11842	ENSMUSG00000051853	Arf3	mmu:11842; P16587; P61205		COPI-dependent Golgi-to-ER retrograde traffic; COPI-mediated anterograde transport; Synthesis of PIPs at the Golgi membrane	3	0							n/a	n/a	High	n/a	1
TRUE	High	Master Protein	Q8BKC5	Importin-5 [OS=Mus musculus]	0	2.402	2	1	1	1	1097	123.5	4.93	3.53	1	transport;signal transduction;other biological processes	other membranes;cytosol;ER/Golgi;nucleus;other cell component	other molecular function	Pf02985, Pf13513, Pf18808, Pf18816, Pf18829	70572	ENSMUSG00000030662	Ipo5	mmu:70572; Q3TEG2; Q7TQC6; Q8BKC5; Q9EQ30			0	0							n/a	n/a	High	n/a	1	Met-loss+Acetyl [N-Term]
TRUE	High	Master Protein	P20029	Endoplasmic reticulum chaperone BiP [OS=Mus musculus]	0	2.326	4	2	2	2	655	72.4	5.16	0	2	protein metabolism;other metabolic processes;stress response;transport;developmental processes;signal transduction;other biological processes	non-structural extracellular;plasma membrane;other membranes;cytosol;mitochondrion;ER/Golgi;nucleus;other cell component	translation activity;other molecular function	Pf00012	14828	ENSMUSG00000026864	Hspa5	mmu:14828; O35642; P20029; Q3UFF2; Q61630	Mapk signaling pathway	Regulation of HSF1-mediated heat shock response; Antigen Presentation: Folding, assembly and peptide loading of class I MHC	3	0							n/a	n/a	High	High	1
TRUE	High	Master Protein	P62315	Small nuclear ribonucleoprotein Sm D1 [OS=Mus musculus]	0	1.894	17	1	1	1	119	13.3	11.56	3.13	1	cell organization and biogenesis;RNA metabolism OR transcription;other metabolic processes	cytosol;nucleus;other cell component	nucleic acid binding activity;other molecular function	Pf01423	20641	ENSMUSG00000002477	Snrpd1	mmu:20641; P13641; P62315; Q3UYM0	mRNA processing	snRNP Assembly; mRNA Splicing - Major Pathway; mRNA Splicing - Minor Pathway	4	0							n/a	n/a	High	n/a	1
TRUE	High	Master Protein	P57780	Alpha-actinin-4 [OS=Mus musculus]	0	1.692	1	1	2	1	912	104.9	5.41	1.83	1	cell organization and biogenesis;transport;developmental processes;signal transduction;other biological processes	plasma membrane;other membranes;cytoskeleton;nucleus;other cell component	cytoskeletal activity;nucleic acid binding activity;other molecular function	Pf00307, Pf00435, Pf08726	60595	ENSMUSG00000054808	Actn4	mmu:60595; P57780	Primary focal segmental glomerulosclerosis (FSGS)	Platelet degranulation	2	0	0.01			200		5.43	n/a	n/a	High	High	1
TRUE	High	Master Protein	P19253	60S ribosomal protein L13a [OS=Mus musculus]	0	1.648	6	1	1	1	203	23.4	11.02	1.61	1	protein metabolism;other metabolic processes;stress response;developmental processes;other biological processes	cytosol;translational apparatus;other cell component	nucleic acid binding activity;other molecular function	Pf00572	22121	ENSMUSG00000074129	Rpl13a	mmu:22121; P19253	Cytoplasmic ribosomal proteins	L13a-mediated translational silencing of Ceruloplasmin expression; GTP hydrolysis and joining of the 60S ribosomal subunit; SRP-dependent cotranslational protein targeting to membrane; Major pathway of rRNA processing in the nucleolus and cytosol; Formation of a pool of free 40S subunits; Nonsense Mediated Decay (NMD) independent of the Exon Junction Complex (EJC); Nonsense Mediated Decay (NMD) e…	8	0							n/a	n/a	n/a	High	1	Met-loss+Acetyl [N-Term]
TRUE	High	Master Protein	P51150	Ras-related protein Rab-7a [OS=Mus musculus]	0	1.402	6	1	2	1	207	23.5	6.7	4.97	1	cell organization and biogenesis;protein metabolism;other metabolic processes;transport;other biological processes	other membranes;cytosol;mitochondrion;ER/Golgi;other cytoplasmic organelle;other cell component	other molecular function	Pf00071	19349	ENSMUSG00000079477	Rab7a	mmu:19349; P51150		MHC class II antigen presentation; RHOH GTPase cycle; Neutrophil degranulation; RAB GEFs exchange GTP for GDP on RABs; RAC1 GTPase cycle; TBC/RABGAPs; RHOQ GTPase cycle; RHOG GTPase cycle; RAC2 GTPase cycle; RAC3 GTPase cycle; RHOF GTPase cycle; RHOD GTPase cycle; RAB geranylgeranylation	13	0							n/a	n/a	High	High	1
TRUE	High	Master Protein	P62908	40S ribosomal protein S3 [OS=Mus musculus]	0	1.381	4	1	1	1	243	26.7	9.66	1.77	1	cell cycle OR cell proliferation;cell organization and biogenesis;protein metabolism;DNA metabolism;other metabolic processes;stress response;other biological processes	plasma membrane;other membranes;cytosol;cytoskeleton;mitochondrion;ER/Golgi;translational apparatus;nucleus;other cell component	cytoskeletal activity;nucleic acid binding activity;other molecular function	Pf00189, Pf07650	27050	ENSMUSG00000030744	Rps3	mmu:27050; P17073; P47933; P62908	Cytoplasmic ribosomal proteins	L13a-mediated translational silencing of Ceruloplasmin expression; GTP hydrolysis and joining of the 60S ribosomal subunit; Translation initiation complex formation; Ribosomal scanning and start codon recognition; SRP-dependent cotranslational protein targeting to membrane; Major pathway of rRNA processing in the nucleolus and cytosol; Formation of a pool of free 40S subunits; Nonsense Mediated D…	11	0							n/a	n/a	High	n/a	1
TRUE	High	Master Protein	Q9R0Y5	Adenylate kinase isoenzyme 1 [OS=Mus musculus]	0	1.374	3	1	1	1	194	21.5	5.81	0	1	other metabolic processes;other biological processes	cytosol;cytoskeleton;other cell component	kinase activity;other molecular function	Pf00406	11636	ENSMUSG00000026817	Ak1	A2AK80; mmu:11636; Q542C5; Q9R0Y4; Q9R0Y5	Purine metabolism	Interconversion of nucleotide di- and triphosphates	2	0	0.01			200		66.28	n/a	n/a	Peak Found	High	1	Acetyl [N-Term]
TRUE	High	Master Protein	P62962	Profilin-1 [OS=Mus musculus]	0	1.333	19	1	1	1	140	14.9	8.28	2.97	1	cell organization and biogenesis;developmental processes;other biological processes	non-structural extracellular;cytosol;cytoskeleton;nucleus;other cell component	signal transduction activity or receptor binding;cytoskeletal activity;other molecular function	Pf00235	18643	ENSMUSG00000018293	Pfn1	mmu:18643; P10924; P62962	G13 signaling pathway; Regulation of actin cytoskeleton	RHO GTPases Activate Formins; PCP/CE pathway; Signaling by ROBO receptors	5	0							n/a	n/a	n/a	High	1	Met-loss+Acetyl [N-Term]
TRUE	High	Master Protein	P62852	40S ribosomal protein S25 [OS=Mus musculus]	0	1.286	7	1	1	1	125	13.7	10.11	1.6	1	cell organization and biogenesis;protein metabolism;RNA metabolism OR transcription;other metabolic processes;other biological processes	cytosol;translational apparatus;nucleus;other cell component	other molecular function	Pf03297	75617	ENSMUSG00000009927	Rps25	mmu:75617; P25111; P62852	Cytoplasmic ribosomal proteins	L13a-mediated translational silencing of Ceruloplasmin expression; GTP hydrolysis and joining of the 60S ribosomal subunit; Translation initiation complex formation; Ribosomal scanning and start codon recognition; SRP-dependent cotranslational protein targeting to membrane; Major pathway of rRNA processing in the nucleolus and cytosol; Formation of a pool of free 40S subunits; Nonsense Mediated D…	11	0							n/a	n/a	n/a	High	1
TRUE	High	Master Protein	P61979	Heterogeneous nuclear ribonucleoprotein K [OS=Mus musculus]	0.005	1.092	3	1	1	1	463	50.9	5.54	0	1	RNA metabolism OR transcription;other metabolic processes;developmental processes;other biological processes	cytoskeleton;nucleus;other cell component	cytoskeletal activity;nucleic acid binding activity;other molecular function	Pf00013, Pf08067	15387	ENSMUSG00000021546	Hnrnpk	mmu:15387; P61979; Q07244; Q15671; Q60577; Q8BGQ8; Q922Y7; Q96J62	mRNA processing	SUMOylation of RNA binding proteins; mRNA Splicing - Major Pathway; Processing of Capped Intron-Containing Pre-mRNA	4	0							n/a	n/a	High	n/a	1
TRUE	High	Master Protein	Q8VDN2	Sodium/potassium-transporting ATPase subunit alpha-1 [OS=Mus musculus]	0.005	1.078	2	1	1	1	1023	112.9	5.45	0	1	transport;other biological processes	plasma membrane;other membranes;cytoskeleton;ER/Golgi;other cytoplasmic organelle;other cell component	transporter activity;cytoskeletal activity;other molecular function	Pf00122, Pf00689, Pf00690, Pf13246	11928	ENSMUSG00000033161	Atp1a1	mmu:11928; Q8VDN2; Q91Z09		Ion homeostasis; Ion transport by P-type ATPases	2	0							n/a	n/a	High	n/a	1

## Sheet: 2.Differential proteins only ko
Checked	Protein FDR Confidence: Combined	Master	Accession	Description	Exp. q-value: Combined	Sum PEP Score	Coverage [%]	# Peptides	# PSMs	# Unique Peptides	# AAs	MW [kDa]	calc. pI	Score Sequest HT: Sequest HT	# Peptides (by Search Engine): Sequest HT	Biological Process	Cellular Component	Molecular Function	Pfam IDs	Entrez Gene ID	Ensembl Gene ID	Gene Symbol	Gene ID	WikiPathways	Reactome Pathways	# Protein Pathway Groups	# Razor Peptides	Abundance Ratio: (Knockout) / (Wild Type)	Abundance Ratio Variability [%]: (Knockout) / (Wild Type)	Abundances (Grouped): Knockout	Abundances (Grouped): Wild Type	Abundances (Grouped) CV [%]: Knockout	Abundances (Grouped) CV [%]: Wild Type	Found in Sample: F1: Sample, Knockout	Found in Sample: F2: Sample, Knockout	Found in Sample: F3: Control, Wild Type	Found in Sample: F4: Control, Wild Type	# Protein Groups	Modifications
TRUE	High	Master Protein	P43277	Histone H1.3 [OS=Mus musculus]	0	7.775	22	4	10	2	221	22.1	11.03	10.08	4	cell organization and biogenesis;other biological processes	nucleus;other cell component	nucleic acid binding activity;other molecular function	Pf00538	14957	ENSMUSG00000052565	H1-3	mmu:14957; P43277; Q8C6M4			0	2	100		200		68.29		n/a	High	n/a	n/a	1	Met-loss+Acetyl [N-Term]
TRUE	High	Master Protein	P43274	Histone H1.4 [OS=Mus musculus]	0	6.249	15	3	9	1	219	22	11.11	7.71	3	cell organization and biogenesis;other biological processes	nucleus;other cell component	nucleic acid binding activity;other molecular function	Pf00538	50709	ENSMUSG00000051627	H1-4	mmu:50709; P43274; Q5EBH3		Formation of Senescence-Associated Heterochromatin Foci (SAHF); Apoptosis induced DNA fragmentation	2	0	100		200		31.59		High	High	n/a	n/a	1
TRUE	High	Master Protein	P56399	Ubiquitin carboxyl-terminal hydrolase 5 [OS=Mus musculus]	0	1.902	2	1	1	1	858	95.8	5.01	1.99	1	protein metabolism;other biological processes	cytosol;nucleus	other molecular function	Pf00443, Pf00627, Pf02148, Pf17807	22225	ENSMUSG00000038429	Usp5	mmu:22225; P56399		Ub-specific processing proteases; Synthesis of active ubiquitin: roles of E1 and E2 enzymes	2	0							High	n/a	n/a	n/a	1	Met-loss+Acetyl [N-Term]
TRUE	High	Master Protein	Q8VHX6	Filamin-C [OS=Mus musculus]	0.005	1.126	0	1	1	1	2726	290.9	5.95	2.08	1	cell organization and biogenesis;other biological processes	plasma membrane;other membranes;cytosol;cytoskeleton;other cell component	cytoskeletal activity;other molecular function	Pf00307, Pf00630	68794	ENSMUSG00000068699	Flnc	B2RY80; B9EKT2; mmu:68794; Q6PAI6; Q8VHX6; Q9JJ38		Cell-extracellular matrix interactions	1	0							n/a	High	n/a	n/a	1

## Sheet: 3.KO_1
Checked	Master	Accession	Description	Coverage [%]	# Peptides	# PSMs	# Unique Peptides	# AAs	MW [kDa]	calc. pI	Score Sequest HT: Sequest HT	# Peptides (by Search Engine): Sequest HT	Biological Process	Cellular Component	Molecular Function	Pfam IDs	Entrez Gene ID	Ensembl Gene ID	Gene Symbol	Gene ID	Reactome Pathways	WikiPathways	# Protein Pathway Groups	Found in Sample: F1: Sample	# Protein Groups
TRUE	Master Protein	P04104	Keratin, type II cytoskeletal 1 [OS=Mus musculus]	6	5	59	3	637	65.6	8.15	136.74	5	cell organization and biogenesis;stress response;other biological processes	plasma membrane;other membranes;cytoskeleton;other cell component	bone, tooth or skin structural activity;other molecular function	Pf00038, Pf16208, Pf16210	16678	ENSMUSG00000046834	Krt1	mmu:16678; P04104; Q149E0; Q9D2K8	Formation of the cornified envelope; Neutrophil degranulation		3	High	1
TRUE	Master Protein	Q6NXH9	Keratin, type II cytoskeletal 73 [OS=Mus musculus]	6	3	61	1	539	58.9	8.09	124.35	3	cell organization and biogenesis;other biological processes	cytoskeleton	bone, tooth or skin structural activity	Pf00038, Pf16208	223915	ENSMUSG00000063661	Krt73	mmu:223915; Q6NXH9	Formation of the cornified envelope		2	High	1
TRUE	Master Protein	P02535	Keratin, type I cytoskeletal 10 [OS=Mus musculus]	12	8	87	6	570	57.7	5.11	108.55	8	cell organization and biogenesis;other biological processes	non-structural extracellular;plasma membrane;cytoskeleton;other cell component	bone, tooth or skin structural activity;cytoskeletal activity;other molecular function	Pf00038	16661		Krt10	mmu:16661; P02535; P08731; Q8BUX3; Q8BV09; Q8BVU3; Q9CXH6; Q9JKB4	Formation of the cornified envelope		2	High	1
TRUE	Master Protein	P10853	Histone H2B type 1-F/J/L [OS=Mus musculus]	32	4	61	4	126	13.9	10.32	107.67	4	cell organization and biogenesis;other biological processes	non-structural extracellular;cytosol;nucleus;other cell component	nucleic acid binding activity;other molecular function	Pf00125	319180; 319183; 319185; 319187; 665596; 665622	ENSMUSG00000069268; ENSMUSG00000069300; ENSMUSG00000069303; ENSMUSG00000069307; ENSMUSG00000094338; ENSMUSG00000095217	H2bc11; H2bc13; H2bc15; H2bc7	mmu:319180; mmu:319183; mmu:319185; mmu:319187; P10853; Q5SZZ3	Recruitment and ATM-mediated phosphorylation of repair and signaling proteins at DNA double strand breaks; Processing of DNA double-strand break ends; E3 ubiquitin ligases ubiquitinate target proteins; Recognition and association of DNA glycosylase with site containing an affected purine; Cleavage of the damaged purine; Condensation of Prophase Chromosomes; DNA Damage/Telomere Stress Induced Sene…	Exercise-induced circadian regulation	17	High	1
TRUE	Master Protein	Q3TTY5	Keratin, type II cytoskeletal 2 epidermal [OS=Mus musculus]	6	5	60	4	707	70.9	8.06	91.22	5	cell cycle OR cell proliferation;cell organization and biogenesis;other biological processes	plasma membrane;cytoskeleton;other cell component	bone, tooth or skin structural activity;cytoskeletal activity	Pf00038, Pf16208	16681	ENSMUSG00000064201	Krt2	mmu:16681; Q0VBW1; Q3TTY5; Q61869	Formation of the cornified envelope		2	High	1
TRUE	Master Protein	Q8VED5	Keratin, type II cytoskeletal 79 [OS=Mus musculus]	5	3	42	1	531	57.5	7.69	82.65	3	cell organization and biogenesis;other biological processes	cytoskeleton	bone, tooth or skin structural activity;other molecular function	Pf00038, Pf16208	223917	ENSMUSG00000061397	Krt79	mmu:223917; Q8K2E4; Q8VED5	Formation of the cornified envelope		2	High	1
TRUE	Master Protein	Q61414	Keratin, type I cytoskeletal 15 [OS=Mus musculus]	14	7	65	3	452	49.1	4.86	79.02	7	cell organization and biogenesis;other biological processes	cytoskeleton	other molecular function	Pf00038	16665		Krt15	mmu:16665; Q61414; Q6PEQ0	Formation of the cornified envelope		2	High	1
TRUE	Master Protein	Q61781	Keratin, type I cytoskeletal 14 [OS=Mus musculus]	10	5	49	1	484	52.8	5.17	65.98	5	cell organization and biogenesis;other biological processes	plasma membrane;cytoskeleton;nucleus;other cell component	other molecular function	Pf00038	16664	ENSMUSG00000045545	Krt14	A2A4G4; mmu:16664; Q61781; Q91VQ4; Q99LE0	Formation of the cornified envelope; Type I hemidesmosome assembly		3	High	1
TRUE	Master Protein	P60710	Actin, cytoplasmic 1 [OS=Mus musculus]	33	10	61	4	375	41.7	5.48	58.35	10	cell organization and biogenesis;developmental processes;other biological processes	plasma membrane;other membranes;cytosol;cytoskeleton;nucleus;other cell component	cytoskeletal activity;other molecular function	Pf00022	11461	ENSMUSG00000029580	Actb	mmu:11461; P02570; P60710; P70514; P99021; Q11211; Q3TI89; Q3TVP6; Q64316; Q6ZWM3	RHO GTPases Activate Formins; Recycling pathway of L1; RHO GTPases activate IQGAPs; Regulation of actin dynamics for phagocytic cup formation; VEGFA-VEGFR2 Pathway; DNA Damage Recognition in GG-NER; Clathrin-mediated endocytosis; UCH proteinases; Interaction between L1 and Ankyrins; MAP2K and MAPK activation; EPHB-mediated forward signaling; B-WICH complex positively regulates rRNA expression; Ad…	Myometrial relaxation and contraction pathways; Regulation of actin cytoskeleton; Focal adhesion	21	High	1
TRUE	Master Protein	Q922U2	Keratin, type II cytoskeletal 5 [OS=Mus musculus]	11	6	34	4	580	61.7	7.75	55.57	6	cell organization and biogenesis;other biological processes	plasma membrane;other membranes;cytoskeleton;other cell component	bone, tooth or skin structural activity;other molecular function	Pf00038, Pf16208	110308	ENSMUSG00000061527	Krt5	mmu:110308; Q920F2; Q922U2	Formation of the cornified envelope; Type I hemidesmosome assembly		3	High	1
TRUE	Master Protein	P62806	Histone H4 [OS=Mus musculus]	42	5	53	5	103	11.4	11.36	52.09	5	cell organization and biogenesis;other biological processes	nucleus;other cell component	nucleic acid binding activity;other molecular function	Pf15511	100041230; 319155; 319156; 319157; 319158; 319159; 319160; 319161; 320332; 326619; 326620; 69386; 97122	ENSMUSG00000060093; ENSMUSG00000060639; ENSMUSG00000060678; ENSMUSG00000060981; ENSMUSG00000061482; ENSMUSG00000064288; ENSMUSG00000067455; ENSMUSG00000069266; ENSMUSG00000069274; ENSMUSG00000069305; ENSMUSG00000069306; ENSMUSG00000091405; ENSMUSG00000096010	H4c1; H4c11; H4c12; H4c14; H4c16; H4c2; H4c3; H4c4; H4c6; H4c8; H4c9; Hist1h4m	A0AUM5; A4FUP8; A4QMY0; mmu:319155; mmu:319156; mmu:319157; mmu:319158; mmu:319159; mmu:319160; mmu:319161; mmu:320332; mmu:326619; mmu:326620; mmu:69386; mmu:97122; P02304; P02305; P62806; Q0VDL9; Q2M2Q5; Q5T006; Q6PDS7; Q811M0; Q9D0C9; Q9D6Q8	Estrogen-dependent gene expression; Recruitment and ATM-mediated phosphorylation of repair and signaling proteins at DNA double strand breaks; Processing of DNA double-strand break ends; Recognition and association of DNA glycosylase with site containing an affected purine; Cleavage of the damaged purine; Condensation of Prophase Chromosomes; DNA Damage/Telomere Stress Induced Senescence; Nonhomo…	Type II interferon signaling (IFNG)	20	High	1
TRUE	Master Protein	Q3UV17	Keratin, type II cytoskeletal 2 oral [OS=Mus musculus]	3	2	27	1	594	62.8	8.43	43.74	2	cell organization and biogenesis;other biological processes	cytoskeleton	bone, tooth or skin structural activity	Pf00038, Pf16208	77055	ENSMUSG00000075402	Krt76	mmu:77055; Q3UV17	Formation of the cornified envelope		2	High	1
TRUE	Master Protein	Q6IFX2	Keratin, type I cytoskeletal 42 [OS=Mus musculus]	11	5	34	2	452	50.1	5.16	40.27	5	cell organization and biogenesis;other biological processes	cytoskeleton;other cell component	other molecular function	Pf00038	68239	ENSMUSG00000053654	Krt42	A7MAW4; mmu:68239; Q2M1G8; Q6IFX2; Q6SEK1			0	High	1
TRUE	Master Protein	P16858	Glyceraldehyde-3-phosphate dehydrogenase [OS=Mus musculus]	33	6	22	6	333	35.8	8.25	33.73	6	cell organization and biogenesis;protein metabolism;other metabolic processes;stress response;signal transduction;other biological processes	plasma membrane;other membranes;cytosol;cytoskeleton;nucleus;other cytoplasmic organelle;other cell component	enzyme regulator activity;cytoskeletal activity;other molecular function	Pf00044, Pf02800	14433	ENSMUSG00000057666	Gapdh	A6H6A8; mmu:14433; P16858; Q0QEU0; Q3THM2; Q3TUI2; Q3UMT2; Q4V783; Q569X2; Q569X5; Q5U410	Gluconeogenesis; Glycolysis	Glycolysis and gluconeogenesis	3	High	1
TRUE	Master Protein	C0HKE3	Histone H2A type 1-D [OS=Mus musculus]	22	2	18	1	130	14.1	11.05	33.22	2		nucleus;other cell component	nucleic acid binding activity;other molecular function	Pf00125, Pf16211	319164; 319165; 319166; 319167; 319170; 319171; 319172; 319191; 665433	ENSMUSG00000061615; ENSMUSG00000069270; ENSMUSG00000069272; ENSMUSG00000069301; ENSMUSG00000069309; ENSMUSG00000071478; ENSMUSG00000071516; ENSMUSG00000094248; ENSMUSG00000094777	H2ac7	C0HKE3; mmu:319164; mmu:319165; mmu:319166; mmu:319167; mmu:319170; mmu:319172; mmu:319191; mmu:665433; P10812; P22752; Q149U0; Q5SZZ2		Proteasome degradation	1	High	1
TRUE	Master Protein	P62737	Actin, aortic smooth muscle [OS=Mus musculus]	21	7	42	1	377	42	5.39	25.3	7	developmental processes;other biological processes	extracellular matrix;cytoskeleton;other cell component	other molecular function	Pf00022	11475	ENSMUSG00000035783	Acta2	mmu:11475; P03996; P04108; P62737	Smooth Muscle Contraction	Comprehensive IL-17A signaling	2	High	1
TRUE	Master Protein	Q6IME9	Keratin, type II cytoskeletal 72 [OS=Mus musculus]	4	2	16	1	520	56.7	7.4	20.8	2	cell organization and biogenesis;other biological processes	cytoskeleton	bone, tooth or skin structural activity	Pf00038, Pf16208	105866	ENSMUSG00000056605	Krt72	mmu:105866; Q6IME9	Formation of the cornified envelope		2	High	1
TRUE	Master Protein	P05213	Tubulin alpha-1B chain [OS=Mus musculus]	17	5	12	5	451	50.1	5.06	10.38	5	cell cycle OR cell proliferation;cell organization and biogenesis;other biological processes	other membranes;cytosol;cytoskeleton;other cell component	cytoskeletal activity;nucleic acid binding activity;other molecular function	Pf00091, Pf03953	22143	ENSMUSG00000023004	Tuba1b	mmu:22143; P05213; Q3TY23; Q3U8B1; Q3UAW8; Q4KMW2	COPI-dependent Golgi-to-ER retrograde traffic; Kinesins; MHC class II antigen presentation; COPI-mediated anterograde transport; Separation of Sister Chromatids; PKR-mediated signaling; Resolution of Sister Chromatid Cohesion; Recruitment of NuMA to mitotic centrosomes; RHO GTPases Activate Formins; EML4 and NUDC in mitotic spindle formation; Intraflagellar transport; Carboxyterminal post-transla…		24	High	1
TRUE	Master Protein	P99024	Tubulin beta-5 chain [OS=Mus musculus]	14	4	8	4	444	49.6	4.89	8.98	4	cell cycle OR cell proliferation;cell organization and biogenesis;other biological processes	other membranes;cytosol;cytoskeleton;nucleus;other cell component	signal transduction activity or receptor binding;cytoskeletal activity;other molecular function	Pf00091, Pf03953	22154	ENSMUSG00000001525	Tubb5	B1B178; mmu:22154; P05218; P99024; Q3TFB6; Q3THH9; Q3TIL1; Q3UAV4; Q3UF52; Q8WUC1; Q9CY33	Regulation of PLK1 Activity at G2/M Transition; Anchoring of the basal body to the plasma membrane; Loss of Nlp from mitotic centrosomes; Recruitment of mitotic centrosome proteins and complexes; Recruitment of NuMA to mitotic centrosomes; AURKA Activation by TPX2; Neutrophil degranulation		8	High	1
TRUE	Master Protein	Q7SIG6	Arf-GAP with SH3 domain, ANK repeat and PH domain-containing protein 2 [OS=Mus musculus]	1	1	9	1	958	106.7	6.65	5.41	1		plasma membrane;other membranes;cytosol;ER/Golgi	enzyme regulator activity;other molecular function	Pf00169, Pf01412, Pf12796, Pf14604, Pf16746	211914	ENSMUSG00000052632	Asap2	mmu:211914; Q501K1; Q66JN2; Q7SIG6			0	High	1
TRUE	Master Protein	Q8VDD5	Myosin-9 [OS=Mus musculus]	1	1	1	1	1960	226.2	5.66	5.14	1	cell adhesion;cell cycle OR cell proliferation;cell organization and biogenesis;protein metabolism;stress response;transport;developmental processes;signal transduction;other biological processes	plasma membrane;other membranes;cytosol;cytoskeleton;nucleus;other cell component	signal transduction activity or receptor binding;cytoskeletal activity;other molecular function	Pf00063, Pf01576, Pf02736	17886	ENSMUSG00000022443	Myh9	mmu:17886; Q3UHT9; Q3UHU4; Q6KAN6; Q811I2; Q8VDD5	Regulation of actin dynamics for phagocytic cup formation; RHO GTPases activate PAKs	Primary focal segmental glomerulosclerosis (FSGS)	3	High	1
TRUE	Master Protein	P62843	40S ribosomal protein S15 [OS=Mus musculus]	15	1	2	1	145	17	10.39	5.12	1	cell organization and biogenesis;protein metabolism;RNA metabolism OR transcription;other metabolic processes;transport;developmental processes;other biological processes	cytosol;translational apparatus;nucleus;other cell component	enzyme regulator activity;nucleic acid binding activity;other molecular function	Pf00203	20054	ENSMUSG00000063457	Rps15	mmu:20054; P11174; P62843; Q52KC9	L13a-mediated translational silencing of Ceruloplasmin expression; GTP hydrolysis and joining of the 60S ribosomal subunit; Translation initiation complex formation; Ribosomal scanning and start codon recognition; SRP-dependent cotranslational protein targeting to membrane; Major pathway of rRNA processing in the nucleolus and cytosol; Formation of a pool of free 40S subunits; Nonsense Mediated D…	Cytoplasmic ribosomal proteins	11	High	1
TRUE	Master Protein	P52480	Pyruvate kinase PKM [OS=Mus musculus]	9	3	3	3	531	57.8	7.47	5.06	3	cell organization and biogenesis;other metabolic processes;developmental processes;other biological processes	cytosol;ER/Golgi;nucleus;other cell component	nucleic acid binding activity;kinase activity;other molecular function	Pf00224, Pf02887	18746	ENSMUSG00000032294	Pkm	mmu:18746; P52480; Q3TBV8; Q3TBW5; Q3TC59; Q3U1X3; Q3U5P6; Q4VC20; Q64484; Q91YI8; Q9CWB1	Neutrophil degranulation; Glycolysis	Glycolysis and gluconeogenesis; Purine metabolism	4	High	1
TRUE	Master Protein	P07901	Heat shock protein HSP 90-alpha [OS=Mus musculus]	2	1	2	1	733	84.7	5.01	4.14	1	cell organization and biogenesis;protein metabolism;DNA metabolism;other metabolic processes;stress response;transport;developmental processes;other biological processes	extracellular matrix;plasma membrane;other membranes;cytosol;cytoskeleton;mitochondrion;nucleus;other cell component	signal transduction activity or receptor binding;enzyme regulator activity;cytoskeletal activity;nucleic acid binding activity;other molecular function	Pf00183, Pf13589	15519	ENSMUSG00000021270	Hsp90aa1	mmu:15519; P07901	Recruitment of NuMA to mitotic centrosomes; HSP90 chaperone cycle for steroid hormone receptors (SHR) in the presence of ligand; The role of GTSE1 in G2/M progression after G2 checkpoint; Neutrophil degranulation; Regulation of actin dynamics for phagocytic cup formation; Downregulation of ERBB2 signaling; Anchoring of the basal body to the plasma membrane; Regulation of PLK1 Activity at G2/M Tra…	EBV LMP1 signaling; Focal adhesion: PI3K-Akt-mTOR signaling pathway; IL-6 signaling pathway; IL-2 signaling pathway	32	High	1
TRUE	Master Protein	P56480	ATP synthase subunit beta, mitochondrial [OS=Mus musculus]	5	1	1	1	529	56.3	5.34	3.53	1	other metabolic processes;transport;developmental processes;other biological processes	plasma membrane;other membranes;mitochondrion;other cell component	signal transduction activity or receptor binding;transporter activity;other molecular function	Pf00006, Pf02874	11947	ENSMUSG00000025393	Atp5f1b	mmu:11947; P56480; Q0QEP4; Q3TFD7; Q3TIP9; Q3TK44; Q3TWD5; Q3TX28; Q3U6U4; Q3U774; Q3UB69; Q3UF69; Q8CI65; Q8VEJ5; Q9CTI7; Q9CWX7	Mitochondrial protein degradation; Mitochondrial protein import; Formation of ATP by chemiosmotic coupling; Cristae formation	Oxidative phosphorylation; Electron transport chain	6	High	1
TRUE	Master Protein	P63325	40S ribosomal protein S10 [OS=Mus musculus]	5	1	2	1	165	18.9	10.15	3.35	1	protein metabolism;other metabolic processes	cytosol;translational apparatus;nucleus;other cell component	nucleic acid binding activity;other molecular function	Pf03501	67097	ENSMUSG00000052146	Rps10	mmu:67097; P09900; P63325; Q9DCR5	L13a-mediated translational silencing of Ceruloplasmin expression; GTP hydrolysis and joining of the 60S ribosomal subunit; Translation initiation complex formation; Ribosomal scanning and start codon recognition; SRP-dependent cotranslational protein targeting to membrane; Major pathway of rRNA processing in the nucleolus and cytosol; Formation of a pool of free 40S subunits; Nonsense Mediated D…	Cytoplasmic ribosomal proteins	11	High	1
TRUE	Master Protein	P10126	Elongation factor 1-alpha 1 [OS=Mus musculus]	7	2	3	2	462	50.1	9.01	3.26	2	protein metabolism;other metabolic processes;other biological processes	plasma membrane;other membranes;cytosol;cytoskeleton;translational apparatus;nucleus;other cell component	nucleic acid binding activity;other molecular function	Pf00009, Pf03143, Pf03144	13627	ENSMUSG00000037742	Eef1a1	mmu:13627; P10126; Q61511; Q6ZWN2; Q8BMB8; Q8BVS8; Q99KU5	Neutrophil degranulation; HSF1 activation; Eukaryotic Translation Elongation; Protein methylation	Translation factors; EGFR1 signaling pathway	6	High	1
TRUE	Master Protein	Q922R8	Protein disulfide-isomerase A6 [OS=Mus musculus]	5	1	1	1	440	48.1	5.14	2.58	1	cell adhesion;stress response	non-structural extracellular;plasma membrane;other membranes;cytosol;ER/Golgi;other cell component	other molecular function	Pf00085	71853		Pdia6	mmu:71853; Q8BK54; Q922R8	Regulation of Insulin-like Growth Factor (IGF) transport and uptake by Insulin-like Growth Factor Binding Proteins (IGFBPs); Post-translational protein phosphorylation		2	High	1
TRUE	Master Protein	Q80U35	Rho guanine nucleotide exchange factor 17 [OS=Mus musculus]	1	1	1	1	2057	221.5	6.3	2.31	1	cell organization and biogenesis		enzyme regulator activity	Pf00621, Pf19056, Pf19057	207212	ENSMUSG00000032875	Arhgef17	mmu:207212; Q80U35; Q8BZY4	RHOA GTPase cycle; RHOB GTPase cycle; NRAGE signals death through JNK; G alpha (12/13) signalling events; RHOC GTPase cycle		5	High	1
TRUE	Master Protein	P09411	Phosphoglycerate kinase 1 [OS=Mus musculus]	4	1	1	1	417	44.5	7.9	2.03	1	protein metabolism;other metabolic processes;stress response;other biological processes	non-structural extracellular;other membranes;cytosol;other cell component	kinase activity;other molecular function	Pf00162	18655	ENSMUSG00000062070	Pgk1	mmu:18655; P09411; Q3TPE6; Q3UKV8; Q5XJE7	Gluconeogenesis; Glycolysis	Glycolysis and gluconeogenesis	3	High	1
TRUE	Master Protein	P63017	Heat shock cognate 71 kDa protein [OS=Mus musculus]	5	3	3	3	646	70.8	5.52	1.95	3	cell cycle OR cell proliferation;cell organization and biogenesis;protein metabolism;RNA metabolism OR transcription;other metabolic processes;stress response;transport;developmental processes;other biological processes	non-structural extracellular;plasma membrane;other membranes;cytosol;cytoskeleton;ER/Golgi;nucleus;other cytoplasmic organelle;other cell component	signal transduction activity or receptor binding;nucleic acid binding activity;other molecular function	Pf00012	15481	ENSMUSG00000015656	Hspa8	mmu:15481; P08109; P12225; P63017; Q3U6R0; Q3U764; Q3U7D7; Q3U7E2; Q3U9B4; Q3U9G0; Q3UGM0; Q5FWJ6; Q62373; Q62374; Q62375; Q6NZD0	PKR-mediated signaling; HSP90 chaperone cycle for steroid hormone receptors (SHR) in the presence of ligand; Neutrophil degranulation; Attenuation phase; Clathrin-mediated endocytosis; AUF1 (hnRNP D0) binds and destabilizes mRNA; Protein methylation; mRNA Splicing - Major Pathway; Regulation of HSF1-mediated heat shock response; Golgi Associated Vesicle Biogenesis; Lysosome Vesicle Biogenesis; GA…	Mapk signaling pathway; Exercise-induced circadian regulation	15	High	1
TRUE	Master Protein	P43274	Histone H1.4 [OS=Mus musculus]	11	2	6	2	219	22	11.11	1.92	2	cell organization and biogenesis;other biological processes	nucleus;other cell component	nucleic acid binding activity;other molecular function	Pf00538	50709	ENSMUSG00000051627	H1-4	mmu:50709; P43274; Q5EBH3	Formation of Senescence-Associated Heterochromatin Foci (SAHF); Apoptosis induced DNA fragmentation		2	High	1
TRUE	Master Protein	Q9QUK9	Trypsin-5 [OS=Mus musculus]	8	1	2	1	246	26.3	5.3	1.87	1	protein metabolism	non-structural extracellular;other cell component	other molecular function	Pf00089	103964	ENSMUSG00000036938	Try5	mmu:103964; Q9QUK9	Neutrophil degranulation; Antimicrobial peptides; Alpha-defensins; Activation of Matrix Metalloproteinases		4	High	1
TRUE	Master Protein	Q3ULM6	SUMO-specific isopeptidase USPL1 [OS=Mus musculus]	1	1	3	1	1089	118.3	5.77	1.7	1	cell cycle OR cell proliferation;cell organization and biogenesis;protein metabolism;RNA metabolism OR transcription;other metabolic processes;developmental processes	nucleus	other molecular function	Pf15499, Pf15509	231915	ENSMUSG00000041264	Uspl1	mmu:231915; Q0P689; Q3TT12; Q3ULM6; Q3V2W0; Q5RJG8; Q8BHR4			0	High	1
TRUE	Master Protein	P06151	L-lactate dehydrogenase A chain [OS=Mus musculus]	3	1	1	1	332	36.5	7.74	1.61	1	other metabolic processes;other biological processes	cytosol;cytoskeleton;other cell component	other molecular function	Pf00056, Pf02866	16828	ENSMUSG00000063229	Ldha	mmu:16828; P06151	Pyruvate metabolism	Glycolysis and gluconeogenesis	2	High	1
TRUE	Master Protein	P17182	Alpha-enolase [OS=Mus musculus]	17	4	6	4	434	47.1	6.8	0	4	other metabolic processes;developmental processes;other biological processes	plasma membrane;other membranes;cytosol;nucleus;other cell component	nucleic acid binding activity;other molecular function	Pf00113, Pf03952	13806; 433182	ENSMUSG00000059040; ENSMUSG00000063524	Eno1	mmu:13806; mmu:433182; P17182; Q99KT7; Q9DCY7		Glycolysis and gluconeogenesis	1	High	1
TRUE	Master Protein	P20152	Vimentin [OS=Mus musculus]	6	2	6	2	466	53.7	5.12	0	2	cell organization and biogenesis;stress response;developmental processes;signal transduction;other biological processes	plasma membrane;other membranes;cytosol;cytoskeleton;nucleus;other cytoplasmic organelle;other cell component	cytoskeletal activity;nucleic acid binding activity;other molecular function	Pf00038, Pf04732	22352	ENSMUSG00000026728	Vim	mmu:22352; O08704; P20152; Q8CCH1	Aggrephagy; Striated Muscle Contraction; Caspase-mediated cleavage of cytoskeletal proteins; RHOBTB1 GTPase cycle	Spinal cord injury; Primary focal segmental glomerulosclerosis (FSGS); Alpha 6 beta 4 integrin signaling pathway	7	High	1
TRUE	Master Protein	Q80TE0	RNA polymerase II-associated protein 1 [OS=Mus musculus]	1	1	3	1	1409	155.2	6.65	0	1	RNA metabolism OR transcription;other metabolic processes	nucleus;other cell component	nucleic acid binding activity;other molecular function	Pf08620, Pf08621	68925	ENSMUSG00000034032	Rpap1	A2AQ24; mmu:68925; Q148U0; Q148U1; Q3TJ48; Q3TLZ5; Q3TTA6; Q80TE0; Q80UT8; Q91VM0			0	High	1
TRUE	Master Protein	P08113	Endoplasmin [OS=Mus musculus]	3	1	1	1	802	92.4	4.82	0	1	cell organization and biogenesis;protein metabolism;other metabolic processes;stress response;transport;other biological processes	non-structural extracellular;plasma membrane;other membranes;cytosol;ER/Golgi;other cell component	signal transduction activity or receptor binding;nucleic acid binding activity;other molecular function	Pf00183, Pf13589	22027	ENSMUSG00000020048	Hsp90b1	mmu:22027; P08113; P11427	Regulation of Insulin-like Growth Factor (IGF) transport and uptake by Insulin-like Growth Factor Binding Proteins (IGFBPs); Post-translational protein phosphorylation; Scavenging by Class A Receptors; Trafficking and processing of endosomal TLR; Interleukin-4 and Interleukin-13 signaling	Focal adhesion: PI3K-Akt-mTOR signaling pathway; Hypoxia-dependent self-renewal of myoblasts	7	High	1
TRUE	Master Protein	Q62240	Lysine-specific demethylase 5D [OS=Mus musculus]	1	1	3	1	1548	176.9	6.16	0	1	cell organization and biogenesis;other biological processes	nucleus;other cell component	nucleic acid binding activity;other molecular function	Pf00628, Pf01388, Pf02373, Pf02375, Pf02928, Pf08429, Pf21323	20592	ENSMUSG00000056673	Kdm5d	mmu:20592; Q3US03; Q62240; Q6PCX3; Q9QVR9; Q9R040	HDMs demethylate histones		1	High	1
TRUE	Master Protein	P02301	Histone H3.3C [OS=Mus musculus]	13	2	9	2	136	15.3	11.14	0	2	cell organization and biogenesis	nucleus;other cell component	nucleic acid binding activity;other molecular function	Pf00125			H3-5	P02301			0	High	1
TRUE	Master Protein	P17742	Peptidyl-prolyl cis-trans isomerase A [OS=Mus musculus]	9	1	1	1	164	18	7.9	0	1	cell adhesion;cell organization and biogenesis;protein metabolism;other metabolic processes;stress response;developmental processes;other biological processes	non-structural extracellular;cytosol;nucleus;other cell component	signal transduction activity or receptor binding;other molecular function	Pf00160	268373	ENSMUSG00000071866	Ppia	mmu:268373; P17742; Q9CWJ5; Q9R137	Neutrophil degranulation; Basigin interactions		2	High	1
TRUE	Master Protein	P07724	Albumin [OS=Mus musculus]	2	1	2	1	608	68.6	6.07	0	1	stress response;other biological processes	non-structural extracellular;extracellular matrix;ER/Golgi;other cell component	nucleic acid binding activity;other molecular function	Pf00273	11657	ENSMUSG00000029368	Alb	mmu:11657; P07724; Q3TV03; Q61802; Q8C7C7; Q8C7H3; Q8CG74	Scavenging of heme from plasma; Platelet degranulation ; Regulation of Insulin-like Growth Factor (IGF) transport and uptake by Insulin-like Growth Factor Binding Proteins (IGFBPs); Post-translational protein phosphorylation; Cytoprotection by HMOX1; Heme degradation; Aspirin ADME; Prednisone ADME; Recycling of bile acids and salts; Heme biosynthesis; Ciprofloxacin ADME; HDL remodeling		12	High	1
TRUE	Master Protein	P10630	Eukaryotic initiation factor 4A-II [OS=Mus musculus]	3	1	1	1	407	46.4	5.48	0	1	protein metabolism;other metabolic processes;other biological processes	translational apparatus;other cell component	nucleic acid binding activity;other molecular function	Pf00270, Pf00271	13682	ENSMUSG00000022884	Eif4a2	mmu:13682; P10630; Q61513; Q61514	L13a-mediated translational silencing of Ceruloplasmin expression; GTP hydrolysis and joining of the 60S ribosomal subunit; Translation initiation complex formation; Ribosomal scanning and start codon recognition; ISG15 antiviral mechanism; Deadenylation of mRNA	Translation factors; mRNA processing	9	High	1
TRUE	Master Protein	P62315	Small nuclear ribonucleoprotein Sm D1 [OS=Mus musculus]	17	1	2	1	119	13.3	11.56	0	1	cell organization and biogenesis;RNA metabolism OR transcription;other metabolic processes	cytosol;nucleus;other cell component	nucleic acid binding activity;other molecular function	Pf01423	20641	ENSMUSG00000002477	Snrpd1	mmu:20641; P13641; P62315; Q3UYM0	snRNP Assembly; mRNA Splicing - Major Pathway; mRNA Splicing - Minor Pathway	mRNA processing	4	High	1
TRUE	Master Protein	P62270	40S ribosomal protein S18 [OS=Mus musculus]	5	1	1	1	152	17.7	10.99	0	1	protein metabolism;other metabolic processes	cytosol;translational apparatus;nucleus;other cell component	nucleic acid binding activity;other molecular function	Pf00416	20084	ENSMUSG00000008668	Rps18	mmu:20084; P25232; P62270	L13a-mediated translational silencing of Ceruloplasmin expression; GTP hydrolysis and joining of the 60S ribosomal subunit; Translation initiation complex formation; Ribosomal scanning and start codon recognition; SRP-dependent cotranslational protein targeting to membrane; Major pathway of rRNA processing in the nucleolus and cytosol; Formation of a pool of free 40S subunits; Nonsense Mediated D…	Cytoplasmic ribosomal proteins	11	High	1
TRUE	Master Protein	P0C0S6	Histone H2A.Z [OS=Mus musculus]	30	2	8	1	128	13.5	10.58	0	2	cell organization and biogenesis;other biological processes	nucleus;other cell component	nucleic acid binding activity;other molecular function	Pf00125, Pf16211	51788	ENSMUSG00000037894	H2az1	B2RXZ3; mmu:51788; P0C0S6; P17317; Q3UA55; Q3UK43; Q68FD2		Proteasome degradation	1	High	1
TRUE	Master Protein	P62983	Ubiquitin-40S ribosomal protein S27a [OS=Mus musculus]	10	1	1	1	156	17.9	9.64	0	1	protein metabolism;other metabolic processes;other biological processes	cytosol;translational apparatus;nucleus;other cell component	other molecular function	Pf00240, Pf01599	78294	ENSMUSG00000020460	Rps27a	mmu:78294; P02248; P02249; P02250; P49664; P62983; P62991; Q29120; Q62317; Q64223; Q8VCH1; Q91887; Q91888; Q9CXY4; Q9CZM0; Q9D1R5; Q9D2W3; Q9D8D9; Q9ET23; Q9ET24; Q9Z0H9	Separation of Sister Chromatids; The role of GTSE1 in G2/M progression after G2 checkpoint; Aggrephagy; Regulation of PLK1 Activity at G2/M Transition; Regulation of necroptotic cell death; FCERI mediated NF-kB activation; Downstream TCR signaling; Activation of NF-kappaB in B cells; Downregulation of ERBB2:ERBB3 signaling; Ovarian tumor domain proteases; Neddylation; Recruitment and ATM-mediated…	Cytoplasmic ribosomal proteins	154	High	1

## Sheet: 4.KO_2
Checked	Master	Accession	Description	Coverage [%]	# Peptides	# PSMs	# Unique Peptides	# AAs	MW [kDa]	calc. pI	Score Sequest HT: Sequest HT	# Peptides (by Search Engine): Sequest HT	Biological Process	Cellular Component	Molecular Function	Pfam IDs	Entrez Gene ID	Ensembl Gene ID	Gene Symbol	Gene ID	WikiPathways	Reactome Pathways	# Protein Pathway Groups	Found in Sample: F2: Sample	# Protein Groups
TRUE	Master Protein	P04104	Keratin, type II cytoskeletal 1 [OS=Mus musculus]	5	4	55	3	637	65.6	8.15	130.62	4	cell organization and biogenesis;stress response;other biological processes	plasma membrane;other membranes;cytoskeleton;other cell component	bone, tooth or skin structural activity;other molecular function	Pf00038, Pf16208, Pf16210	16678	ENSMUSG00000046834	Krt1	mmu:16678; P04104; Q149E0; Q9D2K8		Formation of the cornified envelope; Neutrophil degranulation	3	High	1
TRUE	Master Protein	P02535	Keratin, type I cytoskeletal 10 [OS=Mus musculus]	11	7	84	5	570	57.7	5.11	109.62	7	cell organization and biogenesis;other biological processes	non-structural extracellular;plasma membrane;cytoskeleton;other cell component	bone, tooth or skin structural activity;cytoskeletal activity;other molecular function	Pf00038	16661		Krt10	mmu:16661; P02535; P08731; Q8BUX3; Q8BV09; Q8BVU3; Q9CXH6; Q9JKB4		Formation of the cornified envelope	2	High	1
TRUE	Master Protein	P10853	Histone H2B type 1-F/J/L [OS=Mus musculus]	40	5	63	5	126	13.9	10.32	101.5	5	cell organization and biogenesis;other biological processes	non-structural extracellular;cytosol;nucleus;other cell component	nucleic acid binding activity;other molecular function	Pf00125	319180; 319183; 319185; 319187; 665596; 665622	ENSMUSG00000069268; ENSMUSG00000069300; ENSMUSG00000069303; ENSMUSG00000069307; ENSMUSG00000094338; ENSMUSG00000095217	H2bc11; H2bc13; H2bc15; H2bc7	mmu:319180; mmu:319183; mmu:319185; mmu:319187; P10853; Q5SZZ3	Exercise-induced circadian regulation	Recruitment and ATM-mediated phosphorylation of repair and signaling proteins at DNA double strand breaks; Processing of DNA double-strand break ends; E3 ubiquitin ligases ubiquitinate target proteins; Recognition and association of DNA glycosylase with site containing an affected purine; Cleavage of the damaged purine; Condensation of Prophase Chromosomes; DNA Damage/Telomere Stress Induced Sene…	17	High	1
TRUE	Master Protein	Q3TTY5	Keratin, type II cytoskeletal 2 epidermal [OS=Mus musculus]	6	5	49	4	707	70.9	8.06	82.05	5	cell cycle OR cell proliferation;cell organization and biogenesis;other biological processes	plasma membrane;cytoskeleton;other cell component	bone, tooth or skin structural activity;cytoskeletal activity	Pf00038, Pf16208	16681	ENSMUSG00000064201	Krt2	mmu:16681; Q0VBW1; Q3TTY5; Q61869		Formation of the cornified envelope	2	High	1
TRUE	Master Protein	P60710	Actin, cytoplasmic 1 [OS=Mus musculus]	38	11	56	4	375	41.7	5.48	77.25	11	cell organization and biogenesis;developmental processes;other biological processes	plasma membrane;other membranes;cytosol;cytoskeleton;nucleus;other cell component	cytoskeletal activity;other molecular function	Pf00022	11461	ENSMUSG00000029580	Actb	mmu:11461; P02570; P60710; P70514; P99021; Q11211; Q3TI89; Q3TVP6; Q64316; Q6ZWM3	Myometrial relaxation and contraction pathways; Regulation of actin cytoskeleton; Focal adhesion	RHO GTPases Activate Formins; Recycling pathway of L1; RHO GTPases activate IQGAPs; Regulation of actin dynamics for phagocytic cup formation; VEGFA-VEGFR2 Pathway; DNA Damage Recognition in GG-NER; Clathrin-mediated endocytosis; UCH proteinases; Interaction between L1 and Ankyrins; MAP2K and MAPK activation; EPHB-mediated forward signaling; B-WICH complex positively regulates rRNA expression; Ad…	21	High	1
TRUE	Master Protein	Q61781	Keratin, type I cytoskeletal 14 [OS=Mus musculus]	13	5	43	1	484	52.8	5.17	71.66	5	cell organization and biogenesis;other biological processes	plasma membrane;cytoskeleton;nucleus;other cell component	other molecular function	Pf00038	16664	ENSMUSG00000045545	Krt14	A2A4G4; mmu:16664; Q61781; Q91VQ4; Q99LE0		Formation of the cornified envelope; Type I hemidesmosome assembly	3	High	1
TRUE	Master Protein	P62806	Histone H4 [OS=Mus musculus]	42	5	59	5	103	11.4	11.36	67.95	5	cell organization and biogenesis;other biological processes	nucleus;other cell component	nucleic acid binding activity;other molecular function	Pf15511	100041230; 319155; 319156; 319157; 319158; 319159; 319160; 319161; 320332; 326619; 326620; 69386; 97122	ENSMUSG00000060093; ENSMUSG00000060639; ENSMUSG00000060678; ENSMUSG00000060981; ENSMUSG00000061482; ENSMUSG00000064288; ENSMUSG00000067455; ENSMUSG00000069266; ENSMUSG00000069274; ENSMUSG00000069305; ENSMUSG00000069306; ENSMUSG00000091405; ENSMUSG00000096010	H4c1; H4c11; H4c12; H4c14; H4c16; H4c2; H4c3; H4c4; H4c6; H4c8; H4c9; Hist1h4m	A0AUM5; A4FUP8; A4QMY0; mmu:319155; mmu:319156; mmu:319157; mmu:319158; mmu:319159; mmu:319160; mmu:319161; mmu:320332; mmu:326619; mmu:326620; mmu:69386; mmu:97122; P02304; P02305; P62806; Q0VDL9; Q2M2Q5; Q5T006; Q6PDS7; Q811M0; Q9D0C9; Q9D6Q8	Type II interferon signaling (IFNG)	Estrogen-dependent gene expression; Recruitment and ATM-mediated phosphorylation of repair and signaling proteins at DNA double strand breaks; Processing of DNA double-strand break ends; Recognition and association of DNA glycosylase with site containing an affected purine; Cleavage of the damaged purine; Condensation of Prophase Chromosomes; DNA Damage/Telomere Stress Induced Senescence; Nonhomo…	20	High	1
TRUE	Master Protein	Q8VED5	Keratin, type II cytoskeletal 79 [OS=Mus musculus]	5	3	29	1	531	57.5	7.69	49.89	3	cell organization and biogenesis;other biological processes	cytoskeleton	bone, tooth or skin structural activity;other molecular function	Pf00038, Pf16208	223917	ENSMUSG00000061397	Krt79	mmu:223917; Q8K2E4; Q8VED5		Formation of the cornified envelope	2	High	1
TRUE	Master Protein	P62737	Actin, aortic smooth muscle [OS=Mus musculus]	23	8	46	1	377	42	5.39	47.26	8	developmental processes;other biological processes	extracellular matrix;cytoskeleton;other cell component	other molecular function	Pf00022	11475	ENSMUSG00000035783	Acta2	mmu:11475; P03996; P04108; P62737	Comprehensive IL-17A signaling	Smooth Muscle Contraction	2	High	1
TRUE	Master Protein	Q922U2	Keratin, type II cytoskeletal 5 [OS=Mus musculus]	9	5	28	3	580	61.7	7.75	46.46	5	cell organization and biogenesis;other biological processes	plasma membrane;other membranes;cytoskeleton;other cell component	bone, tooth or skin structural activity;other molecular function	Pf00038, Pf16208	110308	ENSMUSG00000061527	Krt5	mmu:110308; Q920F2; Q922U2		Formation of the cornified envelope; Type I hemidesmosome assembly	3	High	1
TRUE	Master Protein	Q6IFX2	Keratin, type I cytoskeletal 42 [OS=Mus musculus]	9	4	29	2	452	50.1	5.16	38.96	4	cell organization and biogenesis;other biological processes	cytoskeleton;other cell component	other molecular function	Pf00038	68239	ENSMUSG00000053654	Krt42	A7MAW4; mmu:68239; Q2M1G8; Q6IFX2; Q6SEK1			0	High	1
TRUE	Master Protein	Q9QWL7	Keratin, type I cytoskeletal 17 [OS=Mus musculus]	13	4	27	1	433	48.1	5.06	35.77	4	cell organization and biogenesis;other biological processes	plasma membrane;cytoskeleton;other cell component	other molecular function	Pf00038	16667	ENSMUSG00000035557	Krt17	A2A4G6; mmu:16667; Q61783; Q9QWL7	EGFR1 signaling pathway	Formation of the cornified envelope	3	High	1
TRUE	Master Protein	Q3UV17	Keratin, type II cytoskeletal 2 oral [OS=Mus musculus]	3	2	21	1	594	62.8	8.43	34.46	2	cell organization and biogenesis;other biological processes	cytoskeleton	bone, tooth or skin structural activity	Pf00038, Pf16208	77055	ENSMUSG00000075402	Krt76	mmu:77055; Q3UV17		Formation of the cornified envelope	2	High	1
TRUE	Master Protein	P16858	Glyceraldehyde-3-phosphate dehydrogenase [OS=Mus musculus]	25	5	24	5	333	35.8	8.25	33.33	5	cell organization and biogenesis;protein metabolism;other metabolic processes;stress response;signal transduction;other biological processes	plasma membrane;other membranes;cytosol;cytoskeleton;nucleus;other cytoplasmic organelle;other cell component	enzyme regulator activity;cytoskeletal activity;other molecular function	Pf00044, Pf02800	14433	ENSMUSG00000057666	Gapdh	A6H6A8; mmu:14433; P16858; Q0QEU0; Q3THM2; Q3TUI2; Q3UMT2; Q4V783; Q569X2; Q569X5; Q5U410	Glycolysis and gluconeogenesis	Gluconeogenesis; Glycolysis	3	High	1
TRUE	Master Protein	Q8BFZ3	Beta-actin-like protein 2 [OS=Mus musculus]	15	5	20	1	376	42	5.49	22.82	5	cell organization and biogenesis;developmental processes;other biological processes	other membranes;cytoskeleton;other cell component	cytoskeletal activity;other molecular function	Pf00022	238880	ENSMUSG00000055194	Actbl2	mmu:238880; Q8BFZ3			0	High	1
TRUE	Master Protein	P05213	Tubulin alpha-1B chain [OS=Mus musculus]	14	4	9	4	451	50.1	5.06	12.02	4	cell cycle OR cell proliferation;cell organization and biogenesis;other biological processes	other membranes;cytosol;cytoskeleton;other cell component	cytoskeletal activity;nucleic acid binding activity;other molecular function	Pf00091, Pf03953	22143	ENSMUSG00000023004	Tuba1b	mmu:22143; P05213; Q3TY23; Q3U8B1; Q3UAW8; Q4KMW2		COPI-dependent Golgi-to-ER retrograde traffic; Kinesins; MHC class II antigen presentation; COPI-mediated anterograde transport; Separation of Sister Chromatids; PKR-mediated signaling; Resolution of Sister Chromatid Cohesion; Recruitment of NuMA to mitotic centrosomes; RHO GTPases Activate Formins; EML4 and NUDC in mitotic spindle formation; Intraflagellar transport; Carboxyterminal post-transla…	24	High	1
TRUE	Master Protein	C0HKE3	Histone H2A type 1-D [OS=Mus musculus]	30	3	19	3	130	14.1	11.05	11.78	3		nucleus;other cell component	nucleic acid binding activity;other molecular function	Pf00125, Pf16211	319164; 319165; 319166; 319167; 319170; 319171; 319172; 319191; 665433	ENSMUSG00000061615; ENSMUSG00000069270; ENSMUSG00000069272; ENSMUSG00000069301; ENSMUSG00000069309; ENSMUSG00000071478; ENSMUSG00000071516; ENSMUSG00000094248; ENSMUSG00000094777	H2ac7	C0HKE3; mmu:319164; mmu:319165; mmu:319166; mmu:319167; mmu:319170; mmu:319172; mmu:319191; mmu:665433; P10812; P22752; Q149U0; Q5SZZ2	Proteasome degradation		1	High	1
TRUE	Master Protein	P43277	Histone H1.3 [OS=Mus musculus]	14	3	7	3	221	22.1	11.03	9.53	3	cell organization and biogenesis;other biological processes	nucleus;other cell component	nucleic acid binding activity;other molecular function	Pf00538	14957	ENSMUSG00000052565	H1-3	mmu:14957; P43277; Q8C6M4			0	High	1
TRUE	Master Protein	P20152	Vimentin [OS=Mus musculus]	6	3	6	3	466	53.7	5.12	7.65	3	cell organization and biogenesis;stress response;developmental processes;signal transduction;other biological processes	plasma membrane;other membranes;cytosol;cytoskeleton;nucleus;other cytoplasmic organelle;other cell component	cytoskeletal activity;nucleic acid binding activity;other molecular function	Pf00038, Pf04732	22352	ENSMUSG00000026728	Vim	mmu:22352; O08704; P20152; Q8CCH1	Spinal cord injury; Primary focal segmental glomerulosclerosis (FSGS); Alpha 6 beta 4 integrin signaling pathway	Aggrephagy; Striated Muscle Contraction; Caspase-mediated cleavage of cytoskeletal proteins; RHOBTB1 GTPase cycle	7	High	1
TRUE	Master Protein	P99024	Tubulin beta-5 chain [OS=Mus musculus]	17	5	8	5	444	49.6	4.89	7.08	5	cell cycle OR cell proliferation;cell organization and biogenesis;other biological processes	other membranes;cytosol;cytoskeleton;nucleus;other cell component	signal transduction activity or receptor binding;cytoskeletal activity;other molecular function	Pf00091, Pf03953	22154	ENSMUSG00000001525	Tubb5	B1B178; mmu:22154; P05218; P99024; Q3TFB6; Q3THH9; Q3TIL1; Q3UAV4; Q3UF52; Q8WUC1; Q9CY33		Regulation of PLK1 Activity at G2/M Transition; Anchoring of the basal body to the plasma membrane; Loss of Nlp from mitotic centrosomes; Recruitment of mitotic centrosome proteins and complexes; Recruitment of NuMA to mitotic centrosomes; AURKA Activation by TPX2; Neutrophil degranulation	8	High	1
TRUE	Master Protein	P07724	Albumin [OS=Mus musculus]	2	1	2	1	608	68.6	6.07	5.9	1	stress response;other biological processes	non-structural extracellular;extracellular matrix;ER/Golgi;other cell component	nucleic acid binding activity;other molecular function	Pf00273	11657	ENSMUSG00000029368	Alb	mmu:11657; P07724; Q3TV03; Q61802; Q8C7C7; Q8C7H3; Q8CG74		Scavenging of heme from plasma; Platelet degranulation ; Regulation of Insulin-like Growth Factor (IGF) transport and uptake by Insulin-like Growth Factor Binding Proteins (IGFBPs); Post-translational protein phosphorylation; Cytoprotection by HMOX1; Heme degradation; Aspirin ADME; Prednisone ADME; Recycling of bile acids and salts; Heme biosynthesis; Ciprofloxacin ADME; HDL remodeling	12	High	1
TRUE	Master Protein	P09411	Phosphoglycerate kinase 1 [OS=Mus musculus]	4	1	3	1	417	44.5	7.9	5.72	1	protein metabolism;other metabolic processes;stress response;other biological processes	non-structural extracellular;other membranes;cytosol;other cell component	kinase activity;other molecular function	Pf00162	18655	ENSMUSG00000062070	Pgk1	mmu:18655; P09411; Q3TPE6; Q3UKV8; Q5XJE7	Glycolysis and gluconeogenesis	Gluconeogenesis; Glycolysis	3	High	1
TRUE	Master Protein	P07901	Heat shock protein HSP 90-alpha [OS=Mus musculus]	4	2	5	2	733	84.7	5.01	5.34	2	cell organization and biogenesis;protein metabolism;DNA metabolism;other metabolic processes;stress response;transport;developmental processes;other biological processes	extracellular matrix;plasma membrane;other membranes;cytosol;cytoskeleton;mitochondrion;nucleus;other cell component	signal transduction activity or receptor binding;enzyme regulator activity;cytoskeletal activity;nucleic acid binding activity;other molecular function	Pf00183, Pf13589	15519	ENSMUSG00000021270	Hsp90aa1	mmu:15519; P07901	EBV LMP1 signaling; Focal adhesion: PI3K-Akt-mTOR signaling pathway; IL-6 signaling pathway; IL-2 signaling pathway	Recruitment of NuMA to mitotic centrosomes; HSP90 chaperone cycle for steroid hormone receptors (SHR) in the presence of ligand; The role of GTSE1 in G2/M progression after G2 checkpoint; Neutrophil degranulation; Regulation of actin dynamics for phagocytic cup formation; Downregulation of ERBB2 signaling; Anchoring of the basal body to the plasma membrane; Regulation of PLK1 Activity at G2/M Tra…	32	High	1
TRUE	Master Protein	P52480	Pyruvate kinase PKM [OS=Mus musculus]	3	1	1	1	531	57.8	7.47	4.37	1	cell organization and biogenesis;other metabolic processes;developmental processes;other biological processes	cytosol;ER/Golgi;nucleus;other cell component	nucleic acid binding activity;kinase activity;other molecular function	Pf00224, Pf02887	18746	ENSMUSG00000032294	Pkm	mmu:18746; P52480; Q3TBV8; Q3TBW5; Q3TC59; Q3U1X3; Q3U5P6; Q4VC20; Q64484; Q91YI8; Q9CWB1	Glycolysis and gluconeogenesis; Purine metabolism	Neutrophil degranulation; Glycolysis	4	High	1
TRUE	Master Protein	Q8VDD5	Myosin-9 [OS=Mus musculus]	1	1	1	1	1960	226.2	5.66	3.41	1	cell adhesion;cell cycle OR cell proliferation;cell organization and biogenesis;protein metabolism;stress response;transport;developmental processes;signal transduction;other biological processes	plasma membrane;other membranes;cytosol;cytoskeleton;nucleus;other cell component	signal transduction activity or receptor binding;cytoskeletal activity;other molecular function	Pf00063, Pf01576, Pf02736	17886	ENSMUSG00000022443	Myh9	mmu:17886; Q3UHT9; Q3UHU4; Q6KAN6; Q811I2; Q8VDD5	Primary focal segmental glomerulosclerosis (FSGS)	Regulation of actin dynamics for phagocytic cup formation; RHO GTPases activate PAKs	3	High	1
TRUE	Master Protein	P63038	60 kDa heat shock protein, mitochondrial [OS=Mus musculus]	4	1	1	1	573	60.9	6.18	3.07	1	cell cycle OR cell proliferation;cell organization and biogenesis;protein metabolism;DNA metabolism;other metabolic processes;stress response;transport;developmental processes;signal transduction;other biological processes	non-structural extracellular;plasma membrane;other membranes;cytosol;cytoskeleton;mitochondrion;ER/Golgi;other cytoplasmic organelle;other cell component	nucleic acid binding activity;other molecular function	Pf00118	15510	ENSMUSG00000025980	Hspd1	mmu:15510; P19226; P19227; P63038; P97602; Q3KQP2; Q3UIP0; Q8C2C7; Q8VEF4	SIDS susceptibility pathways	Mitochondrial protein degradation; Mitochondrial protein import	3	High	1
TRUE	Master Protein	P62983	Ubiquitin-40S ribosomal protein S27a [OS=Mus musculus]	19	2	5	2	156	17.9	9.64	2.65	2	protein metabolism;other metabolic processes;other biological processes	cytosol;translational apparatus;nucleus;other cell component	other molecular function	Pf00240, Pf01599	78294	ENSMUSG00000020460	Rps27a	mmu:78294; P02248; P02249; P02250; P49664; P62983; P62991; Q29120; Q62317; Q64223; Q8VCH1; Q91887; Q91888; Q9CXY4; Q9CZM0; Q9D1R5; Q9D2W3; Q9D8D9; Q9ET23; Q9ET24; Q9Z0H9	Cytoplasmic ribosomal proteins	Separation of Sister Chromatids; The role of GTSE1 in G2/M progression after G2 checkpoint; Aggrephagy; Regulation of PLK1 Activity at G2/M Transition; Regulation of necroptotic cell death; FCERI mediated NF-kB activation; Downstream TCR signaling; Activation of NF-kappaB in B cells; Downregulation of ERBB2:ERBB3 signaling; Ovarian tumor domain proteases; Neddylation; Recruitment and ATM-mediated…	154	High	1
TRUE	Master Protein	P17182	Alpha-enolase [OS=Mus musculus]	10	3	6	3	434	47.1	6.8	2.62	3	other metabolic processes;developmental processes;other biological processes	plasma membrane;other membranes;cytosol;nucleus;other cell component	nucleic acid binding activity;other molecular function	Pf00113, Pf03952	13806; 433182	ENSMUSG00000059040; ENSMUSG00000063524	Eno1	mmu:13806; mmu:433182; P17182; Q99KT7; Q9DCY7	Glycolysis and gluconeogenesis		1	High	1
TRUE	Master Protein	Q922R8	Protein disulfide-isomerase A6 [OS=Mus musculus]	5	1	1	1	440	48.1	5.14	2.39	1	cell adhesion;stress response	non-structural extracellular;plasma membrane;other membranes;cytosol;ER/Golgi;other cell component	other molecular function	Pf00085	71853		Pdia6	mmu:71853; Q8BK54; Q922R8		Regulation of Insulin-like Growth Factor (IGF) transport and uptake by Insulin-like Growth Factor Binding Proteins (IGFBPs); Post-translational protein phosphorylation	2	High	1
TRUE	Master Protein	Q03265	ATP synthase subunit alpha, mitochondrial [OS=Mus musculus]	4	1	1	1	553	59.7	9.19	2.25	1	other metabolic processes;transport;other biological processes	plasma membrane;other membranes;mitochondrion;nucleus;other cell component	signal transduction activity or receptor binding;transporter activity;other molecular function	Pf00006, Pf00306, Pf02874	11946	ENSMUSG00000025428	Atp5f1a	mmu:11946; Q03265; Q3TFN0; Q3THN8; Q3TPR0; Q3TPV3; Q3TZU3; Q3UIR7; Q543Y6	Oxidative phosphorylation; Electron transport chain	Mitochondrial protein degradation; Formation of ATP by chemiosmotic coupling; Cristae formation	5	High	1
TRUE	Master Protein	P56480	ATP synthase subunit beta, mitochondrial [OS=Mus musculus]	8	2	2	2	529	56.3	5.34	2.14	2	other metabolic processes;transport;developmental processes;other biological processes	plasma membrane;other membranes;mitochondrion;other cell component	signal transduction activity or receptor binding;transporter activity;other molecular function	Pf00006, Pf02874	11947	ENSMUSG00000025393	Atp5f1b	mmu:11947; P56480; Q0QEP4; Q3TFD7; Q3TIP9; Q3TK44; Q3TWD5; Q3TX28; Q3U6U4; Q3U774; Q3UB69; Q3UF69; Q8CI65; Q8VEJ5; Q9CTI7; Q9CWX7	Oxidative phosphorylation; Electron transport chain	Mitochondrial protein degradation; Mitochondrial protein import; Formation of ATP by chemiosmotic coupling; Cristae formation	6	High	1
TRUE	Master Protein	Q68FD5	Clathrin heavy chain 1 [OS=Mus musculus]	1	1	1	1	1675	191.4	5.69	2.14	1	cell cycle OR cell proliferation;cell organization and biogenesis;other metabolic processes;transport;other biological processes	plasma membrane;other membranes;cytosol;cytoskeleton;ER/Golgi;nucleus;other cytoplasmic organelle;other cell component	signal transduction activity or receptor binding;cytoskeletal activity;nucleic acid binding activity;other molecular function	Pf00637, Pf01394, Pf09268, Pf13838	67300	ENSMUSG00000047126	Cltc	mmu:67300; Q68FD5	IL-7 signaling pathway; Kit receptor signaling pathway	MHC class II antigen presentation; Recycling pathway of L1; Cargo recognition for clathrin-mediated endocytosis; VLDLR internalisation and degradation; Formation of annular gap junctions; Golgi Associated Vesicle Biogenesis; Lysosome Vesicle Biogenesis; RHOU GTPase cycle; LDL clearance; RHOV GTPase cycle; Retrograde neurotrophin signalling; WNT5A-dependent internalization of FZD4; WNT5A-dependent…	17	High	1
TRUE	Master Protein	Q8VHX6	Filamin-C [OS=Mus musculus]	0	1	1	1	2726	290.9	5.95	1.76	1	cell organization and biogenesis;other biological processes	plasma membrane;other membranes;cytosol;cytoskeleton;other cell component	cytoskeletal activity;other molecular function	Pf00307, Pf00630	68794	ENSMUSG00000068699	Flnc	B2RY80; B9EKT2; mmu:68794; Q6PAI6; Q8VHX6; Q9JJ38		Cell-extracellular matrix interactions	1	High	1
TRUE	Master Protein	P62631	Elongation factor 1-alpha 2 [OS=Mus musculus]	4	2	3	2	463	50.4	9.03	1.64	2	protein metabolism;other metabolic processes;other biological processes	nucleus;other cell component	nucleic acid binding activity;other molecular function	Pf00009, Pf03143, Pf03144	13628	ENSMUSG00000016349	Eef1a2	mmu:13628; P27706; P62631	Translation factors		1	High	1
TRUE	Master Protein	P14131	40S ribosomal protein S16 [OS=Mus musculus]	7	1	1	1	146	16.4	10.21	0	1	protein metabolism;RNA metabolism OR transcription;other metabolic processes;other biological processes	cytosol;translational apparatus;nucleus;other cell component	nucleic acid binding activity;other molecular function	Pf00380	20055	ENSMUSG00000037563	Rps16	mmu:20055; P14131; Q3THM9	Cytoplasmic ribosomal proteins	L13a-mediated translational silencing of Ceruloplasmin expression; SRP-dependent cotranslational protein targeting to membrane; Major pathway of rRNA processing in the nucleolus and cytosol; Formation of a pool of free 40S subunits; GTP hydrolysis and joining of the 60S ribosomal subunit; Nonsense Mediated Decay (NMD) independent of the Exon Junction Complex (EJC); Nonsense Mediated Decay (NMD) e…	11	High	1
TRUE	Master Protein	P02301	Histone H3.3C [OS=Mus musculus]	13	2	8	2	136	15.3	11.14	0	2	cell organization and biogenesis	nucleus;other cell component	nucleic acid binding activity;other molecular function	Pf00125			H3-5	P02301			0	High	1
TRUE	Master Protein	P10630	Eukaryotic initiation factor 4A-II [OS=Mus musculus]	3	1	1	1	407	46.4	5.48	0	1	protein metabolism;other metabolic processes;other biological processes	translational apparatus;other cell component	nucleic acid binding activity;other molecular function	Pf00270, Pf00271	13682	ENSMUSG00000022884	Eif4a2	mmu:13682; P10630; Q61513; Q61514	Translation factors; mRNA processing	L13a-mediated translational silencing of Ceruloplasmin expression; GTP hydrolysis and joining of the 60S ribosomal subunit; Translation initiation complex formation; Ribosomal scanning and start codon recognition; ISG15 antiviral mechanism; Deadenylation of mRNA	9	High	1
TRUE	Master Protein	P17751	Triosephosphate isomerase [OS=Mus musculus]	6	1	1	1	249	26.7	7.3	0	1	other metabolic processes	cytosol	other molecular function	Pf00121	21991	ENSMUSG00000023456	Tpi1	mmu:21991; P17751; Q3TJH2; Q3UC04; Q3UKG9; Q64513; Q9CVF9; Q9CWE7	Fatty acid beta-oxidation; Glycolysis and gluconeogenesis	Gluconeogenesis; Glycolysis	4	High	1
TRUE	Master Protein	Q60605	Myosin light polypeptide 6 [OS=Mus musculus]	11	1	1	1	151	16.9	4.65	0	1	other biological processes	cytoskeleton;other cell component	cytoskeletal activity;other molecular function		17904	ENSMUSG00000090841	Myl6	mmu:17904; Q60605	Focal adhesion	Smooth Muscle Contraction; RHO GTPases activate PAKs	3	High	1
TRUE	Master Protein	P63017	Heat shock cognate 71 kDa protein [OS=Mus musculus]	4	2	2	2	646	70.8	5.52	0	2	cell cycle OR cell proliferation;cell organization and biogenesis;protein metabolism;RNA metabolism OR transcription;other metabolic processes;stress response;transport;developmental processes;other biological processes	non-structural extracellular;plasma membrane;other membranes;cytosol;cytoskeleton;ER/Golgi;nucleus;other cytoplasmic organelle;other cell component	signal transduction activity or receptor binding;nucleic acid binding activity;other molecular function	Pf00012	15481	ENSMUSG00000015656	Hspa8	mmu:15481; P08109; P12225; P63017; Q3U6R0; Q3U764; Q3U7D7; Q3U7E2; Q3U9B4; Q3U9G0; Q3UGM0; Q5FWJ6; Q62373; Q62374; Q62375; Q6NZD0	Mapk signaling pathway; Exercise-induced circadian regulation	PKR-mediated signaling; HSP90 chaperone cycle for steroid hormone receptors (SHR) in the presence of ligand; Neutrophil degranulation; Attenuation phase; Clathrin-mediated endocytosis; AUF1 (hnRNP D0) binds and destabilizes mRNA; Protein methylation; Regulation of HSF1-mediated heat shock response; mRNA Splicing - Major Pathway; Golgi Associated Vesicle Biogenesis; Lysosome Vesicle Biogenesis; GA…	15	High	1
TRUE	Master Protein	P60867	40S ribosomal protein S20 [OS=Mus musculus]	10	1	1	1	119	13.4	9.94	0	1	protein metabolism;other metabolic processes;other biological processes	cytosol;translational apparatus;other cell component	enzyme regulator activity;nucleic acid binding activity;other molecular function	Pf00338	67427	ENSMUSG00000028234	Rps20	mmu:67427; P17075; P60867	Cytoplasmic ribosomal proteins; mRNA processing	L13a-mediated translational silencing of Ceruloplasmin expression; GTP hydrolysis and joining of the 60S ribosomal subunit; Translation initiation complex formation; Ribosomal scanning and start codon recognition; SRP-dependent cotranslational protein targeting to membrane; Major pathway of rRNA processing in the nucleolus and cytosol; Formation of a pool of free 40S subunits; Nonsense Mediated D…	12	High	1
TRUE	Master Protein	Q64433	10 kDa heat shock protein, mitochondrial [OS=Mus musculus]	12	1	1	1	102	11	8.35	0	1	protein metabolism;other metabolic processes	mitochondrion	other molecular function	Pf00166	15528	ENSMUSG00000073676	Hspe1	mmu:15528; Q64433		RHOG GTPase cycle	1	High	1
TRUE	Master Protein	P18760	Cofilin-1 [OS=Mus musculus]	17	1	1	1	166	18.5	8.09	0	1	cell cycle OR cell proliferation;cell organization and biogenesis;stress response;transport;developmental processes;other biological processes	non-structural extracellular;plasma membrane;other membranes;cytosol;cytoskeleton;mitochondrion;nucleus;other cell component	signal transduction activity or receptor binding;cytoskeletal activity;other molecular function	Pf00241	12631	ENSMUSG00000056201	Cfl1	mmu:12631; P18760	G13 signaling pathway; Regulation of actin cytoskeleton		2	High	1
TRUE	Master Protein	Q64727	Vinculin [OS=Mus musculus]	2	1	1	1	1066	116.6	6	0	1	cell adhesion;cell organization and biogenesis;developmental processes;other biological processes	plasma membrane;other membranes;cytoskeleton;other cell component	cytoskeletal activity;other molecular function	Pf01044	22330	ENSMUSG00000021823	Vcl	mmu:22330; Q64727; Q8BP32; Q8BS46; Q922C5; Q922D9	Primary focal segmental glomerulosclerosis (FSGS); IL-3 signaling pathway; Regulation of actin cytoskeleton; Integrin-mediated cell adhesion; Focal adhesion	Neutrophil degranulation; Platelet degranulation ; MAP2K and MAPK activation; Smooth Muscle Contraction	9	High	1

## Sheet: 5.WT_1
Checked	Protein FDR Confidence: Combined	Master	Accession	Description	Exp. q-value: Combined	Sum PEP Score	Coverage [%]	# Peptides	# PSMs	# Unique Peptides	# AAs	MW [kDa]	calc. pI	Score Sequest HT: Sequest HT	# Peptides (by Search Engine): Sequest HT	Biological Process	Cellular Component	Molecular Function	Pfam IDs	Entrez Gene ID	Ensembl Gene ID	Gene Symbol	Gene ID	WikiPathways	Reactome Pathways	# Protein Pathway Groups	Found in Sample: F3: Sample	# Protein Groups
TRUE	High	Master Protein	P60710	Actin, cytoplasmic 1 [OS=Mus musculus]	0	48.969	41	11	97	4	375	41.7	5.48	109.5	11	cell organization and biogenesis;developmental processes;other biological processes	plasma membrane;other membranes;cytosol;cytoskeleton;nucleus;other cell component	cytoskeletal activity;other molecular function	Pf00022	11461	ENSMUSG00000029580	Actb	mmu:11461; P02570; P60710; P70514; P99021; Q11211; Q3TI89; Q3TVP6; Q64316; Q6ZWM3	Myometrial relaxation and contraction pathways; Regulation of actin cytoskeleton; Focal adhesion	RHO GTPases Activate Formins; Recycling pathway of L1; RHO GTPases activate IQGAPs; Regulation of actin dynamics for phagocytic cup formation; VEGFA-VEGFR2 Pathway; RHOF GTPase cycle; Interaction between L1 and Ankyrins; DNA Damage Recognition in GG-NER; MAP2K and MAPK activation; Clathrin-mediated endocytosis; EPHB-mediated forward signaling; UCH proteinases; B-WICH complex positively regulates …	21	High	1
TRUE	High	Master Protein	P16858	Glyceraldehyde-3-phosphate dehydrogenase [OS=Mus musculus]	0	46.447	45	8	35	8	333	35.8	8.25	75.19	8	cell organization and biogenesis;protein metabolism;other metabolic processes;stress response;signal transduction;other biological processes	plasma membrane;other membranes;cytosol;cytoskeleton;nucleus;other cytoplasmic organelle;other cell component	enzyme regulator activity;cytoskeletal activity;other molecular function	Pf00044, Pf02800	14433	ENSMUSG00000057666	Gapdh	A6H6A8; mmu:14433; P16858; Q0QEU0; Q3THM2; Q3TUI2; Q3UMT2; Q4V783; Q569X2; Q569X5; Q5U410	Glycolysis and gluconeogenesis	Gluconeogenesis; Glycolysis	3	High	1
TRUE	High	Master Protein	P62737	Actin, aortic smooth muscle [OS=Mus musculus]	0	39.771	36	10	77	3	377	42	5.39	76.63	10	developmental processes;other biological processes	extracellular matrix;cytoskeleton;other cell component	other molecular function	Pf00022	11475	ENSMUSG00000035783	Acta2	mmu:11475; P03996; P04108; P62737	Comprehensive IL-17A signaling	Smooth Muscle Contraction	2	High	1
TRUE	High	Master Protein	P20152	Vimentin [OS=Mus musculus]	0	35.859	23	8	22	8	466	53.7	5.12	25.14	8	cell organization and biogenesis;stress response;developmental processes;signal transduction;other biological processes	plasma membrane;other membranes;cytosol;cytoskeleton;nucleus;other cytoplasmic organelle;other cell component	cytoskeletal activity;nucleic acid binding activity;other molecular function	Pf00038, Pf04732	22352	ENSMUSG00000026728	Vim	mmu:22352; O08704; P20152; Q8CCH1	Spinal cord injury; Primary focal segmental glomerulosclerosis (FSGS); Alpha 6 beta 4 integrin signaling pathway	Aggrephagy; Striated Muscle Contraction; Caspase-mediated cleavage of cytoskeletal proteins; RHOBTB1 GTPase cycle	7	High	1
TRUE	High	Master Protein	P99024	Tubulin beta-5 chain [OS=Mus musculus]	0	28.236	28	8	19	8	444	49.6	4.89	27.17	8	cell cycle OR cell proliferation;cell organization and biogenesis;other biological processes	other membranes;cytosol;cytoskeleton;nucleus;other cell component	signal transduction activity or receptor binding;cytoskeletal activity;other molecular function	Pf00091, Pf03953	22154	ENSMUSG00000001525	Tubb5	B1B178; mmu:22154; P05218; P99024; Q3TFB6; Q3THH9; Q3TIL1; Q3UAV4; Q3UF52; Q8WUC1; Q9CY33		Recruitment of NuMA to mitotic centrosomes; Neutrophil degranulation; Regulation of PLK1 Activity at G2/M Transition; Anchoring of the basal body to the plasma membrane; Loss of Nlp from mitotic centrosomes; Recruitment of mitotic centrosome proteins and complexes; AURKA Activation by TPX2	8	High	1
TRUE	High	Master Protein	P05213	Tubulin alpha-1B chain [OS=Mus musculus]	0	28.021	17	5	23	5	451	50.1	5.06	30.65	5	cell cycle OR cell proliferation;cell organization and biogenesis;other biological processes	other membranes;cytosol;cytoskeleton;other cell component	cytoskeletal activity;nucleic acid binding activity;other molecular function	Pf00091, Pf03953	22143	ENSMUSG00000023004	Tuba1b	mmu:22143; P05213; Q3TY23; Q3U8B1; Q3UAW8; Q4KMW2		COPI-dependent Golgi-to-ER retrograde traffic; Kinesins; MHC class II antigen presentation; COPI-mediated anterograde transport; Separation of Sister Chromatids; PKR-mediated signaling; Resolution of Sister Chromatid Cohesion; Recruitment of NuMA to mitotic centrosomes; RHO GTPases Activate Formins; EML4 and NUDC in mitotic spindle formation; Intraflagellar transport; Carboxyterminal post-transla…	24	High	1
TRUE	High	Master Protein	P02535	Keratin, type I cytoskeletal 10 [OS=Mus musculus]	0	24.381	11	7	99	5	570	57.7	5.11	133.6	7	cell organization and biogenesis;other biological processes	non-structural extracellular;plasma membrane;cytoskeleton;other cell component	bone, tooth or skin structural activity;cytoskeletal activity;other molecular function	Pf00038	16661		Krt10	mmu:16661; P02535; P08731; Q8BUX3; Q8BV09; Q8BVU3; Q9CXH6; Q9JKB4		Formation of the cornified envelope	2	High	1
TRUE	High	Master Protein	P04104	Keratin, type II cytoskeletal 1 [OS=Mus musculus]	0	23.768	6	4	51	3	637	65.6	8.15	122.6	4	cell organization and biogenesis;stress response;other biological processes	plasma membrane;other membranes;cytoskeleton;other cell component	bone, tooth or skin structural activity;other molecular function	Pf00038, Pf16208, Pf16210	16678	ENSMUSG00000046834	Krt1	mmu:16678; P04104; Q149E0; Q9D2K8		Formation of the cornified envelope; Neutrophil degranulation	3	High	1
TRUE	High	Master Protein	P63017	Heat shock cognate 71 kDa protein [OS=Mus musculus]	0	21.223	17	7	17	7	646	70.8	5.52	9.7	7	cell cycle OR cell proliferation;cell organization and biogenesis;protein metabolism;RNA metabolism OR transcription;other metabolic processes;stress response;transport;developmental processes;other biological processes	non-structural extracellular;plasma membrane;other membranes;cytosol;cytoskeleton;ER/Golgi;nucleus;other cytoplasmic organelle;other cell component	signal transduction activity or receptor binding;nucleic acid binding activity;other molecular function	Pf00012	15481	ENSMUSG00000015656	Hspa8	mmu:15481; P08109; P12225; P63017; Q3U6R0; Q3U764; Q3U7D7; Q3U7E2; Q3U9B4; Q3U9G0; Q3UGM0; Q5FWJ6; Q62373; Q62374; Q62375; Q6NZD0	Mapk signaling pathway; Exercise-induced circadian regulation	PKR-mediated signaling; HSP90 chaperone cycle for steroid hormone receptors (SHR) in the presence of ligand; Neutrophil degranulation; Clathrin-mediated endocytosis; AUF1 (hnRNP D0) binds and destabilizes mRNA; Regulation of HSF1-mediated heat shock response; Attenuation phase; mRNA Splicing - Major Pathway; Golgi Associated Vesicle Biogenesis; Lysosome Vesicle Biogenesis; GABA synthesis, release…	15	High	1
TRUE	High	Master Protein	P17182	Alpha-enolase [OS=Mus musculus]	0	20.427	15	5	18	5	434	47.1	6.8	22.84	5	other metabolic processes;developmental processes;other biological processes	plasma membrane;other membranes;cytosol;nucleus;other cell component	nucleic acid binding activity;other molecular function	Pf00113, Pf03952	13806; 433182	ENSMUSG00000059040; ENSMUSG00000063524	Eno1	mmu:13806; mmu:433182; P17182; Q99KT7; Q9DCY7	Glycolysis and gluconeogenesis		1	High	1
TRUE	High	Master Protein	P10853	Histone H2B type 1-F/J/L [OS=Mus musculus]	0	17.727	26	3	53	3	126	13.9	10.32	63.78	3	cell organization and biogenesis;other biological processes	non-structural extracellular;cytosol;nucleus;other cell component	nucleic acid binding activity;other molecular function	Pf00125	319180; 319183; 319185; 319187; 665596; 665622	ENSMUSG00000069268; ENSMUSG00000069300; ENSMUSG00000069303; ENSMUSG00000069307; ENSMUSG00000094338; ENSMUSG00000095217	H2bc11; H2bc13; H2bc15; H2bc7	mmu:319180; mmu:319183; mmu:319185; mmu:319187; P10853; Q5SZZ3	Exercise-induced circadian regulation	Recruitment and ATM-mediated phosphorylation of repair and signaling proteins at DNA double strand breaks; Processing of DNA double-strand break ends; E3 ubiquitin ligases ubiquitinate target proteins; Recognition and association of DNA glycosylase with site containing an affected purine; Cleavage of the damaged purine; Condensation of Prophase Chromosomes; DNA Damage/Telomere Stress Induced Sene…	17	High	1
TRUE	High	Master Protein	Q99P91	Transmembrane glycoprotein NMB [OS=Mus musculus]	0	15.907	10	4	13	4	574	63.6	7.61	6.8	4	cell adhesion;cell-cell signaling;signal transduction;other biological processes	plasma membrane;other membranes;other cytoplasmic organelle;other cell component	signal transduction activity or receptor binding;other molecular function	Pf18911, Pf20433	93695	ENSMUSG00000029816	Gpnmb	mmu:93695; Q3U3R9; Q8BVV9; Q8BXL4; Q99P91; Q9QXA0		PTK6 promotes HIF1A stabilization	1	High	1
TRUE	High	Master Protein	C0HKE3	Histone H2A type 1-D [OS=Mus musculus]	0	15.39	22	2	16	2	130	14.1	11.05	30.97	2		nucleus;other cell component	nucleic acid binding activity;other molecular function	Pf00125, Pf16211	319164; 319165; 319166; 319167; 319170; 319171; 319172; 319191; 665433	ENSMUSG00000061615; ENSMUSG00000069270; ENSMUSG00000069272; ENSMUSG00000069301; ENSMUSG00000069309; ENSMUSG00000071478; ENSMUSG00000071516; ENSMUSG00000094248; ENSMUSG00000094777	H2ac7	C0HKE3; mmu:319164; mmu:319165; mmu:319166; mmu:319167; mmu:319170; mmu:319172; mmu:319191; mmu:665433; P10812; P22752; Q149U0; Q5SZZ2	Proteasome degradation		1	High	1
TRUE	High	Master Protein	Q6IFX2	Keratin, type I cytoskeletal 42 [OS=Mus musculus]	0	15.058	12	5	56	3	452	50.1	5.16	64.28	5	cell organization and biogenesis;other biological processes	cytoskeleton;other cell component	other molecular function	Pf00038	68239	ENSMUSG00000053654	Krt42	A7MAW4; mmu:68239; Q2M1G8; Q6IFX2; Q6SEK1			0	High	1
TRUE	High	Master Protein	P62806	Histone H4 [OS=Mus musculus]	0	14.808	32	4	35	4	103	11.4	11.36	15.07	4	cell organization and biogenesis;other biological processes	nucleus;other cell component	nucleic acid binding activity;other molecular function	Pf15511	100041230; 319155; 319156; 319157; 319158; 319159; 319160; 319161; 320332; 326619; 326620; 69386; 97122	ENSMUSG00000060093; ENSMUSG00000060639; ENSMUSG00000060678; ENSMUSG00000060981; ENSMUSG00000061482; ENSMUSG00000064288; ENSMUSG00000067455; ENSMUSG00000069266; ENSMUSG00000069274; ENSMUSG00000069305; ENSMUSG00000069306; ENSMUSG00000091405; ENSMUSG00000096010	H4c1; H4c11; H4c12; H4c14; H4c16; H4c2; H4c3; H4c4; H4c6; H4c8; H4c9; Hist1h4m	A0AUM5; A4FUP8; A4QMY0; mmu:319155; mmu:319156; mmu:319157; mmu:319158; mmu:319159; mmu:319160; mmu:319161; mmu:320332; mmu:326619; mmu:326620; mmu:69386; mmu:97122; P02304; P02305; P62806; Q0VDL9; Q2M2Q5; Q5T006; Q6PDS7; Q811M0; Q9D0C9; Q9D6Q8	Type II interferon signaling (IFNG)	Recruitment and ATM-mediated phosphorylation of repair and signaling proteins at DNA double strand breaks; Processing of DNA double-strand break ends; Recognition and association of DNA glycosylase with site containing an affected purine; Cleavage of the damaged purine; Condensation of Prophase Chromosomes; DNA Damage/Telomere Stress Induced Senescence; Nonhomologous End-Joining (NHEJ); G2/M DNA …	20	High	1
TRUE	High	Master Protein	Q3TTY5	Keratin, type II cytoskeletal 2 epidermal [OS=Mus musculus]	0	14.619	5	4	60	4	707	70.9	8.06	100.65	4	cell cycle OR cell proliferation;cell organization and biogenesis;other biological processes	plasma membrane;cytoskeleton;other cell component	bone, tooth or skin structural activity;cytoskeletal activity	Pf00038, Pf16208	16681	ENSMUSG00000064201	Krt2	mmu:16681; Q0VBW1; Q3TTY5; Q61869		Formation of the cornified envelope	2	High	1
TRUE	High	Master Protein	Q922U2	Keratin, type II cytoskeletal 5 [OS=Mus musculus]	0	14.098	8	4	27	2	580	61.7	7.75	46.89	4	cell organization and biogenesis;other biological processes	plasma membrane;other membranes;cytoskeleton;other cell component	bone, tooth or skin structural activity;other molecular function	Pf00038, Pf16208	110308	ENSMUSG00000061527	Krt5	mmu:110308; Q920F2; Q922U2		Formation of the cornified envelope; Type I hemidesmosome assembly	3	High	1
TRUE	High	Master Protein	P52480	Pyruvate kinase PKM [OS=Mus musculus]	0	13.754	11	5	7	5	531	57.8	7.47	5.43	5	cell organization and biogenesis;other metabolic processes;developmental processes;other biological processes	cytosol;ER/Golgi;nucleus;other cell component	nucleic acid binding activity;kinase activity;other molecular function	Pf00224, Pf02887	18746	ENSMUSG00000032294	Pkm	mmu:18746; P52480; Q3TBV8; Q3TBW5; Q3TC59; Q3U1X3; Q3U5P6; Q4VC20; Q64484; Q91YI8; Q9CWB1	Glycolysis and gluconeogenesis; Purine metabolism	Neutrophil degranulation; Glycolysis	4	High	1
TRUE	High	Master Protein	P10126	Elongation factor 1-alpha 1 [OS=Mus musculus]	0	13.239	9	3	15	3	462	50.1	9.01	7.23	3	protein metabolism;other metabolic processes;other biological processes	plasma membrane;other membranes;cytosol;cytoskeleton;translational apparatus;nucleus;other cell component	nucleic acid binding activity;other molecular function	Pf00009, Pf03143, Pf03144	13627	ENSMUSG00000037742	Eef1a1	mmu:13627; P10126; Q61511; Q6ZWN2; Q8BMB8; Q8BVS8; Q99KU5	Translation factors; EGFR1 signaling pathway	Neutrophil degranulation; HSF1 activation; Eukaryotic Translation Elongation; Protein methylation	6	High	1
TRUE	High	Master Protein	P07147	5,6-dihydroxyindole-2-carboxylic acid oxidase [OS=Mus musculus]	0	13.002	8	2	2	2	537	60.7	6.02	6.46	2	cell organization and biogenesis;other metabolic processes;other biological processes	other membranes;other cytoplasmic organelle;other cell component	other molecular function	Pf00264	22178	ENSMUSG00000005994	Tyrp1	mmu:22178; P07147		Melanin biosynthesis	1	High	1
TRUE	High	Master Protein	Q61781	Keratin, type I cytoskeletal 14 [OS=Mus musculus]	0	12.74	12	6	74	2	484	52.8	5.17	96.73	6	cell organization and biogenesis;other biological processes	plasma membrane;cytoskeleton;nucleus;other cell component	other molecular function	Pf00038	16664	ENSMUSG00000045545	Krt14	A2A4G4; mmu:16664; Q61781; Q91VQ4; Q99LE0		Formation of the cornified envelope; Type I hemidesmosome assembly	3	High	1
TRUE	High	Master Protein	P07901	Heat shock protein HSP 90-alpha [OS=Mus musculus]	0	11.569	8	4	13	4	733	84.7	5.01	16.98	4	cell organization and biogenesis;protein metabolism;DNA metabolism;other metabolic processes;stress response;transport;developmental processes;other biological processes	extracellular matrix;plasma membrane;other membranes;cytosol;cytoskeleton;mitochondrion;nucleus;other cell component	signal transduction activity or receptor binding;enzyme regulator activity;cytoskeletal activity;nucleic acid binding activity;other molecular function	Pf00183, Pf13589	15519	ENSMUSG00000021270	Hsp90aa1	mmu:15519; P07901	EBV LMP1 signaling; Focal adhesion: PI3K-Akt-mTOR signaling pathway; IL-6 signaling pathway; IL-2 signaling pathway	Neutrophil degranulation; Recruitment of NuMA to mitotic centrosomes; HSP90 chaperone cycle for steroid hormone receptors (SHR) in the presence of ligand; The role of GTSE1 in G2/M progression after G2 checkpoint; Regulation of actin dynamics for phagocytic cup formation; Downregulation of ERBB2 signaling; Anchoring of the basal body to the plasma membrane; Regulation of PLK1 Activity at G2/M Tra…	32	High	1
TRUE	High	Master Protein	Q9QWL7	Keratin, type I cytoskeletal 17 [OS=Mus musculus]	0	11.071	13	5	46	2	433	48.1	5.06	45.1	5	cell organization and biogenesis;other biological processes	plasma membrane;cytoskeleton;other cell component	other molecular function	Pf00038	16667	ENSMUSG00000035557	Krt17	A2A4G6; mmu:16667; Q61783; Q9QWL7	EGFR1 signaling pathway	Formation of the cornified envelope	3	High	1
TRUE	High	Master Protein	P56480	ATP synthase subunit beta, mitochondrial [OS=Mus musculus]	0	10.866	15	4	4	4	529	56.3	5.34	4.36	4	other metabolic processes;transport;developmental processes;other biological processes	plasma membrane;other membranes;mitochondrion;other cell component	signal transduction activity or receptor binding;transporter activity;other molecular function	Pf00006, Pf02874	11947	ENSMUSG00000025393	Atp5f1b	mmu:11947; P56480; Q0QEP4; Q3TFD7; Q3TIP9; Q3TK44; Q3TWD5; Q3TX28; Q3U6U4; Q3U774; Q3UB69; Q3UF69; Q8CI65; Q8VEJ5; Q9CTI7; Q9CWX7	Oxidative phosphorylation; Electron transport chain	Mitochondrial protein degradation; Mitochondrial protein import; Formation of ATP by chemiosmotic coupling; Cristae formation	6	High	1
TRUE	High	Master Protein	P19157	Glutathione S-transferase P 1 [OS=Mus musculus]	0	10.86	16	2	3	2	210	23.6	7.87	3.95	2	cell cycle OR cell proliferation;other metabolic processes;stress response;developmental processes;other biological processes	plasma membrane;other membranes;cytosol;mitochondrion;nucleus;other cell component	enzyme regulator activity;other molecular function	Pf02798, Pf14497	14870	ENSMUSG00000060803	Gstp1	mmu:14870; P19157; Q8BNY4	Metapathway biotransformation; Oxidative stress and redox pathway	Neutrophil degranulation; Glutathione conjugation; Paracetamol ADME; Detoxification of Reactive Oxygen Species	6	High	1
TRUE	High	Master Protein	P35700	Peroxiredoxin-1 [OS=Mus musculus]	0	10.596	17	3	7	3	199	22.2	8.12	10.85	3	cell cycle OR cell proliferation;other metabolic processes;stress response;other biological processes	cytosol;mitochondrion;nucleus;other cytoplasmic organelle;other cell component	other molecular function	Pf00578, Pf10417	18477	ENSMUSG00000028691	Prdx1	mmu:18477; P35700; Q3UBV4; Q9CWI2	Oxidative stress and redox pathway	TP53 Regulates Metabolic Genes; Detoxification of Reactive Oxygen Species; NFE2L2 regulating anti-oxidant/detoxification enzymes	4	High	1
TRUE	High	Master Protein	Q6NXH9	Keratin, type II cytoskeletal 73 [OS=Mus musculus]	0	10.559	4	2	61	1	539	58.9	8.09	130.55	2	cell organization and biogenesis;other biological processes	cytoskeleton	bone, tooth or skin structural activity	Pf00038, Pf16208	223915	ENSMUSG00000063661	Krt73	mmu:223915; Q6NXH9		Formation of the cornified envelope	2	High	1
TRUE	High	Master Protein	P09405	Nucleolin [OS=Mus musculus]	0	10.201	6	3	5	3	707	76.7	4.75	6.14	3	transport;developmental processes;other biological processes	plasma membrane;nucleus;other cell component	signal transduction activity or receptor binding;nucleic acid binding activity;other molecular function	Pf00076	17975	ENSMUSG00000026234	Ncl	mmu:17975; P09405; Q548M9; Q61991; Q8BQD8; Q99K50	Mechanisms associated with pluripotency; mRNA processing	Major pathway of rRNA processing in the nucleolus and cytosol	3	High	1
TRUE	High	Master Protein	Q64337	Sequestosome-1 [OS=Mus musculus]	0	9.557	8	2	3	2	442	48.1	5.21	5.46	2	cell cycle OR cell proliferation;cell organization and biogenesis;protein metabolism;RNA metabolism OR transcription;other metabolic processes;stress response;transport;other biological processes	cytosol;cytoskeleton;mitochondrion;ER/Golgi;nucleus;other cytoplasmic organelle;other cell component	signal transduction activity or receptor binding;other molecular function	Pf00564, Pf00569, Pf16577	18412	ENSMUSG00000015837	Sqstm1	mmu:18412; Q64337; Q99JM8	IL-1 signaling pathway	PINK1-PRKN Mediated Mitophagy; Pexophagy; Interleukin-1 signaling; KEAP1-NFE2L2 pathway; p75NTR recruits signalling complexes; NF-kB is activated and signals survival; NRIF signals cell death from the nucleus	8	High	1
TRUE	High	Master Protein	Q02053	Ubiquitin-like modifier-activating enzyme 1 [OS=Mus musculus]	0	9.312	5	2	2	2	1058	117.7	5.66	4.82	2	protein metabolism;other metabolic processes;stress response	other membranes;cytosol;mitochondrion;ER/Golgi;nucleus;other cytoplasmic organelle;other cell component	other molecular function	Pf00899, Pf09358, Pf10585, Pf16190, Pf16191	22201	ENSMUSG00000001924	Uba1	A6H6S6; mmu:22201; P31253; Q02053; Q542H8	Parkinson's disease; Proteasome degradation	Antigen processing: Ubiquitination & Proteasome degradation; Synthesis of active ubiquitin: roles of E1 and E2 enzymes	4	High	1
TRUE	High	Master Protein	P09411	Phosphoglycerate kinase 1 [OS=Mus musculus]	0	8.81	4	1	4	1	417	44.5	7.9	9.91	1	protein metabolism;other metabolic processes;stress response;other biological processes	non-structural extracellular;other membranes;cytosol;other cell component	kinase activity;other molecular function	Pf00162	18655	ENSMUSG00000062070	Pgk1	mmu:18655; P09411; Q3TPE6; Q3UKV8; Q5XJE7	Glycolysis and gluconeogenesis	Gluconeogenesis; Glycolysis	3	High	1
TRUE	High	Master Protein	Q8VED5	Keratin, type II cytoskeletal 79 [OS=Mus musculus]	0	8.383	4	2	37	1	531	57.5	7.69	78.29	2	cell organization and biogenesis;other biological processes	cytoskeleton	bone, tooth or skin structural activity;other molecular function	Pf00038, Pf16208	223917	ENSMUSG00000061397	Krt79	mmu:223917; Q8K2E4; Q8VED5		Formation of the cornified envelope	2	High	1
TRUE	High	Master Protein	Q68FD5	Clathrin heavy chain 1 [OS=Mus musculus]	0	8.158	1	1	2	1	1675	191.4	5.69	3.4	1	cell cycle OR cell proliferation;cell organization and biogenesis;other metabolic processes;transport;other biological processes	plasma membrane;other membranes;cytosol;cytoskeleton;ER/Golgi;nucleus;other cytoplasmic organelle;other cell component	signal transduction activity or receptor binding;cytoskeletal activity;nucleic acid binding activity;other molecular function	Pf00637, Pf01394, Pf09268, Pf13838	67300	ENSMUSG00000047126	Cltc	mmu:67300; Q68FD5	IL-7 signaling pathway; Kit receptor signaling pathway	MHC class II antigen presentation; Recycling pathway of L1; Formation of annular gap junctions; Cargo recognition for clathrin-mediated endocytosis; VLDLR internalisation and degradation; Golgi Associated Vesicle Biogenesis; Lysosome Vesicle Biogenesis; RHOU GTPase cycle; LDL clearance; RHOV GTPase cycle; Retrograde neurotrophin signalling; WNT5A-dependent internalization of FZD4; WNT5A-dependent…	17	High	1
TRUE	High	Master Protein	Q8VDD5	Myosin-9 [OS=Mus musculus]	0	8.153	1	1	1	1	1960	226.2	5.66	4.37	1	cell adhesion;cell cycle OR cell proliferation;cell organization and biogenesis;protein metabolism;stress response;transport;developmental processes;signal transduction;other biological processes	plasma membrane;other membranes;cytosol;cytoskeleton;nucleus;other cell component	signal transduction activity or receptor binding;cytoskeletal activity;other molecular function	Pf00063, Pf01576, Pf02736	17886	ENSMUSG00000022443	Myh9	mmu:17886; Q3UHT9; Q3UHU4; Q6KAN6; Q811I2; Q8VDD5	Primary focal segmental glomerulosclerosis (FSGS)	Regulation of actin dynamics for phagocytic cup formation; RHO GTPases activate PAKs	3	High	1
TRUE	High	Master Protein	P48036	Annexin A5 [OS=Mus musculus]	0	7.796	5	1	4	1	319	35.7	4.96	9.43	1	stress response;transport;other biological processes	non-structural extracellular;plasma membrane;other membranes;cytoskeleton;ER/Golgi;other cell component	signal transduction activity or receptor binding;transporter activity;other molecular function	Pf00191	11747	ENSMUSG00000027712	Anxa5	mmu:11747; P48036; Q3U5Q1; Q3U5X4; Q3U8K1; Q3UGV0; Q99LA1	Prostaglandin synthesis and regulation	Platelet degranulation	2	High	1
TRUE	High	Master Protein	Q9Z331	Keratin, type II cytoskeletal 6B [OS=Mus musculus]	0	7.582	4	2	19	1	562	60.3	8.32	38.74	2	cell organization and biogenesis;other biological processes	cytoskeleton	bone, tooth or skin structural activity	Pf00038, Pf16208			Krt6b	Q9Z331		Formation of the cornified envelope	2	High	1
TRUE	High	Master Protein	P62983	Ubiquitin-40S ribosomal protein S27a [OS=Mus musculus]	0	7.282	10	1	6	1	156	17.9	9.64	11.59	1	protein metabolism;other metabolic processes;other biological processes	cytosol;translational apparatus;nucleus;other cell component	other molecular function	Pf00240, Pf01599	78294	ENSMUSG00000020460	Rps27a	mmu:78294; P02248; P02249; P02250; P49664; P62983; P62991; Q29120; Q62317; Q64223; Q8VCH1; Q91887; Q91888; Q9CXY4; Q9CZM0; Q9D1R5; Q9D2W3; Q9D8D9; Q9ET23; Q9ET24; Q9Z0H9	Cytoplasmic ribosomal proteins	Separation of Sister Chromatids; The role of GTSE1 in G2/M progression after G2 checkpoint; Aggrephagy; Regulation of PLK1 Activity at G2/M Transition; Regulation of necroptotic cell death; Major pathway of rRNA processing in the nucleolus and cytosol; Recruitment and ATM-mediated phosphorylation of repair and signaling proteins at DNA double strand breaks; Processing of DNA double-strand break e…	154	High	1
TRUE	High	Master Protein	Q9Z2K1	Keratin, type I cytoskeletal 16 [OS=Mus musculus]	0	7.224	6	3	61	1	469	51.6	5.2	96.73	3	cell organization and biogenesis;stress response;other biological processes	plasma membrane;cytoskeleton	cytoskeletal activity	Pf00038	16666	ENSMUSG00000053797	Krt16	mmu:16666; Q9Z2K1		Formation of the cornified envelope	2	High	1
TRUE	High	Master Protein	P06151	L-lactate dehydrogenase A chain [OS=Mus musculus]	0	6.687	11	2	3	2	332	36.5	7.74	2.19	2	other metabolic processes;other biological processes	cytosol;cytoskeleton;other cell component	other molecular function	Pf00056, Pf02866	16828	ENSMUSG00000063229	Ldha	mmu:16828; P06151	Glycolysis and gluconeogenesis	Pyruvate metabolism	2	High	1
TRUE	High	Master Protein	P18760	Cofilin-1 [OS=Mus musculus]	0	6.447	17	1	1	1	166	18.5	8.09	4.56	1	cell cycle OR cell proliferation;cell organization and biogenesis;stress response;transport;developmental processes;other biological processes	non-structural extracellular;plasma membrane;other membranes;cytosol;cytoskeleton;mitochondrion;nucleus;other cell component	signal transduction activity or receptor binding;cytoskeletal activity;other molecular function	Pf00241	12631	ENSMUSG00000056201	Cfl1	mmu:12631; P18760	G13 signaling pathway; Regulation of actin cytoskeleton		2	High	1
TRUE	High	Master Protein	P97351	40S ribosomal protein S3a [OS=Mus musculus]	0	6.384	7	1	1	1	264	29.9	9.73	2.67	1	protein metabolism;other metabolic processes;other biological processes	cytosol;ER/Golgi;translational apparatus;nucleus;other cell component	nucleic acid binding activity;other molecular function	Pf01015	20091	ENSMUSG00000028081	Rps3a	mmu:20091; P97351	Cytoplasmic ribosomal proteins	Major pathway of rRNA processing in the nucleolus and cytosol; L13a-mediated translational silencing of Ceruloplasmin expression; SRP-dependent cotranslational protein targeting to membrane; Formation of a pool of free 40S subunits; GTP hydrolysis and joining of the 60S ribosomal subunit; Nonsense Mediated Decay (NMD) independent of the Exon Junction Complex (EJC); Nonsense Mediated Decay (NMD) e…	11	High	1
TRUE	High	Master Protein	P03975	IgE-binding protein [OS=Mus musculus]	0	6.083	3	1	1	1	557	62.7	9.31	1.76	1	DNA metabolism;other metabolic processes;other biological processes		nucleic acid binding activity;other molecular function	Pf00607, Pf00665, Pf19317			Iap	P03975			0	High	1
TRUE	High	Master Protein	P08113	Endoplasmin [OS=Mus musculus]	0	5.894	3	1	2	1	802	92.4	4.82	3.09	1	cell organization and biogenesis;protein metabolism;other metabolic processes;stress response;transport;other biological processes	non-structural extracellular;plasma membrane;other membranes;cytosol;ER/Golgi;other cell component	signal transduction activity or receptor binding;nucleic acid binding activity;other molecular function	Pf00183, Pf13589	22027	ENSMUSG00000020048	Hsp90b1	mmu:22027; P08113; P11427	Focal adhesion: PI3K-Akt-mTOR signaling pathway; Hypoxia-dependent self-renewal of myoblasts	Regulation of Insulin-like Growth Factor (IGF) transport and uptake by Insulin-like Growth Factor Binding Proteins (IGFBPs); Post-translational protein phosphorylation; Scavenging by Class A Receptors; Trafficking and processing of endosomal TLR; Interleukin-4 and Interleukin-13 signaling	7	High	1
TRUE	High	Master Protein	P63038	60 kDa heat shock protein, mitochondrial [OS=Mus musculus]	0	5.741	3	1	2	1	573	60.9	6.18	2.97	1	cell cycle OR cell proliferation;cell organization and biogenesis;protein metabolism;DNA metabolism;other metabolic processes;stress response;transport;developmental processes;signal transduction;other biological processes	non-structural extracellular;plasma membrane;other membranes;cytosol;cytoskeleton;mitochondrion;ER/Golgi;other cytoplasmic organelle;other cell component	nucleic acid binding activity;other molecular function	Pf00118	15510	ENSMUSG00000025980	Hspd1	mmu:15510; P19226; P19227; P63038; P97602; Q3KQP2; Q3UIP0; Q8C2C7; Q8VEF4	SIDS susceptibility pathways	Mitochondrial protein degradation; Mitochondrial protein import	3	High	1
TRUE	High	Master Protein	P16045	Galectin-1 [OS=Mus musculus]	0	5.601	12	1	1	1	135	14.9	5.49	2.05	1	cell adhesion;other biological processes	non-structural extracellular;cytosol;other cell component	other molecular function	Pf00337	16852	ENSMUSG00000068220	Lgals1	mmu:16852; P05163; P11946; P16045; P17601; Q4FZH4; Q99M27; Q9D0X0		Regulation of Insulin-like Growth Factor (IGF) transport and uptake by Insulin-like Growth Factor Binding Proteins (IGFBPs); Post-translational protein phosphorylation	2	High	1
TRUE	High	Master Protein	P62843	40S ribosomal protein S15 [OS=Mus musculus]	0	5.375	15	1	1	1	145	17	10.39	2.63	1	cell organization and biogenesis;protein metabolism;RNA metabolism OR transcription;other metabolic processes;transport;developmental processes;other biological processes	cytosol;translational apparatus;nucleus;other cell component	enzyme regulator activity;nucleic acid binding activity;other molecular function	Pf00203	20054	ENSMUSG00000063457	Rps15	mmu:20054; P11174; P62843; Q52KC9	Cytoplasmic ribosomal proteins	Major pathway of rRNA processing in the nucleolus and cytosol; L13a-mediated translational silencing of Ceruloplasmin expression; SRP-dependent cotranslational protein targeting to membrane; Formation of a pool of free 40S subunits; GTP hydrolysis and joining of the 60S ribosomal subunit; Nonsense Mediated Decay (NMD) independent of the Exon Junction Complex (EJC); Nonsense Mediated Decay (NMD) e…	11	High	1
TRUE	High	Master Protein	P14148	60S ribosomal protein L7 [OS=Mus musculus]	0	5.354	9	2	3	2	270	31.4	10.89	1.66	2	protein metabolism;RNA metabolism OR transcription;other metabolic processes;other biological processes	cytosol;cytoskeleton;translational apparatus;other cell component	nucleic acid binding activity;other molecular function	Pf00327, Pf08079	19989	ENSMUSG00000043716	Rpl7	mmu:19989; P14148; Q80UR0	Cytoplasmic ribosomal proteins; mRNA processing	Major pathway of rRNA processing in the nucleolus and cytosol; L13a-mediated translational silencing of Ceruloplasmin expression; SRP-dependent cotranslational protein targeting to membrane; Formation of a pool of free 40S subunits; GTP hydrolysis and joining of the 60S ribosomal subunit; Nonsense Mediated Decay (NMD) independent of the Exon Junction Complex (EJC); Nonsense Mediated Decay (NMD) e…	9	High	1
TRUE	High	Master Protein	Q91VR5	ATP-dependent RNA helicase DDX1 [OS=Mus musculus]	0	5.219	3	1	1	1	740	82.4	7.21	2.4	1	cell organization and biogenesis;DNA metabolism;RNA metabolism OR transcription;other metabolic processes;stress response;other biological processes	cytosol;mitochondrion;nucleus;other cell component	nucleic acid binding activity;other molecular function	Pf00270, Pf00271, Pf00622	104721	ENSMUSG00000037149	Ddx1	mmu:104721; Q3TU41; Q91VR5	mRNA processing		1	High	1
TRUE	High	Master Protein	Q3V132	ADP/ATP translocase 4 [OS=Mus musculus]	0	5.202	6	2	3	2	320	35.2	9.58	0	2	cell cycle OR cell proliferation;cell organization and biogenesis;transport;other biological processes	plasma membrane;other membranes;cytoskeleton;mitochondrion	transporter activity	Pf00153	73333	ENSMUSG00000069041	Slc25a31	mmu:73333; Q3V132; Q80W28			0	High	1
TRUE	High	Master Protein	Q02257	Junction plakoglobin [OS=Mus musculus]	0	5.027	3	1	1	1	745	81.7	6.14	2.94	1	cell adhesion;cell-cell signaling;cell organization and biogenesis;signal transduction;other biological processes	plasma membrane;other membranes;cytosol;cytoskeleton;nucleus;other cell component	other molecular function	Pf00514	16480	ENSMUSG00000001552	Jup	mmu:16480; Q02257; Q8CGD3	Wnt signaling pathway	Formation of the cornified envelope; Neutrophil degranulation; VEGFR2 mediated vascular permeability; RHOQ GTPase cycle; RHOH GTPase cycle; Adherens junctions interactions; RHOA GTPase cycle; RHOB GTPase cycle; RHOC GTPase cycle; Regulation of CDH11 function	12	High	1
TRUE	High	Master Protein	P61205	ADP-ribosylation factor 3 [OS=Mus musculus]	0	5.012	10	1	2	1	181	20.6	7.43	2.01	1	transport	plasma membrane;other membranes;ER/Golgi;other cell component	other molecular function	Pf00025	11842	ENSMUSG00000051853	Arf3	mmu:11842; P16587; P61205		COPI-dependent Golgi-to-ER retrograde traffic; COPI-mediated anterograde transport; Synthesis of PIPs at the Golgi membrane	3	High	1
TRUE	High	Master Protein	P07724	Albumin [OS=Mus musculus]	0	4.945	2	1	4	1	608	68.6	6.07	7.33	1	stress response;other biological processes	non-structural extracellular;extracellular matrix;ER/Golgi;other cell component	nucleic acid binding activity;other molecular function	Pf00273	11657	ENSMUSG00000029368	Alb	mmu:11657; P07724; Q3TV03; Q61802; Q8C7C7; Q8C7H3; Q8CG74		Platelet degranulation ; Scavenging of heme from plasma; Regulation of Insulin-like Growth Factor (IGF) transport and uptake by Insulin-like Growth Factor Binding Proteins (IGFBPs); Post-translational protein phosphorylation; Cytoprotection by HMOX1; Heme degradation; Aspirin ADME; Prednisone ADME; Recycling of bile acids and salts; Heme biosynthesis; Ciprofloxacin ADME; HDL remodeling	12	High	1
TRUE	High	Master Protein	P17742	Peptidyl-prolyl cis-trans isomerase A [OS=Mus musculus]	0	4.924	9	1	3	1	164	18	7.9	2.46	1	cell adhesion;cell organization and biogenesis;protein metabolism;other metabolic processes;stress response;developmental processes;other biological processes	non-structural extracellular;cytosol;nucleus;other cell component	signal transduction activity or receptor binding;other molecular function	Pf00160	268373	ENSMUSG00000071866	Ppia	mmu:268373; P17742; Q9CWJ5; Q9R137		Neutrophil degranulation; Basigin interactions	2	High	1
TRUE	High	Master Protein	P10107	Annexin A1 [OS=Mus musculus]	0	4.881	5	1	2	1	346	38.7	7.37	1.85	1	cell-cell signaling;cell organization and biogenesis;stress response;transport;developmental processes;signal transduction;other biological processes	non-structural extracellular;plasma membrane;other membranes;cytosol;cytoskeleton;mitochondrion;nucleus;other cytoplasmic organelle;other cell component	enzyme regulator activity;nucleic acid binding activity;other molecular function	Pf00191	16952	ENSMUSG00000024659	Anxa1	mmu:16952; P10107	Spinal cord injury; Prostaglandin synthesis and regulation	G alpha (q) signalling events; G alpha (i) signalling events; Formyl peptide receptors bind formyl peptides and many other ligands	5	High	1
TRUE	High	Master Protein	Q922R8	Protein disulfide-isomerase A6 [OS=Mus musculus]	0	4.406	5	1	1	1	440	48.1	5.14	0	1	cell adhesion;stress response	non-structural extracellular;plasma membrane;other membranes;cytosol;ER/Golgi;other cell component	other molecular function	Pf00085	71853		Pdia6	mmu:71853; Q8BK54; Q922R8		Regulation of Insulin-like Growth Factor (IGF) transport and uptake by Insulin-like Growth Factor Binding Proteins (IGFBPs); Post-translational protein phosphorylation	2	High	1
TRUE	High	Master Protein	Q60605	Myosin light polypeptide 6 [OS=Mus musculus]	0	4.339	11	1	1	1	151	16.9	4.65	0	1	other biological processes	cytoskeleton;other cell component	cytoskeletal activity;other molecular function		17904	ENSMUSG00000090841	Myl6	mmu:17904; Q60605	Focal adhesion	Smooth Muscle Contraction; RHO GTPases activate PAKs	3	High	1
TRUE	High	Master Protein	P35980	60S ribosomal protein L18 [OS=Mus musculus]	0	4.234	7	1	2	1	188	21.6	11.78	3.64	1	protein metabolism;other metabolic processes	cytosol;ER/Golgi;translational apparatus;nucleus;other cell component	nucleic acid binding activity;other molecular function	Pf17135	19899	ENSMUSG00000059070	Rpl18	mmu:19899; P35980; Q9CQF1; Q9D987	Cytoplasmic ribosomal proteins	L13a-mediated translational silencing of Ceruloplasmin expression; SRP-dependent cotranslational protein targeting to membrane; Major pathway of rRNA processing in the nucleolus and cytosol; Formation of a pool of free 40S subunits; GTP hydrolysis and joining of the 60S ribosomal subunit; Nonsense Mediated Decay (NMD) independent of the Exon Junction Complex (EJC); Nonsense Mediated Decay (NMD) e…	8	High	1
TRUE	High	Master Protein	Q9DBJ1	Phosphoglycerate mutase 1 [OS=Mus musculus]	0	4.207	6	1	2	1	254	28.8	7.18	0	1	other metabolic processes	cytosol;cytoskeleton;other cell component	other molecular function	Pf00300	18648	ENSMUSG00000011752	Pgam1	mmu:18648; Q9D6W0; Q9DBJ1; Q9ERT3	Glycolysis and gluconeogenesis	Neutrophil degranulation; Gluconeogenesis; Glycolysis	4	High	1
TRUE	High	Master Protein	P62315	Small nuclear ribonucleoprotein Sm D1 [OS=Mus musculus]	0	4.038	17	1	1	1	119	13.3	11.56	2.95	1	cell organization and biogenesis;RNA metabolism OR transcription;other metabolic processes	cytosol;nucleus;other cell component	nucleic acid binding activity;other molecular function	Pf01423	20641	ENSMUSG00000002477	Snrpd1	mmu:20641; P13641; P62315; Q3UYM0	mRNA processing	snRNP Assembly; mRNA Splicing - Major Pathway; mRNA Splicing - Minor Pathway	4	High	1
TRUE	High	Master Protein	P17751	Triosephosphate isomerase [OS=Mus musculus]	0	3.577	6	1	2	1	249	26.7	7.3	1.9	1	other metabolic processes	cytosol	other molecular function	Pf00121	21991	ENSMUSG00000023456	Tpi1	mmu:21991; P17751; Q3TJH2; Q3UC04; Q3UKG9; Q64513; Q9CVF9; Q9CWE7	Fatty acid beta-oxidation; Glycolysis and gluconeogenesis	Gluconeogenesis; Glycolysis	4	High	1
TRUE	High	Master Protein	P40124	Adenylyl cyclase-associated protein 1 [OS=Mus musculus]	0	3.565	4	1	1	1	474	51.5	7.52	0	1	cell organization and biogenesis;transport;signal transduction;other biological processes	non-structural extracellular;plasma membrane;other membranes;cytosol;cytoskeleton;other cell component	cytoskeletal activity;other molecular function	Pf01213, Pf08603	12331	ENSMUSG00000028656	Cap1	mmu:12331; P40124; Q8BPT7	Insulin signaling	Neutrophil degranulation	2	High	1
TRUE	High	Master Protein	Q62167	ATP-dependent RNA helicase DDX3X [OS=Mus musculus]	0	3.547	3	1	3	1	662	73.1	7.18	2.25	1	cell-cell signaling;cell cycle OR cell proliferation;cell organization and biogenesis;protein metabolism;RNA metabolism OR transcription;other metabolic processes;stress response;signal transduction;other biological processes	plasma membrane;other membranes;cytosol;cytoskeleton;nucleus;other cell component	enzyme regulator activity;cytoskeletal activity;translation activity;nucleic acid binding activity;other molecular function	Pf00270, Pf00271	13205	ENSMUSG00000000787	Ddx3x	mmu:13205; O09060; O09143; Q62167	mRNA processing	Neutrophil degranulation	2	High	1
TRUE	High	Master Protein	P80316	T-complex protein 1 subunit epsilon [OS=Mus musculus]	0	3.414	5	1	1	1	541	59.6	6.02	0	1	protein metabolism;other metabolic processes;other biological processes	cytosol;cytoskeleton;other cell component	cytoskeletal activity;nucleic acid binding activity;other molecular function	Pf00118	12465	ENSMUSG00000022234	Cct5	P80316; Q3TIE0; Q3U530; Q3UCU4; Q3UJK9; Q3UWA9; Q542K3; Q6ZQJ1		Cooperation of PDCL (PhLP1) and TRiC/CCT in G-protein beta folding; Association of TriC/CCT with target proteins during biosynthesis	2	High	1
TRUE	High	Master Protein	P14131	40S ribosomal protein S16 [OS=Mus musculus]	0	3.214	7	1	4	1	146	16.4	10.21	3.72	1	protein metabolism;RNA metabolism OR transcription;other metabolic processes;other biological processes	cytosol;translational apparatus;nucleus;other cell component	nucleic acid binding activity;other molecular function	Pf00380	20055	ENSMUSG00000037563	Rps16	mmu:20055; P14131; Q3THM9	Cytoplasmic ribosomal proteins	L13a-mediated translational silencing of Ceruloplasmin expression; SRP-dependent cotranslational protein targeting to membrane; Major pathway of rRNA processing in the nucleolus and cytosol; Formation of a pool of free 40S subunits; GTP hydrolysis and joining of the 60S ribosomal subunit; Nonsense Mediated Decay (NMD) independent of the Exon Junction Complex (EJC); Nonsense Mediated Decay (NMD) e…	11	High	1
TRUE	High	Master Protein	Q03265	ATP synthase subunit alpha, mitochondrial [OS=Mus musculus]	0	3.02	4	1	2	1	553	59.7	9.19	0	1	other metabolic processes;transport;other biological processes	plasma membrane;other membranes;mitochondrion;nucleus;other cell component	signal transduction activity or receptor binding;transporter activity;other molecular function	Pf00006, Pf00306, Pf02874	11946	ENSMUSG00000025428	Atp5f1a	mmu:11946; Q03265; Q3TFN0; Q3THN8; Q3TPR0; Q3TPV3; Q3TZU3; Q3UIR7; Q543Y6	Oxidative phosphorylation; Electron transport chain	Mitochondrial protein degradation; Formation of ATP by chemiosmotic coupling; Cristae formation	5	High	1
TRUE	High	Master Protein	Q641P0	Actin-related protein 3B [OS=Mus musculus]	0	2.933	3	1	3	1	418	47.5	6.02	1.83	1		cytoskeleton;other cell component	cytoskeletal activity;other molecular function	Pf00022	242894	ENSMUSG00000056367	Actr3b	mmu:242894; Q641P0; Q7TSH1			0	High	1
TRUE	High	Master Protein	Q3UV17	Keratin, type II cytoskeletal 2 oral [OS=Mus musculus]	0	2.851	2	1	18	1	594	62.8	8.43	26.14	1	cell organization and biogenesis;other biological processes	cytoskeleton	bone, tooth or skin structural activity	Pf00038, Pf16208	77055	ENSMUSG00000075402	Krt76	mmu:77055; Q3UV17		Formation of the cornified envelope	2	High	1
TRUE	High	Master Protein	P05064	Fructose-bisphosphate aldolase A [OS=Mus musculus]	0	2.46	4	1	2	1	364	39.3	8.09	0	1	cell organization and biogenesis;other metabolic processes;other biological processes	non-structural extracellular;plasma membrane;other membranes;cytosol;cytoskeleton;other cell component	cytoskeletal activity;other molecular function	Pf00274	11674	ENSMUSG00000030695	Aldoa	mmu:11674; P05064	Glycolysis and gluconeogenesis	Platelet degranulation ; Neutrophil degranulation; Gluconeogenesis; Glycolysis	5	High	1
TRUE	High	Master Protein	P07356	Annexin A2 [OS=Mus musculus]	0	2.44	5	1	1	1	339	38.7	7.69	0	1	cell organization and biogenesis;RNA metabolism OR transcription;other metabolic processes;transport;developmental processes;other biological processes	non-structural extracellular;extracellular matrix;plasma membrane;other membranes;cytosol;nucleus;other cytoplasmic organelle;other cell component	transporter activity;enzyme regulator activity;cytoskeletal activity;other molecular function	Pf00191	12306	ENSMUSG00000032231	Anxa2	mmu:12306; P07356	Prostaglandin synthesis and regulation	Neutrophil degranulation; Dissolution of Fibrin Clot	3	High	1
TRUE	High	Master Protein	P63325	40S ribosomal protein S10 [OS=Mus musculus]	0	2.396	5	1	5	1	165	18.9	10.15	0	1	protein metabolism;other metabolic processes	cytosol;translational apparatus;nucleus;other cell component	nucleic acid binding activity;other molecular function	Pf03501	67097	ENSMUSG00000052146	Rps10	mmu:67097; P09900; P63325; Q9DCR5	Cytoplasmic ribosomal proteins	Major pathway of rRNA processing in the nucleolus and cytosol; L13a-mediated translational silencing of Ceruloplasmin expression; SRP-dependent cotranslational protein targeting to membrane; Formation of a pool of free 40S subunits; GTP hydrolysis and joining of the 60S ribosomal subunit; Nonsense Mediated Decay (NMD) independent of the Exon Junction Complex (EJC); Nonsense Mediated Decay (NMD) e…	11	High	1
TRUE	High	Master Protein	P62908	40S ribosomal protein S3 [OS=Mus musculus]	0	2.39	4	1	1	1	243	26.7	9.66	1.9	1	cell cycle OR cell proliferation;cell organization and biogenesis;protein metabolism;DNA metabolism;other metabolic processes;stress response;other biological processes	plasma membrane;other membranes;cytosol;cytoskeleton;mitochondrion;ER/Golgi;translational apparatus;nucleus;other cell component	cytoskeletal activity;nucleic acid binding activity;other molecular function	Pf00189, Pf07650	27050	ENSMUSG00000030744	Rps3	mmu:27050; P17073; P47933; P62908	Cytoplasmic ribosomal proteins	L13a-mediated translational silencing of Ceruloplasmin expression; SRP-dependent cotranslational protein targeting to membrane; Major pathway of rRNA processing in the nucleolus and cytosol; Formation of a pool of free 40S subunits; GTP hydrolysis and joining of the 60S ribosomal subunit; Nonsense Mediated Decay (NMD) independent of the Exon Junction Complex (EJC); Nonsense Mediated Decay (NMD) e…	11	High	1
TRUE	High	Master Protein	P20029	Endoplasmic reticulum chaperone BiP [OS=Mus musculus]	0	2.317	3	1	1	1	655	72.4	5.16	0	1	protein metabolism;other metabolic processes;stress response;transport;developmental processes;signal transduction;other biological processes	non-structural extracellular;plasma membrane;other membranes;cytosol;mitochondrion;ER/Golgi;nucleus;other cell component	translation activity;other molecular function	Pf00012	14828	ENSMUSG00000026864	Hspa5	mmu:14828; O35642; P20029; Q3UFF2; Q61630	Mapk signaling pathway	Regulation of HSF1-mediated heat shock response; Antigen Presentation: Folding, assembly and peptide loading of class I MHC	3	High	1
TRUE	High	Master Protein	Q9D8E6	60S ribosomal protein L4 [OS=Mus musculus]	0	2.227	3	1	1	1	419	47.1	11	0	1	cell organization and biogenesis;protein metabolism;other metabolic processes;other biological processes	cytosol;cytoskeleton;ER/Golgi;translational apparatus;nucleus;other cell component	nucleic acid binding activity;other molecular function	Pf00573, Pf14374	67891	ENSMUSG00000032399	Rpl4	mmu:67891; Q9CY08; Q9D8E6	Cytoplasmic ribosomal proteins	Major pathway of rRNA processing in the nucleolus and cytosol; L13a-mediated translational silencing of Ceruloplasmin expression; SRP-dependent cotranslational protein targeting to membrane; Formation of a pool of free 40S subunits; GTP hydrolysis and joining of the 60S ribosomal subunit; Nonsense Mediated Decay (NMD) independent of the Exon Junction Complex (EJC); Nonsense Mediated Decay (NMD) e…	8	High	1
TRUE	High	Master Protein	P62962	Profilin-1 [OS=Mus musculus]	0	2.185	12	1	1	1	140	14.9	8.28	0	1	cell organization and biogenesis;developmental processes;other biological processes	non-structural extracellular;cytosol;cytoskeleton;nucleus;other cell component	signal transduction activity or receptor binding;cytoskeletal activity;other molecular function	Pf00235	18643	ENSMUSG00000018293	Pfn1	mmu:18643; P10924; P62962	G13 signaling pathway; Regulation of actin cytoskeleton	RHO GTPases Activate Formins; PCP/CE pathway; Signaling by ROBO receptors	5	High	1
TRUE	High	Master Protein	Q5SX40	Myosin-1 [OS=Mus musculus]	0	2.177	1	1	2	1	1942	223.2	5.76	1.71	1	other biological processes	cytoskeleton;other cell component	cytoskeletal activity;other molecular function	Pf00063, Pf01576, Pf02736	17879	ENSMUSG00000056328	Myh1	mmu:17879; Q32P18; Q5SX40	Hypoxia-dependent self-renewal of myoblasts; Hypoxia-dependent differentiation of myoblasts		2	High	1
TRUE	High	Master Protein	P01942	Hemoglobin subunit alpha [OS=Mus musculus]	0	2.136	8	1	2	1	142	15.1	8.22	0	1	other metabolic processes;transport;developmental processes;other biological processes	non-structural extracellular;cytosol;other cell component	signal transduction activity or receptor binding;other molecular function	Pf00042			Hba	P01942		Scavenging of heme from plasma; Erythrocytes take up carbon dioxide and release oxygen; Erythrocytes take up oxygen and release carbon dioxide; Cytoprotection by HMOX1; Heme signaling	5	High	1
TRUE	High	Master Protein	Q61937	Nucleophosmin [OS=Mus musculus]	0	2.101	7	1	1	1	292	32.5	4.77	0	1	cell cycle OR cell proliferation;cell organization and biogenesis;DNA metabolism;RNA metabolism OR transcription;other metabolic processes;stress response;transport;other biological processes	cytosol;cytoskeleton;translational apparatus;nucleus;other cell component	enzyme regulator activity;translation activity;nucleic acid binding activity;other molecular function	Pf03066, Pf16276	18148	ENSMUSG00000057113	Npm1	mmu:18148; Q61937	mRNA processing	PKR-mediated signaling; Deposition of new CENPA-containing nucleosomes at the centromere; SUMOylation of transcription cofactors; TFAP2A acts as a transcriptional repressor during retinoic acid induced cell differentiation; TP53 regulates transcription of additional cell cycle genes whose exact role in the p53 pathway remain uncertain	6	High	1
TRUE	High	Master Protein	P02088	Hemoglobin subunit beta-1 [OS=Mus musculus]	0	2.023	7	1	1	1	147	15.8	7.65	0	1	other metabolic processes;transport;other biological processes	non-structural extracellular;cytosol;other cell component	other molecular function	Pf00042	100503605; 101488143; 15129		Hbb-b1	mmu:100503605; mmu:101488143; mmu:15129; P02088; Q54AI0; Q91V86; Q9CRZ2; Q9CXH5; Q9CY12; Q9CY54; Q9R0S6	Comprehensive IL-17A signaling		1	High	1
TRUE	High	Master Protein	P62242	40S ribosomal protein S8 [OS=Mus musculus]	0	2.002	5	1	1	1	208	24.2	10.32	0	1	protein metabolism;RNA metabolism OR transcription;other metabolic processes;other biological processes	other membranes;cytosol;ER/Golgi;translational apparatus;nucleus;other cell component	other molecular function	Pf01201	20116	ENSMUSG00000047675	Rps8	mmu:20116; P09058; P62242; Q8C2G6	Cytoplasmic ribosomal proteins	Major pathway of rRNA processing in the nucleolus and cytosol; L13a-mediated translational silencing of Ceruloplasmin expression; SRP-dependent cotranslational protein targeting to membrane; Formation of a pool of free 40S subunits; GTP hydrolysis and joining of the 60S ribosomal subunit; Nonsense Mediated Decay (NMD) independent of the Exon Junction Complex (EJC); Nonsense Mediated Decay (NMD) e…	11	High	1
TRUE	High	Master Protein	P51150	Ras-related protein Rab-7a [OS=Mus musculus]	0	1.999	6	1	1	1	207	23.5	6.7	0	1	cell organization and biogenesis;protein metabolism;other metabolic processes;transport;other biological processes	other membranes;cytosol;mitochondrion;ER/Golgi;other cytoplasmic organelle;other cell component	other molecular function	Pf00071	19349	ENSMUSG00000079477	Rab7a	mmu:19349; P51150		Neutrophil degranulation; MHC class II antigen presentation; RAB GEFs exchange GTP for GDP on RABs; RAC1 GTPase cycle; TBC/RABGAPs; RHOQ GTPase cycle; RHOG GTPase cycle; RHOH GTPase cycle; RAC2 GTPase cycle; RAC3 GTPase cycle; RHOF GTPase cycle; RHOD GTPase cycle; RAB geranylgeranylation	13	High	1
TRUE	High	Master Protein	Q920A5	Retinoid-inducible serine carboxypeptidase [OS=Mus musculus]	0	1.926	3	1	1	1	452	50.9	5.66	0	1	protein metabolism;other biological processes	non-structural extracellular	other molecular function	Pf00450	74617	ENSMUSG00000000278	Scpep1	mmu:74617; Q920A5; Q9D625			0	High	1
TRUE	High	Master Protein	P57780	Alpha-actinin-4 [OS=Mus musculus]	0.006	1.917	1	1	1	1	912	104.9	5.41	0	1	cell organization and biogenesis;transport;developmental processes;signal transduction;other biological processes	plasma membrane;other membranes;cytoskeleton;nucleus;other cell component	cytoskeletal activity;nucleic acid binding activity;other molecular function	Pf00307, Pf00435, Pf08726	60595	ENSMUSG00000054808	Actn4	mmu:60595; P57780	Primary focal segmental glomerulosclerosis (FSGS)	Platelet degranulation	2	High	1
TRUE	High	Master Protein	P80314	T-complex protein 1 subunit beta [OS=Mus musculus]	0.006	1.889	4	1	1	1	535	57.4	6.4	0	1	cell organization and biogenesis;protein metabolism;other metabolic processes;other biological processes	cytosol;cytoskeleton;other cell component	other molecular function	Pf00118	12461	ENSMUSG00000034024	Cct2	mmu:12461; P80314; Q9R1U0		Neutrophil degranulation; RHOBTB2 GTPase cycle; Cooperation of PDCL (PhLP1) and TRiC/CCT in G-protein beta folding; RHOBTB1 GTPase cycle; Association of TriC/CCT with target proteins during biosynthesis	5	High	1
TRUE	High	Master Protein	P61979	Heterogeneous nuclear ribonucleoprotein K [OS=Mus musculus]	0.006	1.827	3	1	2	1	463	50.9	5.54	0	1	RNA metabolism OR transcription;other metabolic processes;developmental processes;other biological processes	cytoskeleton;nucleus;other cell component	cytoskeletal activity;nucleic acid binding activity;other molecular function	Pf00013, Pf08067	15387	ENSMUSG00000021546	Hnrnpk	mmu:15387; P61979; Q07244; Q15671; Q60577; Q8BGQ8; Q922Y7; Q96J62	mRNA processing	SUMOylation of RNA binding proteins; mRNA Splicing - Major Pathway; Processing of Capped Intron-Containing Pre-mRNA	4	High	1
TRUE	High	Master Protein	Q9QY15	ATP-dependent RNA helicase DDX25 [OS=Mus musculus]	0.006	1.772	5	1	1	1	484	54.8	5.99	0	1	other metabolic processes;transport;other biological processes	nucleus;other cell component	nucleic acid binding activity;other molecular function	Pf00270, Pf00271	30959	ENSMUSG00000032101	Ddx25	mmu:30959; Q53Z03; Q7TMB5; Q8R1B6; Q9QY15	mRNA processing		1	High	1
TRUE	High	Master Protein	P62270	40S ribosomal protein S18 [OS=Mus musculus]	0.006	1.719	5	1	4	1	152	17.7	10.99	0	1	protein metabolism;other metabolic processes	cytosol;translational apparatus;nucleus;other cell component	nucleic acid binding activity;other molecular function	Pf00416	20084	ENSMUSG00000008668	Rps18	mmu:20084; P25232; P62270	Cytoplasmic ribosomal proteins	Major pathway of rRNA processing in the nucleolus and cytosol; L13a-mediated translational silencing of Ceruloplasmin expression; SRP-dependent cotranslational protein targeting to membrane; Formation of a pool of free 40S subunits; GTP hydrolysis and joining of the 60S ribosomal subunit; Nonsense Mediated Decay (NMD) independent of the Exon Junction Complex (EJC); Nonsense Mediated Decay (NMD) e…	11	High	1
TRUE	High	Master Protein	Q9JLZ6	Hypermethylated in cancer 2 protein [OS=Mus musculus]	0.006	1.693	2	1	1	1	619	66.7	6.35	1.6	1	other biological processes	plasma membrane;other membranes;nucleus	nucleic acid binding activity;other molecular function	Pf00096, Pf00651	58180	ENSMUSG00000050240	Hic2	mmu:58180; Q3U030; Q3ULP4; Q5K036; Q8BSZ9; Q8C3T5; Q9JLZ6			0	High	1
TRUE	High	Master Protein	Q9QUK9	Trypsin-5 [OS=Mus musculus]	0.006	1.678	8	1	1	1	246	26.3	5.3	0	1	protein metabolism	non-structural extracellular;other cell component	other molecular function	Pf00089	103964	ENSMUSG00000036938	Try5	mmu:103964; Q9QUK9		Neutrophil degranulation; Antimicrobial peptides; Alpha-defensins; Activation of Matrix Metalloproteinases	4	High	1
TRUE	High	Master Protein	Q64433	10 kDa heat shock protein, mitochondrial [OS=Mus musculus]	0.006	1.663	12	1	2	1	102	11	8.35	0	1	protein metabolism;other metabolic processes	mitochondrion	other molecular function	Pf00166	15528	ENSMUSG00000073676	Hspe1	mmu:15528; Q64433		RHOG GTPase cycle	1	High	1
TRUE	High	Master Protein	P29699	Alpha-2-HS-glycoprotein [OS=Mus musculus]	0.006	1.659	2	1	5	1	345	37.3	6.51	9.28	1	cell organization and biogenesis;stress response;developmental processes;other biological processes	non-structural extracellular;extracellular matrix;ER/Golgi;other cell component	enzyme regulator activity	Pf00031	11625	ENSMUSG00000022868	Ahsg	mmu:11625; O35634; P29699		Platelet degranulation ; Neutrophil degranulation; Regulation of Insulin-like Growth Factor (IGF) transport and uptake by Insulin-like Growth Factor Binding Proteins (IGFBPs); Post-translational protein phosphorylation	4	High	1
TRUE	High	Master Protein	P47955	60S acidic ribosomal protein P1 [OS=Mus musculus]	0.006	1.646	14	1	1	1	114	11.5	4.32	0	1	protein metabolism;other metabolic processes;other biological processes	cytosol;translational apparatus;other cell component	enzyme regulator activity;other molecular function	Pf00428	56040	ENSMUSG00000007892	Rplp1	mmu:56040; P47955	Cytoplasmic ribosomal proteins	L13a-mediated translational silencing of Ceruloplasmin expression; SRP-dependent cotranslational protein targeting to membrane; Major pathway of rRNA processing in the nucleolus and cytosol; Formation of a pool of free 40S subunits; GTP hydrolysis and joining of the 60S ribosomal subunit; Nonsense Mediated Decay (NMD) independent of the Exon Junction Complex (EJC); Nonsense Mediated Decay (NMD) e…	8	High	1
TRUE	High	Master Protein	Q8VDN2	Sodium/potassium-transporting ATPase subunit alpha-1 [OS=Mus musculus]	0.006	1.583	2	1	1	1	1023	112.9	5.45	0	1	transport;other biological processes	plasma membrane;other membranes;cytoskeleton;ER/Golgi;other cytoplasmic organelle;other cell component	transporter activity;cytoskeletal activity;other molecular function	Pf00122, Pf00689, Pf00690, Pf13246	11928	ENSMUSG00000033161	Atp1a1	mmu:11928; Q8VDN2; Q91Z09		Ion homeostasis; Ion transport by P-type ATPases	2	High	1
TRUE	High	Master Protein	P06745	Glucose-6-phosphate isomerase [OS=Mus musculus]	0.006	1.535	3	1	1	1	558	62.7	8.13	0	1	other metabolic processes;stress response;developmental processes;signal transduction;other biological processes	plasma membrane;other membranes;cytosol	signal transduction activity or receptor binding;other molecular function	Pf00342	14751	ENSMUSG00000036427	Gpi	mmu:14751; O89062; P06745; Q3TEE7; Q3TW50; Q3UUX1; Q3UY84; Q3UZJ1; Q5RJI3; Q8C675; Q9JM07	Glycolysis and gluconeogenesis	Neutrophil degranulation; Gluconeogenesis; TP53 Regulates Metabolic Genes; Glycolysis	5	High	1
TRUE	High	Master Protein	Q9WUK2	Eukaryotic translation initiation factor 4H [OS=Mus musculus]	0.005	1.473	12	1	1	1	248	27.3	7.23	0	1	protein metabolism;other metabolic processes;other biological processes	other cell component	nucleic acid binding activity	Pf00076	22384	ENSMUSG00000040731	Eif4h	mmu:22384; Q9WUK2; Q9WUK3	Translation factors; mRNA processing	L13a-mediated translational silencing of Ceruloplasmin expression; GTP hydrolysis and joining of the 60S ribosomal subunit; Translation initiation complex formation; Ribosomal scanning and start codon recognition	7	High	1

## Sheet: 6.WT_2
Checked	Protein FDR Confidence: Combined	Master	Accession	Description	Exp. q-value: Combined	Sum PEP Score	Coverage [%]	# Peptides	# PSMs	# Unique Peptides	# AAs	MW [kDa]	calc. pI	Score Sequest HT: Sequest HT	# Peptides (by Search Engine): Sequest HT	Biological Process	Cellular Component	Molecular Function	Pfam IDs	Entrez Gene ID	Ensembl Gene ID	Gene Symbol	Gene ID	WikiPathways	Reactome Pathways	# Protein Pathway Groups	Found in Sample: F4: Sample	# Protein Groups
TRUE	High	Master Protein	P60710	Actin, cytoplasmic 1 [OS=Mus musculus]	0	75.479	63	17	135	6	375	41.7	5.48	140.25	17	cell organization and biogenesis;developmental processes;other biological processes	plasma membrane;other membranes;cytosol;cytoskeleton;nucleus;other cell component	cytoskeletal activity;other molecular function	Pf00022	11461	ENSMUSG00000029580	Actb	mmu:11461; P02570; P60710; P70514; P99021; Q11211; Q3TI89; Q3TVP6; Q64316; Q6ZWM3	Myometrial relaxation and contraction pathways; Regulation of actin cytoskeleton; Focal adhesion	RHO GTPases Activate Formins; Recycling pathway of L1; RHO GTPases activate IQGAPs; Regulation of actin dynamics for phagocytic cup formation; VEGFA-VEGFR2 Pathway; RHOF GTPase cycle; Interaction between L1 and Ankyrins; DNA Damage Recognition in GG-NER; MAP2K and MAPK activation; Clathrin-mediated endocytosis; EPHB-mediated forward signaling; UCH proteinases; B-WICH complex positively regulates …	21	High	1
TRUE	High	Master Protein	P62737	Actin, aortic smooth muscle [OS=Mus musculus]	0	49.52	36	12	106	2	377	42	5.39	83.95	12	developmental processes;other biological processes	extracellular matrix;cytoskeleton;other cell component	other molecular function	Pf00022	11475	ENSMUSG00000035783	Acta2	mmu:11475; P03996; P04108; P62737	Comprehensive IL-17A signaling	Smooth Muscle Contraction	2	High	1
TRUE	High	Master Protein	P20152	Vimentin [OS=Mus musculus]	0	48.943	28	12	33	10	466	53.7	5.12	45.16	12	cell organization and biogenesis;stress response;developmental processes;signal transduction;other biological processes	plasma membrane;other membranes;cytosol;cytoskeleton;nucleus;other cytoplasmic organelle;other cell component	cytoskeletal activity;nucleic acid binding activity;other molecular function	Pf00038, Pf04732	22352	ENSMUSG00000026728	Vim	mmu:22352; O08704; P20152; Q8CCH1	Spinal cord injury; Primary focal segmental glomerulosclerosis (FSGS); Alpha 6 beta 4 integrin signaling pathway	Aggrephagy; Striated Muscle Contraction; Caspase-mediated cleavage of cytoskeletal proteins; RHOBTB1 GTPase cycle	7	High	1
TRUE	High	Master Protein	P17182	Alpha-enolase [OS=Mus musculus]	0	39.868	26	7	35	7	434	47.1	6.8	56.23	7	other metabolic processes;developmental processes;other biological processes	plasma membrane;other membranes;cytosol;nucleus;other cell component	nucleic acid binding activity;other molecular function	Pf00113, Pf03952	13806; 433182	ENSMUSG00000059040; ENSMUSG00000063524	Eno1	mmu:13806; mmu:433182; P17182; Q99KT7; Q9DCY7	Glycolysis and gluconeogenesis		1	High	1
TRUE	High	Master Protein	P16858	Glyceraldehyde-3-phosphate dehydrogenase [OS=Mus musculus]	0	32.595	29	7	32	7	333	35.8	8.25	60.42	7	cell organization and biogenesis;protein metabolism;other metabolic processes;stress response;signal transduction;other biological processes	plasma membrane;other membranes;cytosol;cytoskeleton;nucleus;other cytoplasmic organelle;other cell component	enzyme regulator activity;cytoskeletal activity;other molecular function	Pf00044, Pf02800	14433	ENSMUSG00000057666	Gapdh	A6H6A8; mmu:14433; P16858; Q0QEU0; Q3THM2; Q3TUI2; Q3UMT2; Q4V783; Q569X2; Q569X5; Q5U410	Glycolysis and gluconeogenesis	Gluconeogenesis; Glycolysis	3	High	1
TRUE	High	Master Protein	P04104	Keratin, type II cytoskeletal 1 [OS=Mus musculus]	0	29.73	6	6	82	4	637	65.6	8.15	177.36	6	cell organization and biogenesis;stress response;other biological processes	plasma membrane;other membranes;cytoskeleton;other cell component	bone, tooth or skin structural activity;other molecular function	Pf00038, Pf16208, Pf16210	16678	ENSMUSG00000046834	Krt1	mmu:16678; P04104; Q149E0; Q9D2K8		Formation of the cornified envelope; Neutrophil degranulation	3	High	1
TRUE	High	Master Protein	P05213	Tubulin alpha-1B chain [OS=Mus musculus]	0	24.59	19	6	15	6	451	50.1	5.06	13.59	6	cell cycle OR cell proliferation;cell organization and biogenesis;other biological processes	other membranes;cytosol;cytoskeleton;other cell component	cytoskeletal activity;nucleic acid binding activity;other molecular function	Pf00091, Pf03953	22143	ENSMUSG00000023004	Tuba1b	mmu:22143; P05213; Q3TY23; Q3U8B1; Q3UAW8; Q4KMW2		COPI-dependent Golgi-to-ER retrograde traffic; Kinesins; MHC class II antigen presentation; COPI-mediated anterograde transport; Separation of Sister Chromatids; PKR-mediated signaling; Resolution of Sister Chromatid Cohesion; Recruitment of NuMA to mitotic centrosomes; RHO GTPases Activate Formins; EML4 and NUDC in mitotic spindle formation; Intraflagellar transport; Carboxyterminal post-transla…	24	High	1
TRUE	High	Master Protein	Q61781	Keratin, type I cytoskeletal 14 [OS=Mus musculus]	0	23.632	13	5	78	2	484	52.8	5.17	95.79	5	cell organization and biogenesis;other biological processes	plasma membrane;cytoskeleton;nucleus;other cell component	other molecular function	Pf00038	16664	ENSMUSG00000045545	Krt14	A2A4G4; mmu:16664; Q61781; Q91VQ4; Q99LE0		Formation of the cornified envelope; Type I hemidesmosome assembly	3	High	1
TRUE	High	Master Protein	Q922U2	Keratin, type II cytoskeletal 5 [OS=Mus musculus]	0	21.87	10	7	45	2	580	61.7	7.75	65.62	7	cell organization and biogenesis;other biological processes	plasma membrane;other membranes;cytoskeleton;other cell component	bone, tooth or skin structural activity;other molecular function	Pf00038, Pf16208	110308	ENSMUSG00000061527	Krt5	mmu:110308; Q920F2; Q922U2		Formation of the cornified envelope; Type I hemidesmosome assembly	3	High	1
TRUE	High	Master Protein	P02535	Keratin, type I cytoskeletal 10 [OS=Mus musculus]	0	21.157	12	7	106	4	570	57.7	5.11	113.64	7	cell organization and biogenesis;other biological processes	non-structural extracellular;plasma membrane;cytoskeleton;other cell component	bone, tooth or skin structural activity;cytoskeletal activity;other molecular function	Pf00038	16661		Krt10	mmu:16661; P02535; P08731; Q8BUX3; Q8BV09; Q8BVU3; Q9CXH6; Q9JKB4		Formation of the cornified envelope	2	High	1
TRUE	High	Master Protein	P52480	Pyruvate kinase PKM [OS=Mus musculus]	0	20.435	23	8	10	8	531	57.8	7.47	5.05	8	cell organization and biogenesis;other metabolic processes;developmental processes;other biological processes	cytosol;ER/Golgi;nucleus;other cell component	nucleic acid binding activity;kinase activity;other molecular function	Pf00224, Pf02887	18746	ENSMUSG00000032294	Pkm	mmu:18746; P52480; Q3TBV8; Q3TBW5; Q3TC59; Q3U1X3; Q3U5P6; Q4VC20; Q64484; Q91YI8; Q9CWB1	Glycolysis and gluconeogenesis; Purine metabolism	Neutrophil degranulation; Glycolysis	4	High	1
TRUE	High	Master Protein	P62806	Histone H4 [OS=Mus musculus]	0	20.009	42	5	49	5	103	11.4	11.36	21.81	5	cell organization and biogenesis;other biological processes	nucleus;other cell component	nucleic acid binding activity;other molecular function	Pf15511	100041230; 319155; 319156; 319157; 319158; 319159; 319160; 319161; 320332; 326619; 326620; 69386; 97122	ENSMUSG00000060093; ENSMUSG00000060639; ENSMUSG00000060678; ENSMUSG00000060981; ENSMUSG00000061482; ENSMUSG00000064288; ENSMUSG00000067455; ENSMUSG00000069266; ENSMUSG00000069274; ENSMUSG00000069305; ENSMUSG00000069306; ENSMUSG00000091405; ENSMUSG00000096010	H4c1; H4c11; H4c12; H4c14; H4c16; H4c2; H4c3; H4c4; H4c6; H4c8; H4c9; Hist1h4m	A0AUM5; A4FUP8; A4QMY0; mmu:319155; mmu:319156; mmu:319157; mmu:319158; mmu:319159; mmu:319160; mmu:319161; mmu:320332; mmu:326619; mmu:326620; mmu:69386; mmu:97122; P02304; P02305; P62806; Q0VDL9; Q2M2Q5; Q5T006; Q6PDS7; Q811M0; Q9D0C9; Q9D6Q8	Type II interferon signaling (IFNG)	Recruitment and ATM-mediated phosphorylation of repair and signaling proteins at DNA double strand breaks; Processing of DNA double-strand break ends; Recognition and association of DNA glycosylase with site containing an affected purine; Cleavage of the damaged purine; Condensation of Prophase Chromosomes; DNA Damage/Telomere Stress Induced Senescence; Nonhomologous End-Joining (NHEJ); G2/M DNA …	20	High	1
TRUE	High	Master Protein	P99024	Tubulin beta-5 chain [OS=Mus musculus]	0	19.979	25	7	17	2	444	49.6	4.89	20.54	7	cell cycle OR cell proliferation;cell organization and biogenesis;other biological processes	other membranes;cytosol;cytoskeleton;nucleus;other cell component	signal transduction activity or receptor binding;cytoskeletal activity;other molecular function	Pf00091, Pf03953	22154	ENSMUSG00000001525	Tubb5	B1B178; mmu:22154; P05218; P99024; Q3TFB6; Q3THH9; Q3TIL1; Q3UAV4; Q3UF52; Q8WUC1; Q9CY33		Recruitment of NuMA to mitotic centrosomes; Neutrophil degranulation; Regulation of PLK1 Activity at G2/M Transition; Anchoring of the basal body to the plasma membrane; Loss of Nlp from mitotic centrosomes; Recruitment of mitotic centrosome proteins and complexes; AURKA Activation by TPX2	8	High	1
TRUE	High	Master Protein	Q8BFZ3	Beta-actin-like protein 2 [OS=Mus musculus]	0	19.905	26	7	51	1	376	42	5.49	38.19	7	cell organization and biogenesis;developmental processes;other biological processes	other membranes;cytoskeleton;other cell component	cytoskeletal activity;other molecular function	Pf00022	238880	ENSMUSG00000055194	Actbl2	mmu:238880; Q8BFZ3			0	High	1
TRUE	High	Master Protein	Q3TTY5	Keratin, type II cytoskeletal 2 epidermal [OS=Mus musculus]	0	19.808	6	6	83	4	707	70.9	8.06	113.41	6	cell cycle OR cell proliferation;cell organization and biogenesis;other biological processes	plasma membrane;cytoskeleton;other cell component	bone, tooth or skin structural activity;cytoskeletal activity	Pf00038, Pf16208	16681	ENSMUSG00000064201	Krt2	mmu:16681; Q0VBW1; Q3TTY5; Q61869		Formation of the cornified envelope	2	High	1
TRUE	High	Master Protein	P63017	Heat shock cognate 71 kDa protein [OS=Mus musculus]	0	18.999	14	7	19	6	646	70.8	5.52	14.54	7	cell cycle OR cell proliferation;cell organization and biogenesis;protein metabolism;RNA metabolism OR transcription;other metabolic processes;stress response;transport;developmental processes;other biological processes	non-structural extracellular;plasma membrane;other membranes;cytosol;cytoskeleton;ER/Golgi;nucleus;other cytoplasmic organelle;other cell component	signal transduction activity or receptor binding;nucleic acid binding activity;other molecular function	Pf00012	15481	ENSMUSG00000015656	Hspa8	mmu:15481; P08109; P12225; P63017; Q3U6R0; Q3U764; Q3U7D7; Q3U7E2; Q3U9B4; Q3U9G0; Q3UGM0; Q5FWJ6; Q62373; Q62374; Q62375; Q6NZD0	Mapk signaling pathway; Exercise-induced circadian regulation	PKR-mediated signaling; HSP90 chaperone cycle for steroid hormone receptors (SHR) in the presence of ligand; Neutrophil degranulation; Clathrin-mediated endocytosis; AUF1 (hnRNP D0) binds and destabilizes mRNA; Regulation of HSF1-mediated heat shock response; Attenuation phase; mRNA Splicing - Major Pathway; Golgi Associated Vesicle Biogenesis; Lysosome Vesicle Biogenesis; GABA synthesis, release…	15	High	1
TRUE	High	Master Protein	C0HKE3	Histone H2A type 1-D [OS=Mus musculus]	0	18.918	23	2	17	2	130	14.1	11.05	35.71	2		nucleus;other cell component	nucleic acid binding activity;other molecular function	Pf00125, Pf16211	319164; 319165; 319166; 319167; 319170; 319171; 319172; 319191; 665433	ENSMUSG00000061615; ENSMUSG00000069270; ENSMUSG00000069272; ENSMUSG00000069301; ENSMUSG00000069309; ENSMUSG00000071478; ENSMUSG00000071516; ENSMUSG00000094248; ENSMUSG00000094777	H2ac7	C0HKE3; mmu:319164; mmu:319165; mmu:319166; mmu:319167; mmu:319170; mmu:319172; mmu:319191; mmu:665433; P10812; P22752; Q149U0; Q5SZZ2	Proteasome degradation		1	High	1
TRUE	High	Master Protein	P10853	Histone H2B type 1-F/J/L [OS=Mus musculus]	0	18.371	35	4	63	4	126	13.9	10.32	89.01	4	cell organization and biogenesis;other biological processes	non-structural extracellular;cytosol;nucleus;other cell component	nucleic acid binding activity;other molecular function	Pf00125	319180; 319183; 319185; 319187; 665596; 665622	ENSMUSG00000069268; ENSMUSG00000069300; ENSMUSG00000069303; ENSMUSG00000069307; ENSMUSG00000094338; ENSMUSG00000095217	H2bc11; H2bc13; H2bc15; H2bc7	mmu:319180; mmu:319183; mmu:319185; mmu:319187; P10853; Q5SZZ3	Exercise-induced circadian regulation	Recruitment and ATM-mediated phosphorylation of repair and signaling proteins at DNA double strand breaks; Processing of DNA double-strand break ends; E3 ubiquitin ligases ubiquitinate target proteins; Recognition and association of DNA glycosylase with site containing an affected purine; Cleavage of the damaged purine; Condensation of Prophase Chromosomes; DNA Damage/Telomere Stress Induced Sene…	17	High	1
TRUE	High	Master Protein	P11499	Heat shock protein HSP 90-beta [OS=Mus musculus]	0	17.649	8	5	20	5	724	83.2	5.03	17.45	5	cell organization and biogenesis;protein metabolism;DNA metabolism;other metabolic processes;stress response;other biological processes	non-structural extracellular;plasma membrane;other membranes;cytosol;nucleus;other cytoplasmic organelle;other cell component	signal transduction activity or receptor binding;enzyme regulator activity;cytoskeletal activity;nucleic acid binding activity;other molecular function	Pf00183, Pf13589	15516	ENSMUSG00000023944	Hsp90ab1	mmu:15516; O89078; P11499; Q3UIQ7	Focal adhesion: PI3K-Akt-mTOR signaling pathway	Neutrophil degranulation; HSP90 chaperone cycle for steroid hormone receptors (SHR) in the presence of ligand; The role of GTSE1 in G2/M progression after G2 checkpoint; Regulation of actin dynamics for phagocytic cup formation; Attenuation phase; Estrogen-dependent gene expression; Sema3A PAK dependent Axon repulsion; DDX58/IFIH1-mediated induction of interferon-alpha/beta; HSF1 activation; RHOB…	15	High	1
TRUE	High	Master Protein	P68372	Tubulin beta-4B chain [OS=Mus musculus]	0	16.379	21	6	9	1	445	49.8	4.89	8.27	6	cell cycle OR cell proliferation;cell organization and biogenesis;other biological processes	cytoskeleton;other cell component	cytoskeletal activity;nucleic acid binding activity;other molecular function	Pf00091, Pf03953	227613	ENSMUSG00000036752	Tubb4b	mmu:227613; P05217; P68372; Q3TKF0; Q3UJ73; Q99JZ6		COPI-dependent Golgi-to-ER retrograde traffic; Kinesins; MHC class II antigen presentation; COPI-mediated anterograde transport; Separation of Sister Chromatids; PKR-mediated signaling; Resolution of Sister Chromatid Cohesion; Recruitment of NuMA to mitotic centrosomes; RHO GTPases Activate Formins; EML4 and NUDC in mitotic spindle formation; Intraflagellar transport; Carboxyterminal post-transla…	30	High	1
TRUE	High	Master Protein	P09405	Nucleolin [OS=Mus musculus]	0	15.202	4	2	2	2	707	76.7	4.75	7.41	2	transport;developmental processes;other biological processes	plasma membrane;nucleus;other cell component	signal transduction activity or receptor binding;nucleic acid binding activity;other molecular function	Pf00076	17975	ENSMUSG00000026234	Ncl	mmu:17975; P09405; Q548M9; Q61991; Q8BQD8; Q99K50	Mechanisms associated with pluripotency; mRNA processing	Major pathway of rRNA processing in the nucleolus and cytosol	3	High	1
TRUE	High	Master Protein	Q6IFX2	Keratin, type I cytoskeletal 42 [OS=Mus musculus]	0	15.075	12	5	63	3	452	50.1	5.16	67.79	5	cell organization and biogenesis;other biological processes	cytoskeleton;other cell component	other molecular function	Pf00038	68239	ENSMUSG00000053654	Krt42	A7MAW4; mmu:68239; Q2M1G8; Q6IFX2; Q6SEK1			0	High	1
TRUE	High	Master Protein	Q8VED5	Keratin, type II cytoskeletal 79 [OS=Mus musculus]	0	14.424	7	5	58	1	531	57.5	7.69	93.82	5	cell organization and biogenesis;other biological processes	cytoskeleton	bone, tooth or skin structural activity;other molecular function	Pf00038, Pf16208	223917	ENSMUSG00000061397	Krt79	mmu:223917; Q8K2E4; Q8VED5		Formation of the cornified envelope	2	High	1
TRUE	High	Master Protein	P10126	Elongation factor 1-alpha 1 [OS=Mus musculus]	0	14.202	11	4	22	4	462	50.1	9.01	8.03	4	protein metabolism;other metabolic processes;other biological processes	plasma membrane;other membranes;cytosol;cytoskeleton;translational apparatus;nucleus;other cell component	nucleic acid binding activity;other molecular function	Pf00009, Pf03143, Pf03144	13627	ENSMUSG00000037742	Eef1a1	mmu:13627; P10126; Q61511; Q6ZWN2; Q8BMB8; Q8BVS8; Q99KU5	Translation factors; EGFR1 signaling pathway	Neutrophil degranulation; HSF1 activation; Eukaryotic Translation Elongation; Protein methylation	6	High	1
TRUE	High	Master Protein	P50446	Keratin, type II cytoskeletal 6A [OS=Mus musculus]	0	13.252	7	5	41	1	553	59.3	7.94	58.81	5	cell-cell signaling;cell organization and biogenesis;stress response;signal transduction;other biological processes	cytoskeleton	bone, tooth or skin structural activity	Pf00038, Pf16208	16687	ENSMUSG00000058354	Krt6a	mmu:16687; P50446; Q9Z332		Formation of the cornified envelope	2	High	1
TRUE	High	Master Protein	P35700	Peroxiredoxin-1 [OS=Mus musculus]	0	12.644	22	4	13	4	199	22.2	8.12	8.52	4	cell cycle OR cell proliferation;other metabolic processes;stress response;other biological processes	cytosol;mitochondrion;nucleus;other cytoplasmic organelle;other cell component	other molecular function	Pf00578, Pf10417	18477	ENSMUSG00000028691	Prdx1	mmu:18477; P35700; Q3UBV4; Q9CWI2	Oxidative stress and redox pathway	TP53 Regulates Metabolic Genes; Detoxification of Reactive Oxygen Species; NFE2L2 regulating anti-oxidant/detoxification enzymes	4	High	1
TRUE	High	Master Protein	P56480	ATP synthase subunit beta, mitochondrial [OS=Mus musculus]	0	12.124	9	3	5	3	529	56.3	5.34	8.75	3	other metabolic processes;transport;developmental processes;other biological processes	plasma membrane;other membranes;mitochondrion;other cell component	signal transduction activity or receptor binding;transporter activity;other molecular function	Pf00006, Pf02874	11947	ENSMUSG00000025393	Atp5f1b	mmu:11947; P56480; Q0QEP4; Q3TFD7; Q3TIP9; Q3TK44; Q3TWD5; Q3TX28; Q3U6U4; Q3U774; Q3UB69; Q3UF69; Q8CI65; Q8VEJ5; Q9CTI7; Q9CWX7	Oxidative phosphorylation; Electron transport chain	Mitochondrial protein degradation; Mitochondrial protein import; Formation of ATP by chemiosmotic coupling; Cristae formation	6	High	1
TRUE	High	Master Protein	Q64337	Sequestosome-1 [OS=Mus musculus]	0	12.057	11	3	3	3	442	48.1	5.21	5.3	3	cell cycle OR cell proliferation;cell organization and biogenesis;protein metabolism;RNA metabolism OR transcription;other metabolic processes;stress response;transport;other biological processes	cytosol;cytoskeleton;mitochondrion;ER/Golgi;nucleus;other cytoplasmic organelle;other cell component	signal transduction activity or receptor binding;other molecular function	Pf00564, Pf00569, Pf16577	18412	ENSMUSG00000015837	Sqstm1	mmu:18412; Q64337; Q99JM8	IL-1 signaling pathway	PINK1-PRKN Mediated Mitophagy; Pexophagy; Interleukin-1 signaling; KEAP1-NFE2L2 pathway; p75NTR recruits signalling complexes; NF-kB is activated and signals survival; NRIF signals cell death from the nucleus	8	High	1
TRUE	High	Master Protein	P09411	Phosphoglycerate kinase 1 [OS=Mus musculus]	0	11.905	8	2	6	2	417	44.5	7.9	10.44	2	protein metabolism;other metabolic processes;stress response;other biological processes	non-structural extracellular;other membranes;cytosol;other cell component	kinase activity;other molecular function	Pf00162	18655	ENSMUSG00000062070	Pgk1	mmu:18655; P09411; Q3TPE6; Q3UKV8; Q5XJE7	Glycolysis and gluconeogenesis	Gluconeogenesis; Glycolysis	3	High	1
TRUE	High	Master Protein	Q9Z2K1	Keratin, type I cytoskeletal 16 [OS=Mus musculus]	0	11.455	6	3	64	1	469	51.6	5.2	92.92	3	cell organization and biogenesis;stress response;other biological processes	plasma membrane;cytoskeleton	cytoskeletal activity	Pf00038	16666	ENSMUSG00000053797	Krt16	mmu:16666; Q9Z2K1		Formation of the cornified envelope	2	High	1
TRUE	High	Master Protein	Q99P91	Transmembrane glycoprotein NMB [OS=Mus musculus]	0	11.404	8	3	20	3	574	63.6	7.61	16.88	3	cell adhesion;cell-cell signaling;signal transduction;other biological processes	plasma membrane;other membranes;other cytoplasmic organelle;other cell component	signal transduction activity or receptor binding;other molecular function	Pf18911, Pf20433	93695	ENSMUSG00000029816	Gpnmb	mmu:93695; Q3U3R9; Q8BVV9; Q8BXL4; Q99P91; Q9QXA0		PTK6 promotes HIF1A stabilization	1	High	1
TRUE	High	Master Protein	P62983	Ubiquitin-40S ribosomal protein S27a [OS=Mus musculus]	0	10.875	24	3	16	3	156	17.9	9.64	20.74	3	protein metabolism;other metabolic processes;other biological processes	cytosol;translational apparatus;nucleus;other cell component	other molecular function	Pf00240, Pf01599	78294	ENSMUSG00000020460	Rps27a	mmu:78294; P02248; P02249; P02250; P49664; P62983; P62991; Q29120; Q62317; Q64223; Q8VCH1; Q91887; Q91888; Q9CXY4; Q9CZM0; Q9D1R5; Q9D2W3; Q9D8D9; Q9ET23; Q9ET24; Q9Z0H9	Cytoplasmic ribosomal proteins	Separation of Sister Chromatids; The role of GTSE1 in G2/M progression after G2 checkpoint; Aggrephagy; Regulation of PLK1 Activity at G2/M Transition; Regulation of necroptotic cell death; Major pathway of rRNA processing in the nucleolus and cytosol; Recruitment and ATM-mediated phosphorylation of repair and signaling proteins at DNA double strand breaks; Processing of DNA double-strand break e…	154	High	1
TRUE	High	Master Protein	P17742	Peptidyl-prolyl cis-trans isomerase A [OS=Mus musculus]	0	10.221	24	4	6	4	164	18	7.9	2.31	4	cell adhesion;cell organization and biogenesis;protein metabolism;other metabolic processes;stress response;developmental processes;other biological processes	non-structural extracellular;cytosol;nucleus;other cell component	signal transduction activity or receptor binding;other molecular function	Pf00160	268373	ENSMUSG00000071866	Ppia	mmu:268373; P17742; Q9CWJ5; Q9R137		Neutrophil degranulation; Basigin interactions	2	High	1
TRUE	High	Master Protein	P20029	Endoplasmic reticulum chaperone BiP [OS=Mus musculus]	0	9.648	9	4	4	3	655	72.4	5.16	2.19	4	protein metabolism;other metabolic processes;stress response;transport;developmental processes;signal transduction;other biological processes	non-structural extracellular;plasma membrane;other membranes;cytosol;mitochondrion;ER/Golgi;nucleus;other cell component	translation activity;other molecular function	Pf00012	14828	ENSMUSG00000026864	Hspa5	mmu:14828; O35642; P20029; Q3UFF2; Q61630	Mapk signaling pathway	Regulation of HSF1-mediated heat shock response; Antigen Presentation: Folding, assembly and peptide loading of class I MHC	3	High	1
TRUE	High	Master Protein	Q9DBJ1	Phosphoglycerate mutase 1 [OS=Mus musculus]	0	9.461	18	3	5	3	254	28.8	7.18	2.03	3	other metabolic processes	cytosol;cytoskeleton;other cell component	other molecular function	Pf00300	18648	ENSMUSG00000011752	Pgam1	mmu:18648; Q9D6W0; Q9DBJ1; Q9ERT3	Glycolysis and gluconeogenesis	Neutrophil degranulation; Gluconeogenesis; Glycolysis	4	High	1
TRUE	High	Master Protein	P03995	Glial fibrillary acidic protein [OS=Mus musculus]	0	7.928	6	3	50	1	430	49.9	5.34	82.69	3	cell cycle OR cell proliferation;cell organization and biogenesis;other metabolic processes;stress response;transport;developmental processes;other biological processes	other membranes;cytoskeleton;other cytoplasmic organelle;other cell component	signal transduction activity or receptor binding;cytoskeletal activity;other molecular function	Pf00038, Pf04732	14580	ENSMUSG00000020932	Gfap	A1E2H7; A2AH87; B2RTI7; mmu:14580; P03995; Q09J71; Q3USS4; Q496R4; Q496S3; Q7TQ30; Q80VX6; Q925K2; Q925K3	Neural crest differentiation; Spinal cord injury		2	High	1
TRUE	High	Master Protein	Q3UV17	Keratin, type II cytoskeletal 2 oral [OS=Mus musculus]	0	7.847	4	4	38	1	594	62.8	8.43	42.55	4	cell organization and biogenesis;other biological processes	cytoskeleton	bone, tooth or skin structural activity	Pf00038, Pf16208	77055	ENSMUSG00000075402	Krt76	mmu:77055; Q3UV17		Formation of the cornified envelope	2	High	1
TRUE	High	Master Protein	P48036	Annexin A5 [OS=Mus musculus]	0	7.705	8	2	3	2	319	35.7	4.96	2.53	2	stress response;transport;other biological processes	non-structural extracellular;plasma membrane;other membranes;cytoskeleton;ER/Golgi;other cell component	signal transduction activity or receptor binding;transporter activity;other molecular function	Pf00191	11747	ENSMUSG00000027712	Anxa5	mmu:11747; P48036; Q3U5Q1; Q3U5X4; Q3U8K1; Q3UGV0; Q99LA1	Prostaglandin synthesis and regulation	Platelet degranulation	2	High	1
TRUE	High	Master Protein	P03975	IgE-binding protein [OS=Mus musculus]	0	7.152	3	1	1	1	557	62.7	9.31	2.08	1	DNA metabolism;other metabolic processes;other biological processes		nucleic acid binding activity;other molecular function	Pf00607, Pf00665, Pf19317			Iap	P03975			0	High	1
TRUE	High	Master Protein	P08730	Keratin, type I cytoskeletal 13 [OS=Mus musculus]	0	6.882	6	3	57	1	437	47.7	4.86	49.97	3	cell organization and biogenesis;stress response;other biological processes	non-structural extracellular;cytoskeleton	other molecular function	Pf00038	16663	ENSMUSG00000044041	Krt13	mmu:16663; P08730; Q3V176; Q6PAI1		Formation of the cornified envelope	2	High	1
TRUE	High	Master Protein	P63038	60 kDa heat shock protein, mitochondrial [OS=Mus musculus]	0	6.693	6	2	4	2	573	60.9	6.18	5.01	2	cell cycle OR cell proliferation;cell organization and biogenesis;protein metabolism;DNA metabolism;other metabolic processes;stress response;transport;developmental processes;signal transduction;other biological processes	non-structural extracellular;plasma membrane;other membranes;cytosol;cytoskeleton;mitochondrion;ER/Golgi;other cytoplasmic organelle;other cell component	nucleic acid binding activity;other molecular function	Pf00118	15510	ENSMUSG00000025980	Hspd1	mmu:15510; P19226; P19227; P63038; P97602; Q3KQP2; Q3UIP0; Q8C2C7; Q8VEF4	SIDS susceptibility pathways	Mitochondrial protein degradation; Mitochondrial protein import	3	High	1
TRUE	High	Master Protein	P07147	5,6-dihydroxyindole-2-carboxylic acid oxidase [OS=Mus musculus]	0	6.63	7	2	3	2	537	60.7	6.02	5.15	2	cell organization and biogenesis;other metabolic processes;other biological processes	other membranes;other cytoplasmic organelle;other cell component	other molecular function	Pf00264	22178	ENSMUSG00000005994	Tyrp1	mmu:22178; P07147		Melanin biosynthesis	1	High	1
TRUE	High	Master Protein	P05064	Fructose-bisphosphate aldolase A [OS=Mus musculus]	0	6.282	8	2	3	2	364	39.3	8.09	1.61	2	cell organization and biogenesis;other metabolic processes;other biological processes	non-structural extracellular;plasma membrane;other membranes;cytosol;cytoskeleton;other cell component	cytoskeletal activity;other molecular function	Pf00274	11674	ENSMUSG00000030695	Aldoa	mmu:11674; P05064	Glycolysis and gluconeogenesis	Gluconeogenesis; Glycolysis; Platelet degranulation ; Neutrophil degranulation	5	High	1
TRUE	High	Master Protein	P31786	Acyl-CoA-binding protein [OS=Mus musculus]	0	6.172	39	2	2	2	87	10	8.82	2.19	2	cell cycle OR cell proliferation;other metabolic processes;stress response;developmental processes;other biological processes	non-structural extracellular;cytoskeleton;ER/Golgi;other cell component	signal transduction activity or receptor binding;other molecular function	Pf00887	13167	ENSMUSG00000026385	Dbi	mmu:13167; P31786	PPAR signaling pathway	Mitochondrial Fatty Acid Beta-Oxidation	2	High	1
TRUE	High	Master Protein	P58252	Elongation factor 2 [OS=Mus musculus]	0	6.127	3	1	2	1	858	95.3	6.83	4.61	1	protein metabolism;other metabolic processes;other biological processes	plasma membrane;other membranes;cytosol;other cell component	cytoskeletal activity;translation activity;nucleic acid binding activity;other molecular function	Pf00009, Pf00679, Pf03144, Pf03764, Pf14492	13629	ENSMUSG00000034994	Eef2	mmu:13629; P58252; Q544E4	Translation factors	Neutrophil degranulation; Protein methylation; Peptide chain elongation; Synthesis of diphthamide-EEF2	5	High	1
TRUE	High	Master Protein	P48962	ADP/ATP translocase 1 [OS=Mus musculus]	0	5.899	9	3	7	3	298	32.9	9.72	0	3	cell organization and biogenesis;other metabolic processes;transport;other biological processes	other membranes;mitochondrion	transporter activity;other molecular function	Pf00153	11739	ENSMUSG00000031633	Slc25a4	mmu:11739; P48962; Q62164	Electron transport chain; mRNA processing	Transport of nucleosides and free purine and pyrimidine bases across the plasma membrane	3	High	1
TRUE	High	Master Protein	Q64433	10 kDa heat shock protein, mitochondrial [OS=Mus musculus]	0	5.769	19	2	5	2	102	11	8.35	2.15	2	protein metabolism;other metabolic processes	mitochondrion	other molecular function	Pf00166	15528	ENSMUSG00000073676	Hspe1	mmu:15528; Q64433		RHOG GTPase cycle	1	High	1
TRUE	High	Master Protein	P19157	Glutathione S-transferase P 1 [OS=Mus musculus]	0	5.724	8	1	3	1	210	23.6	7.87	4.41	1	cell cycle OR cell proliferation;other metabolic processes;stress response;developmental processes;other biological processes	plasma membrane;other membranes;cytosol;mitochondrion;nucleus;other cell component	enzyme regulator activity;other molecular function	Pf02798, Pf14497	14870	ENSMUSG00000060803	Gstp1	mmu:14870; P19157; Q8BNY4	Metapathway biotransformation; Oxidative stress and redox pathway	Neutrophil degranulation; Glutathione conjugation; Paracetamol ADME; Detoxification of Reactive Oxygen Species	6	High	1
TRUE	High	Master Protein	P07724	Albumin [OS=Mus musculus]	0	5.512	2	1	8	1	608	68.6	6.07	19.19	1	stress response;other biological processes	non-structural extracellular;extracellular matrix;ER/Golgi;other cell component	nucleic acid binding activity;other molecular function	Pf00273	11657	ENSMUSG00000029368	Alb	mmu:11657; P07724; Q3TV03; Q61802; Q8C7C7; Q8C7H3; Q8CG74		Platelet degranulation ; Scavenging of heme from plasma; Regulation of Insulin-like Growth Factor (IGF) transport and uptake by Insulin-like Growth Factor Binding Proteins (IGFBPs); Post-translational protein phosphorylation; Cytoprotection by HMOX1; Heme degradation; Aspirin ADME; Prednisone ADME; Recycling of bile acids and salts; Heme biosynthesis; Ciprofloxacin ADME; HDL remodeling	12	High	1
TRUE	High	Master Protein	P62702	40S ribosomal protein S4, X isoform [OS=Mus musculus]	0	5.442	6	1	1	1	263	29.6	10.15	2.25	1	protein metabolism;other metabolic processes;other biological processes	cytosol;translational apparatus;nucleus;other cell component	nucleic acid binding activity;other molecular function	Pf00467, Pf00900, Pf08071, Pf16121	20102	ENSMUSG00000031320	Rps4x	mmu:20102; P12631; P12750; P27576; P55831; P62702; Q14727; Q9CXN0	Cytoplasmic ribosomal proteins; mRNA processing	L13a-mediated translational silencing of Ceruloplasmin expression; GTP hydrolysis and joining of the 60S ribosomal subunit; Translation initiation complex formation; Ribosomal scanning and start codon recognition; SRP-dependent cotranslational protein targeting to membrane; Major pathway of rRNA processing in the nucleolus and cytosol; Formation of a pool of free 40S subunits; Nonsense Mediated D…	12	High	1
TRUE	High	Master Protein	Q5SX40	Myosin-1 [OS=Mus musculus]	0	5.309	1	1	1	1	1942	223.2	5.76	2.58	1	other biological processes	cytoskeleton;other cell component	cytoskeletal activity;other molecular function	Pf00063, Pf01576, Pf02736	17879	ENSMUSG00000056328	Myh1	mmu:17879; Q32P18; Q5SX40	Hypoxia-dependent self-renewal of myoblasts; Hypoxia-dependent differentiation of myoblasts		2	High	1
TRUE	High	Master Protein	P10630	Eukaryotic initiation factor 4A-II [OS=Mus musculus]	0	4.949	3	1	1	1	407	46.4	5.48	2.08	1	protein metabolism;other metabolic processes;other biological processes	translational apparatus;other cell component	nucleic acid binding activity;other molecular function	Pf00270, Pf00271	13682	ENSMUSG00000022884	Eif4a2	mmu:13682; P10630; Q61513; Q61514	Translation factors; mRNA processing	L13a-mediated translational silencing of Ceruloplasmin expression; GTP hydrolysis and joining of the 60S ribosomal subunit; Translation initiation complex formation; Ribosomal scanning and start codon recognition; ISG15 antiviral mechanism; Deadenylation of mRNA	9	High	1
TRUE	High	Master Protein	P06151	L-lactate dehydrogenase A chain [OS=Mus musculus]	0	4.332	6	2	3	2	332	36.5	7.74	1.82	2	other metabolic processes;other biological processes	cytosol;cytoskeleton;other cell component	other molecular function	Pf00056, Pf02866	16828	ENSMUSG00000063229	Ldha	mmu:16828; P06151	Glycolysis and gluconeogenesis	Pyruvate metabolism	2	High	1
TRUE	High	Master Protein	Q62167	ATP-dependent RNA helicase DDX3X [OS=Mus musculus]	0	4.301	3	1	1	1	662	73.1	7.18	3.86	1	cell-cell signaling;cell cycle OR cell proliferation;cell organization and biogenesis;protein metabolism;RNA metabolism OR transcription;other metabolic processes;stress response;signal transduction;other biological processes	plasma membrane;other membranes;cytosol;cytoskeleton;nucleus;other cell component	enzyme regulator activity;cytoskeletal activity;translation activity;nucleic acid binding activity;other molecular function	Pf00270, Pf00271	13205	ENSMUSG00000000787	Ddx3x	mmu:13205; O09060; O09143; Q62167	mRNA processing	Neutrophil degranulation	2	High	1
TRUE	High	Master Protein	P35980	60S ribosomal protein L18 [OS=Mus musculus]	0	4.192	7	1	1	1	188	21.6	11.78	2.41	1	protein metabolism;other metabolic processes	cytosol;ER/Golgi;translational apparatus;nucleus;other cell component	nucleic acid binding activity;other molecular function	Pf17135	19899	ENSMUSG00000059070	Rpl18	mmu:19899; P35980; Q9CQF1; Q9D987	Cytoplasmic ribosomal proteins	L13a-mediated translational silencing of Ceruloplasmin expression; GTP hydrolysis and joining of the 60S ribosomal subunit; SRP-dependent cotranslational protein targeting to membrane; Major pathway of rRNA processing in the nucleolus and cytosol; Formation of a pool of free 40S subunits; Nonsense Mediated Decay (NMD) independent of the Exon Junction Complex (EJC); Nonsense Mediated Decay (NMD) e…	8	High	1
TRUE	High	Master Protein	P10107	Annexin A1 [OS=Mus musculus]	0	4.168	5	1	1	1	346	38.7	7.37	0	1	cell-cell signaling;cell organization and biogenesis;stress response;transport;developmental processes;signal transduction;other biological processes	non-structural extracellular;plasma membrane;other membranes;cytosol;cytoskeleton;mitochondrion;nucleus;other cytoplasmic organelle;other cell component	enzyme regulator activity;nucleic acid binding activity;other molecular function	Pf00191	16952	ENSMUSG00000024659	Anxa1	mmu:16952; P10107	Spinal cord injury; Prostaglandin synthesis and regulation	G alpha (q) signalling events; G alpha (i) signalling events; Formyl peptide receptors bind formyl peptides and many other ligands	5	High	1
TRUE	High	Master Protein	Q9CR57	60S ribosomal protein L14 [OS=Mus musculus]	0	4.138	6	1	2	1	217	23.5	11.02	4.64	1	protein metabolism;RNA metabolism OR transcription;other metabolic processes;other biological processes	cytosol;translational apparatus;other cell component	nucleic acid binding activity;other molecular function	Pf01929	67115	ENSMUSG00000025794	Rpl14	mmu:67115; Q9CR57; Q9D8Q1		L13a-mediated translational silencing of Ceruloplasmin expression; GTP hydrolysis and joining of the 60S ribosomal subunit; SRP-dependent cotranslational protein targeting to membrane; Major pathway of rRNA processing in the nucleolus and cytosol; Formation of a pool of free 40S subunits; Nonsense Mediated Decay (NMD) independent of the Exon Junction Complex (EJC); Nonsense Mediated Decay (NMD) e…	7	High	1
TRUE	High	Master Protein	P14148	60S ribosomal protein L7 [OS=Mus musculus]	0	3.78	9	2	2	2	270	31.4	10.89	0	2	protein metabolism;RNA metabolism OR transcription;other metabolic processes;other biological processes	cytosol;cytoskeleton;translational apparatus;other cell component	nucleic acid binding activity;other molecular function	Pf00327, Pf08079	19989	ENSMUSG00000043716	Rpl7	mmu:19989; P14148; Q80UR0	Cytoplasmic ribosomal proteins; mRNA processing	Major pathway of rRNA processing in the nucleolus and cytosol; L13a-mediated translational silencing of Ceruloplasmin expression; SRP-dependent cotranslational protein targeting to membrane; Formation of a pool of free 40S subunits; GTP hydrolysis and joining of the 60S ribosomal subunit; Nonsense Mediated Decay (NMD) independent of the Exon Junction Complex (EJC); Nonsense Mediated Decay (NMD) e…	9	High	1
TRUE	High	Master Protein	Q68FD5	Clathrin heavy chain 1 [OS=Mus musculus]	0	3.682	2	2	2	2	1675	191.4	5.69	0	2	cell cycle OR cell proliferation;cell organization and biogenesis;other metabolic processes;transport;other biological processes	plasma membrane;other membranes;cytosol;cytoskeleton;ER/Golgi;nucleus;other cytoplasmic organelle;other cell component	signal transduction activity or receptor binding;cytoskeletal activity;nucleic acid binding activity;other molecular function	Pf00637, Pf01394, Pf09268, Pf13838	67300	ENSMUSG00000047126	Cltc	mmu:67300; Q68FD5	IL-7 signaling pathway; Kit receptor signaling pathway	MHC class II antigen presentation; Recycling pathway of L1; Formation of annular gap junctions; Cargo recognition for clathrin-mediated endocytosis; VLDLR internalisation and degradation; Golgi Associated Vesicle Biogenesis; RHOU GTPase cycle; LDL clearance; RHOV GTPase cycle; Retrograde neurotrophin signalling; Lysosome Vesicle Biogenesis; WNT5A-dependent internalization of FZD4; WNT5A-dependent…	17	High	1
TRUE	High	Master Protein	P62301	40S ribosomal protein S13 [OS=Mus musculus]	0	3.565	10	1	1	1	151	17.2	10.54	0	1	protein metabolism;other metabolic processes;other biological processes	cytosol;translational apparatus;nucleus;other cell component	nucleic acid binding activity;other molecular function	Pf00312, Pf08069	68052	ENSMUSG00000090862	Rps13	mmu:68052; P62301	Cytoplasmic ribosomal proteins; mRNA processing	Major pathway of rRNA processing in the nucleolus and cytosol; L13a-mediated translational silencing of Ceruloplasmin expression; SRP-dependent cotranslational protein targeting to membrane; Formation of a pool of free 40S subunits; GTP hydrolysis and joining of the 60S ribosomal subunit; Nonsense Mediated Decay (NMD) independent of the Exon Junction Complex (EJC); Nonsense Mediated Decay (NMD) e…	12	High	1
TRUE	High	Master Protein	P14131	40S ribosomal protein S16 [OS=Mus musculus]	0	3.528	7	1	3	1	146	16.4	10.21	0	1	protein metabolism;RNA metabolism OR transcription;other metabolic processes;other biological processes	cytosol;translational apparatus;nucleus;other cell component	nucleic acid binding activity;other molecular function	Pf00380	20055	ENSMUSG00000037563	Rps16	mmu:20055; P14131; Q3THM9	Cytoplasmic ribosomal proteins	L13a-mediated translational silencing of Ceruloplasmin expression; GTP hydrolysis and joining of the 60S ribosomal subunit; Translation initiation complex formation; Ribosomal scanning and start codon recognition; SRP-dependent cotranslational protein targeting to membrane; Major pathway of rRNA processing in the nucleolus and cytosol; Formation of a pool of free 40S subunits; Nonsense Mediated D…	11	High	1
TRUE	High	Master Protein	P51150	Ras-related protein Rab-7a [OS=Mus musculus]	0	3.245	6	1	2	1	207	23.5	6.7	3.51	1	cell organization and biogenesis;protein metabolism;other metabolic processes;transport;other biological processes	other membranes;cytosol;mitochondrion;ER/Golgi;other cytoplasmic organelle;other cell component	other molecular function	Pf00071	19349	ENSMUSG00000079477	Rab7a	mmu:19349; P51150		Neutrophil degranulation; MHC class II antigen presentation; RAB GEFs exchange GTP for GDP on RABs; RAC1 GTPase cycle; TBC/RABGAPs; RHOQ GTPase cycle; RHOG GTPase cycle; RHOH GTPase cycle; RAC2 GTPase cycle; RAC3 GTPase cycle; RHOF GTPase cycle; RHOD GTPase cycle; RAB geranylgeranylation	13	High	1
TRUE	High	Master Protein	P26638	Serine--tRNA ligase, cytoplasmic [OS=Mus musculus]	0	3.076	5	1	1	1	512	58.4	6.3	0	1	protein metabolism;RNA metabolism OR transcription;other metabolic processes;other biological processes	cytosol;nucleus;other cell component	nucleic acid binding activity;other molecular function	Pf00587, Pf02403	20226	ENSMUSG00000068739	Sars1	A2AFR8; mmu:20226; P26638	Selenium metabolism / selenoproteins		1	High	1
TRUE	High	Master Protein	P97351	40S ribosomal protein S3a [OS=Mus musculus]	0	2.791	7	1	1	1	264	29.9	9.73	0	1	protein metabolism;other metabolic processes;other biological processes	cytosol;ER/Golgi;translational apparatus;nucleus;other cell component	nucleic acid binding activity;other molecular function	Pf01015	20091	ENSMUSG00000028081	Rps3a	mmu:20091; P97351	Cytoplasmic ribosomal proteins	Major pathway of rRNA processing in the nucleolus and cytosol; L13a-mediated translational silencing of Ceruloplasmin expression; SRP-dependent cotranslational protein targeting to membrane; Formation of a pool of free 40S subunits; GTP hydrolysis and joining of the 60S ribosomal subunit; Nonsense Mediated Decay (NMD) independent of the Exon Junction Complex (EJC); Nonsense Mediated Decay (NMD) e…	11	High	1
TRUE	High	Master Protein	P62082	40S ribosomal protein S7 [OS=Mus musculus]	0	2.721	6	1	1	1	194	22.1	10.1	0	1	protein metabolism;RNA metabolism OR transcription;other metabolic processes;developmental processes;other biological processes	cytosol;cytoskeleton;ER/Golgi;translational apparatus;nucleus;other cell component	enzyme regulator activity;nucleic acid binding activity;other molecular function	Pf01251	20115	ENSMUSG00000061477	Rps7	mmu:20115; P23821; P24818; P62082	Cytoplasmic ribosomal proteins; mRNA processing	Major pathway of rRNA processing in the nucleolus and cytosol; L13a-mediated translational silencing of Ceruloplasmin expression; SRP-dependent cotranslational protein targeting to membrane; Formation of a pool of free 40S subunits; GTP hydrolysis and joining of the 60S ribosomal subunit; Nonsense Mediated Decay (NMD) independent of the Exon Junction Complex (EJC); Nonsense Mediated Decay (NMD) e…	12	High	1
TRUE	High	Master Protein	P62852	40S ribosomal protein S25 [OS=Mus musculus]	0	2.717	7	1	1	1	125	13.7	10.11	0	1	cell organization and biogenesis;protein metabolism;RNA metabolism OR transcription;other metabolic processes;other biological processes	cytosol;translational apparatus;nucleus;other cell component	other molecular function	Pf03297	75617	ENSMUSG00000009927	Rps25	mmu:75617; P25111; P62852	Cytoplasmic ribosomal proteins	L13a-mediated translational silencing of Ceruloplasmin expression; GTP hydrolysis and joining of the 60S ribosomal subunit; Translation initiation complex formation; Ribosomal scanning and start codon recognition; SRP-dependent cotranslational protein targeting to membrane; Major pathway of rRNA processing in the nucleolus and cytosol; Formation of a pool of free 40S subunits; Nonsense Mediated D…	11	High	1
TRUE	High	Master Protein	Q02257	Junction plakoglobin [OS=Mus musculus]	0	2.681	3	1	1	1	745	81.7	6.14	0	1	cell adhesion;cell-cell signaling;cell organization and biogenesis;signal transduction;other biological processes	plasma membrane;other membranes;cytosol;cytoskeleton;nucleus;other cell component	other molecular function	Pf00514	16480	ENSMUSG00000001552	Jup	mmu:16480; Q02257; Q8CGD3	Wnt signaling pathway	Formation of the cornified envelope; Neutrophil degranulation; VEGFR2 mediated vascular permeability; RHOQ GTPase cycle; RHOH GTPase cycle; Adherens junctions interactions; RHOA GTPase cycle; RHOB GTPase cycle; RHOC GTPase cycle; Regulation of CDH11 function	12	High	1
TRUE	High	Master Protein	P60867	40S ribosomal protein S20 [OS=Mus musculus]	0	2.555	10	1	2	1	119	13.4	9.94	0	1	protein metabolism;other metabolic processes;other biological processes	cytosol;translational apparatus;other cell component	enzyme regulator activity;nucleic acid binding activity;other molecular function	Pf00338	67427	ENSMUSG00000028234	Rps20	mmu:67427; P17075; P60867	Cytoplasmic ribosomal proteins; mRNA processing	Major pathway of rRNA processing in the nucleolus and cytosol; L13a-mediated translational silencing of Ceruloplasmin expression; SRP-dependent cotranslational protein targeting to membrane; Formation of a pool of free 40S subunits; GTP hydrolysis and joining of the 60S ribosomal subunit; Nonsense Mediated Decay (NMD) independent of the Exon Junction Complex (EJC); Nonsense Mediated Decay (NMD) e…	12	High	1
TRUE	High	Master Protein	Q641P0	Actin-related protein 3B [OS=Mus musculus]	0	2.341	3	1	2	1	418	47.5	6.02	0	1		cytoskeleton;other cell component	cytoskeletal activity;other molecular function	Pf00022	242894	ENSMUSG00000056367	Actr3b	mmu:242894; Q641P0; Q7TSH1			0	High	1
TRUE	High	Master Protein	Q6ZWV7	60S ribosomal protein L35 [OS=Mus musculus]	0	2.074	11	1	1	1	123	14.5	11.05	0	1	protein metabolism;RNA metabolism OR transcription;other metabolic processes	cytosol;translational apparatus;other cell component	nucleic acid binding activity;other molecular function	Pf00831	66489	ENSMUSG00000062997; ENSMUSG00000078193	Rpl35	mmu:66489; Q6ZWV7	Cytoplasmic ribosomal proteins	L13a-mediated translational silencing of Ceruloplasmin expression; GTP hydrolysis and joining of the 60S ribosomal subunit; SRP-dependent cotranslational protein targeting to membrane; Major pathway of rRNA processing in the nucleolus and cytosol; Formation of a pool of free 40S subunits; Nonsense Mediated Decay (NMD) independent of the Exon Junction Complex (EJC); Nonsense Mediated Decay (NMD) e…	8	High	1
TRUE	High	Master Protein	P57780	Alpha-actinin-4 [OS=Mus musculus]	0	1.788	1	1	1	1	912	104.9	5.41	0	1	cell organization and biogenesis;transport;developmental processes;signal transduction;other biological processes	plasma membrane;other membranes;cytoskeleton;nucleus;other cell component	cytoskeletal activity;nucleic acid binding activity;other molecular function	Pf00307, Pf00435, Pf08726	60595	ENSMUSG00000054808	Actn4	mmu:60595; P57780	Primary focal segmental glomerulosclerosis (FSGS)	Platelet degranulation	2	High	1
TRUE	High	Master Protein	Q9QUK9	Trypsin-5 [OS=Mus musculus]	0	1.779	8	1	2	1	246	26.3	5.3	1.8	1	protein metabolism	non-structural extracellular;other cell component	other molecular function	Pf00089	103964	ENSMUSG00000036938	Try5	mmu:103964; Q9QUK9		Neutrophil degranulation; Antimicrobial peptides; Alpha-defensins; Activation of Matrix Metalloproteinases	4	High	1
TRUE	High	Master Protein	P62270	40S ribosomal protein S18 [OS=Mus musculus]	0	1.734	5	1	6	1	152	17.7	10.99	0	1	protein metabolism;other metabolic processes	cytosol;translational apparatus;nucleus;other cell component	nucleic acid binding activity;other molecular function	Pf00416	20084	ENSMUSG00000008668	Rps18	mmu:20084; P25232; P62270	Cytoplasmic ribosomal proteins	Major pathway of rRNA processing in the nucleolus and cytosol; L13a-mediated translational silencing of Ceruloplasmin expression; SRP-dependent cotranslational protein targeting to membrane; Formation of a pool of free 40S subunits; GTP hydrolysis and joining of the 60S ribosomal subunit; Nonsense Mediated Decay (NMD) independent of the Exon Junction Complex (EJC); Nonsense Mediated Decay (NMD) e…	11	High	1
TRUE	High	Master Protein	Q62240	Lysine-specific demethylase 5D [OS=Mus musculus]	0	1.725	1	1	1	1	1548	176.9	6.16	1.7	1	cell organization and biogenesis;other biological processes	nucleus;other cell component	nucleic acid binding activity;other molecular function	Pf00628, Pf01388, Pf02373, Pf02375, Pf02928, Pf08429, Pf21323	20592	ENSMUSG00000056673	Kdm5d	mmu:20592; Q3US03; Q62240; Q6PCX3; Q9QVR9; Q9R040		HDMs demethylate histones	1	High	1
TRUE	High	Master Protein	P62259	14-3-3 protein epsilon [OS=Mus musculus]	0	1.64	3	1	6	1	255	29.2	4.74	0	1	stress response;developmental processes;signal transduction;other biological processes	plasma membrane;other membranes;cytosol;cytoskeleton;nucleus;other cell component	other molecular function	Pf00244	22627	ENSMUSG00000020849	Ywhae	mmu:22627; P29360; P42655; P62259; Q63631	Myometrial relaxation and contraction pathways; Alpha 6 beta 4 integrin signaling pathway; Calcium regulation in cardiac cells	Recruitment of NuMA to mitotic centrosomes; Regulation of PLK1 Activity at G2/M Transition; Regulation of HSF1-mediated heat shock response; Anchoring of the basal body to the plasma membrane; Loss of Nlp from mitotic centrosomes; Recruitment of mitotic centrosome proteins and complexes; AURKA Activation by TPX2; TP53 Regulates Metabolic Genes; Activation of BAD and translocation to mitochondria …	19	High	1
TRUE	High	Master Protein	P63325	40S ribosomal protein S10 [OS=Mus musculus]	0	1.606	5	1	3	1	165	18.9	10.15	1.92	1	protein metabolism;other metabolic processes	cytosol;translational apparatus;nucleus;other cell component	nucleic acid binding activity;other molecular function	Pf03501	67097	ENSMUSG00000052146	Rps10	mmu:67097; P09900; P63325; Q9DCR5	Cytoplasmic ribosomal proteins	Major pathway of rRNA processing in the nucleolus and cytosol; L13a-mediated translational silencing of Ceruloplasmin expression; SRP-dependent cotranslational protein targeting to membrane; Formation of a pool of free 40S subunits; GTP hydrolysis and joining of the 60S ribosomal subunit; Nonsense Mediated Decay (NMD) independent of the Exon Junction Complex (EJC); Nonsense Mediated Decay (NMD) e…	11	High	1
TRUE	High	Master Protein	Q61937	Nucleophosmin [OS=Mus musculus]	0	1.598	7	1	1	1	292	32.5	4.77	0	1	cell cycle OR cell proliferation;cell organization and biogenesis;DNA metabolism;RNA metabolism OR transcription;other metabolic processes;stress response;transport;other biological processes	cytosol;cytoskeleton;translational apparatus;nucleus;other cell component	enzyme regulator activity;translation activity;nucleic acid binding activity;other molecular function	Pf03066, Pf16276	18148	ENSMUSG00000057113	Npm1	mmu:18148; Q61937	mRNA processing	PKR-mediated signaling; Deposition of new CENPA-containing nucleosomes at the centromere; SUMOylation of transcription cofactors; TFAP2A acts as a transcriptional repressor during retinoic acid induced cell differentiation; TP53 regulates transcription of additional cell cycle genes whose exact role in the p53 pathway remain uncertain	6	High	1
TRUE	High	Master Protein	P14901	Heme oxygenase 1 [OS=Mus musculus]	0	1.569	7	1	1	1	289	32.9	6.54	0	1	other metabolic processes;stress response;developmental processes;signal transduction;other biological processes	plasma membrane;other membranes;ER/Golgi;nucleus;other cell component	other molecular function	Pf01126	15368	ENSMUSG00000005413	Hmox1	mmu:15368; P14901	Transcriptional activation by Nfe2l2 in response to phytochemicals; Lung fibrosis; Oxidative stress response	Heme degradation; Iron uptake and transport; Insertion of tail-anchored proteins into the endoplasmic reticulum membrane; Regulation of HMOX1 expression and activity	8	High	1
TRUE	High	Master Protein	P08249	Malate dehydrogenase, mitochondrial [OS=Mus musculus]	0	1.533	6	1	1	1	338	35.6	8.68	0	1	other metabolic processes	other membranes;mitochondrion;other cell component	other molecular function	Pf00056, Pf02866	17448	ENSMUSG00000019179	Mdh2	mmu:17448; P08249; Q0QF44; Q8CF79; Q8R1P0	Glycolysis and gluconeogenesis; TCA cycle	Gluconeogenesis; Mitochondrial protein degradation; Citric acid cycle (TCA cycle)	5	High	1
TRUE	High	Master Protein	P47955	60S acidic ribosomal protein P1 [OS=Mus musculus]	0	1.412	14	1	1	1	114	11.5	4.32	0	1	protein metabolism;other metabolic processes;other biological processes	cytosol;translational apparatus;other cell component	enzyme regulator activity;other molecular function	Pf00428	56040	ENSMUSG00000007892	Rplp1	mmu:56040; P47955	Cytoplasmic ribosomal proteins	L13a-mediated translational silencing of Ceruloplasmin expression; GTP hydrolysis and joining of the 60S ribosomal subunit; SRP-dependent cotranslational protein targeting to membrane; Major pathway of rRNA processing in the nucleolus and cytosol; Formation of a pool of free 40S subunits; Nonsense Mediated Decay (NMD) independent of the Exon Junction Complex (EJC); Nonsense Mediated Decay (NMD) e…	8	High	1
TRUE	High	Master Protein	P29699	Alpha-2-HS-glycoprotein [OS=Mus musculus]	0	1.412	2	1	6	1	345	37.3	6.51	5.68	1	cell organization and biogenesis;stress response;developmental processes;other biological processes	non-structural extracellular;extracellular matrix;ER/Golgi;other cell component	enzyme regulator activity	Pf00031	11625	ENSMUSG00000022868	Ahsg	mmu:11625; O35634; P29699		Platelet degranulation ; Neutrophil degranulation; Regulation of Insulin-like Growth Factor (IGF) transport and uptake by Insulin-like Growth Factor Binding Proteins (IGFBPs); Post-translational protein phosphorylation	4	High	1
TRUE	High	Master Protein	Q32NZ6	Transmembrane channel-like protein 5 [OS=Mus musculus]	0	1.401	1	1	1	1	967	111	8.28	0	1	transport	plasma membrane;other membranes	transporter activity	Pf07810	74424	ENSMUSG00000030650	Tmc5	mmu:74424; Q32NZ6; Q7TN61; Q80VR0; Q9D4F1			0	High	1
TRUE	High	Master Protein	Q9DB16	Calcium-binding protein 39-like [OS=Mus musculus]	0	1.306	6	1	1	1	337	39.1	8.31	0	1	signal transduction		enzyme regulator activity	Pf08569	69008	ENSMUSG00000021981	Cab39l	mmu:69008; Q8BG52; Q91WB8; Q91YL0; Q9DB16	Focal adhesion: PI3K-Akt-mTOR signaling pathway	Energy dependent regulation of mTOR by LKB1-AMPK	2	High	1
TRUE	High	Master Protein	P02301	Histone H3.3C [OS=Mus musculus]	0	1.25	5	1	1	1	136	15.3	11.14	0	1	cell organization and biogenesis	nucleus;other cell component	nucleic acid binding activity;other molecular function	Pf00125			H3-5	P02301			0	High	1
TRUE	High	Master Protein	Q9D125	28S ribosomal protein S25, mitochondrial [OS=Mus musculus]	0.005	1.223	7	1	1	1	171	19.9	9.23	0	1	protein metabolism;other metabolic processes	other membranes;mitochondrion;translational apparatus	other molecular function	Pf05047	64658	ENSMUSG00000014551	Mrps25	mmu:64658; Q9CYY8; Q9D125		Mitochondrial translation elongation; Mitochondrial translation termination	2	High	1
TRUE	High	Master Protein	P47911	60S ribosomal protein L6 [OS=Mus musculus]	0.005	1.191	3	1	1	1	296	33.5	10.7	0	1	cell organization and biogenesis;protein metabolism;other metabolic processes	cytosol;cytoskeleton;ER/Golgi;translational apparatus;nucleus;other cell component	nucleic acid binding activity;other molecular function	Pf01159, Pf03868	19988	ENSMUSG00000029614	Rpl6	mmu:19988; P47911; Q6P5I2; Q925C3	Cytoplasmic ribosomal proteins	L13a-mediated translational silencing of Ceruloplasmin expression; GTP hydrolysis and joining of the 60S ribosomal subunit; SRP-dependent cotranslational protein targeting to membrane; Major pathway of rRNA processing in the nucleolus and cytosol; Formation of a pool of free 40S subunits; Nonsense Mediated Decay (NMD) independent of the Exon Junction Complex (EJC); Nonsense Mediated Decay (NMD) e…	8	High	1
