# Supplementary material for: Mgat4b-mediated selective N-glycosylation regulates melanocyte development and melanoma progression
Source: Proc Natl Acad Sci U S A. 2025 May 27;122(22):e2423831122. doi: 10.1073/pnas.2423831122 (PMC12146715; doi:10.1073/pnas.2423831122)
Supplement: Supplementary file 5 — Dataset S04 (XLSX) [file pnas.2423831122.sd04.xlsx]

## Sheet: Read me
		Table4: Transcriptomic analysis of Control and mgat4b mutant melanoma/melanophores from Mazerati fishes with respect to wildtype melanophores from staged matched wiltype zebrafish
		Sheet1:Differential gene expression in control melanoma/melanophores with respect to wildtype melanophores
		Sheet2: Differential gene expression in mgat4b mutant melanoma/melanophores with respect to wildtype melanophores
		Sheet3: Differential gene expression in mgat4b mutant melanoma/melanophores with respect to control melanoma/melanophores
		Sheet4: Genes related to ECM differentially regulated between control and mgat4b mutant melanoma that can contribute to the defects in the migratory behaviour

## Sheet: 1.con_mel_vs_wildtype
ensemble_id	baseMean	log2FoldChange	lfcSE	stat	pvalue	padj
ENSDARG00000035327	1408.46	4.40472	0.116722	37.7368	0	0
ENSDARG00000083389	3704.62	3.91009	0.0879164	44.4751	0	0
ENSDARG00000053254	1775.97	4.7287	0.111548	42.3915	0	0
ENSDARG00000087732	2.14293e+06	3.13916	0.0388284	80.8469	0	0
ENSDARG00000024847	2264.2	4.08213	0.0923942	44.1817	0	0
ENSDARG00000081126	14824.1	3.27261	0.0532575	61.4488	0	0
ENSDARG00000085497	11521	3.59243	0.0518491	69.2863	0	0
ENSDARG00000089617	93819.8	2.92559	0.0431736	67.7634	0	0
ENSDARG00000083325	10613.5	3.06696	0.0542821	56.5004	0	0
ENSDARG00000092730	5859.16	3.1128	0.0594836	52.3304	0	0
ENSDARG00000074132	3255.79	3.83307	0.0759851	50.445	0	0
ENSDARG00000031678	4226.76	2.94818	0.0649384	45.3996	0	0
ENSDARG00000000563	1706.33	5.07048	0.1199	42.2891	0	0
ENSDARG00000042186	5485.46	3.48999	0.0633017	55.1327	0	0
ENSDARG00000083738	9863.58	3.57132	0.062673	56.9834	0	0
ENSDARG00000080823	15161.7	3.751	0.0562788	66.6504	0	0
ENSDARG00000101535	14568.3	3.54752	0.0519203	68.3263	0	0
ENSDARG00000083108	27826	3.87637	0.0505869	76.6279	0	0
ENSDARG00000082242	16857.5	3.58495	0.0527753	67.9285	0	0
ENSDARG00000104511	13890.5	2.95694	0.0520657	56.7924	0	0
ENSDARG00000078322	2796.1	3.06667	0.0745721	41.1235	0	0
ENSDARG00000054753	8274.69	3.15047	0.0555259	56.7387	0	0
ENSDARG00000099197	4029.95	5.00246	0.085421	58.5624	0	0
ENSDARG00000019353	11011.7	2.67162	0.0527683	50.6293	0	0
ENSDARG00000081270	386995	2.65462	0.0458869	57.8513	0	0
ENSDARG00000035458	2153.77	6.35239	0.145272	43.7275	0	0
ENSDARG00000035809	86312.4	4.15167	0.054901	75.621	0	0
ENSDARG00000022817	1677.83	4.43884	0.109078	40.6942	0	0
ENSDARG00000002768	1883.11	5.33991	0.12176	43.856	0	0
ENSDARG00000020007	84449.9	3.93214	0.0560065	70.2086	0	0
ENSDARG00000009194	2875.61	3.78266	0.082883	45.6385	0	0
ENSDARG00000104267	8626.8	2.27958	0.0527736	43.1955	0	0
ENSDARG00000040565	1515.72	4.66093	0.11798	39.5062	0	0
ENSDARG00000083760	3994.67	2.77756	0.0724485	38.3384	0	0
ENSDARG00000012593	6093.19	3.63132	0.0606094	59.9134	0	0
ENSDARG00000114737	2828.8	3.9874	0.0838614	47.5475	0	0
ENSDARG00000112225	3405.57	4.85074	0.0860205	56.3905	0	0
ENSDARG00000113205	2825.01	3.31146	0.0773782	42.7958	0	0
ENSDARG00000112954	2904.5	3.16401	0.0754069	41.9592	0	0
ENSDARG00000112528	2607.16	3.52266	0.0808726	43.5582	0	0
ENSDARG00000110152	1927.52	3.7243	0.0919581	40.5	0	0
ENSDARG00000110035	2327.22	3.78781	0.0890133	42.5533	0	0
ENSDARG00000077139	5998.79	2.08613	0.0556816	37.4654	3.37e-307	1.72e-304
ENSDARG00000115799	1612.7	3.85746	0.10528	36.64	6.59e-294	3.29e-291
ENSDARG00000031588	4970.43	2.15005	0.0588729	36.5201	5.32e-292	2.59e-289
ENSDARG00000009014	1488.02	3.82261	0.105117	36.3654	1.5e-289	7.17e-287
ENSDARG00000017441	1179.5	4.62403	0.129625	35.6723	1.06e-278	4.96e-276
ENSDARG00000099420	1605.21	3.55609	0.100439	35.4054	1.41e-274	6.44e-272
ENSDARG00000061547	2383.18	2.6911	0.0774421	34.7499	1.39e-264	6.23e-262
ENSDARG00000037789	1097.69	4.71412	0.139342	33.8314	6.82e-251	3e-248
ENSDARG00000012405	82263.4	4.15854	0.12303	33.8009	1.91e-250	8.23e-248
ENSDARG00000083699	1495.96	3.5341	0.10529	33.5655	5.36e-247	2.26e-244
ENSDARG00000061436	2619.44	2.4978	0.0754073	33.1241	1.34e-240	5.54e-238
ENSDARG00000114534	1218.44	4.46594	0.135511	32.9562	3.45e-238	1.4e-235
ENSDARG00000111247	1274.68	3.36283	0.105875	31.7623	2.15e-221	8.59e-219
ENSDARG00000043249	6638.09	-1.83503	0.0579879	-31.6451	8.87e-220	3.48e-217
ENSDARG00000115281	1600.89	2.89698	0.0916767	31.6	3.69e-219	1.42e-216
ENSDARG00000111753	1546.32	2.88558	0.0935727	30.8378	8.16e-209	3.09e-206
ENSDARG00000083400	19529.8	3.39527	0.11058	30.7041	5.02e-207	1.87e-204
ENSDARG00000035438	1025.54	6.41944	0.210086	30.5562	4.68e-205	1.71e-202
ENSDARG00000074908	2298.58	2.35731	0.0771528	30.5537	5.05e-205	1.82e-202
ENSDARG00000009087	6584.89	-1.67088	0.0551811	-30.28	2.1e-201	7.45e-199
ENSDARG00000105318	1304.41	3.04808	0.100791	30.2417	6.7e-201	2.34e-198
ENSDARG00000019601	2136.43	2.34915	0.0782237	30.0312	3.85e-198	1.32e-195
ENSDARG00000033683	762.392	5.00181	0.171489	29.167	5.09e-187	1.72e-184
ENSDARG00000028367	2167.03	2.25614	0.0774314	29.1373	1.21e-186	4.02e-184
ENSDARG00000116524	1735.27	-2.63998	0.0920614	-28.6763	7.54e-181	2.47e-178
ENSDARG00000043806	1579.1	2.56172	0.0898202	28.5205	6.53e-179	2.11e-176
ENSDARG00000043457	817.596	3.99132	0.140386	28.4311	8.35e-178	2.66e-175
ENSDARG00000000796	5461.13	-1.61985	0.0578724	-27.99	2.15e-172	6.75e-170
ENSDARG00000084828	898.927	3.54597	0.126698	27.9876	2.3e-172	7.11e-170
ENSDARG00000028213	2067.11	2.2267	0.079691	27.9417	8.33e-172	2.54e-169
ENSDARG00000081931	938.229	3.34785	0.120597	27.7607	1.29e-169	3.89e-167
ENSDARG00000116621	947.64	3.41614	0.123127	27.7448	2.01e-169	5.97e-167
ENSDARG00000116781	892.922	3.55735	0.129628	27.4427	8.49e-166	2.48e-163
ENSDARG00000058348	3966.71	-1.74867	0.0637812	-27.4167	1.74e-165	5.01e-163
ENSDARG00000086881	3476.16	-1.84954	0.0679288	-27.2276	3.07e-163	8.74e-161
ENSDARG00000115204	827.437	3.73819	0.137383	27.21	4.95e-163	1.39e-160
ENSDARG00000111165	949.452	3.16328	0.116901	27.0594	2.96e-161	8.23e-159
ENSDARG00000003641	1038.96	2.95408	0.110585	26.7131	3.31e-157	9.1e-155
ENSDARG00000080895	1122.83	3.08389	0.11558	26.6818	7.66e-157	2.08e-154
ENSDARG00000105352	1600.97	2.54987	0.0962388	26.4953	1.1e-154	2.94e-152
ENSDARG00000097827	2896.07	1.90217	0.0719959	26.4206	7.95e-154	2.1e-151
ENSDARG00000000212	6134.72	-1.55667	0.0590346	-26.3689	3.12e-153	8.15e-151
ENSDARG00000061764	37149	-1.15459	0.043822	-26.3471	5.54e-153	1.43e-150
ENSDARG00000083986	806.839	3.71212	0.140955	26.3355	7.53e-153	1.92e-150
ENSDARG00000101249	924.632	3.10437	0.118061	26.2945	2.21e-152	5.59e-150
ENSDARG00000099465	4389.89	-1.70155	0.0650816	-26.1449	1.13e-150	2.81e-148
ENSDARG00000024433	672.555	4.04226	0.154873	26.1005	3.6e-150	8.88e-148
ENSDARG00000105409	1397.98	2.43729	0.0936909	26.0141	3.43e-149	8.36e-147
ENSDARG00000117636	3448.28	1.67377	0.0643798	25.9984	5.17e-149	1.25e-146
ENSDARG00000105382	1208.21	2.6217	0.101238	25.8963	7.34e-148	1.75e-145
ENSDARG00000095556	21175.2	-1.14455	0.0450449	-25.4091	2e-142	4.72e-140
ENSDARG00000063068	3923.72	-1.66045	0.0655076	-25.3475	9.58e-142	2.24e-139
ENSDARG00000045580	1548.47	2.36721	0.0936712	25.2715	6.57e-141	1.52e-138
ENSDARG00000111557	957.786	3.05881	0.122025	25.0671	1.14e-138	2.6e-136
ENSDARG00000053481	801.852	3.12446	0.126474	24.7044	9.6e-135	2.17e-132
ENSDARG00000022437	875.738	3.17931	0.128707	24.7019	1.02e-134	2.28e-132
ENSDARG00000055009	733.61	3.42717	0.138934	24.6677	2.38e-134	5.27e-132
ENSDARG00000055996	4341.66	-1.52545	0.0620684	-24.5769	2.23e-133	4.9e-131
ENSDARG00000103474	8750.73	2.96824	0.121553	24.4194	1.07e-131	2.32e-129
ENSDARG00000105376	859.083	2.99858	0.12353	24.2741	3.68e-130	7.93e-128
ENSDARG00000035924	3274.64	1.62938	0.0673355	24.1979	2.34e-129	4.99e-127
ENSDARG00000087369	3058.31	1.7905	0.0742132	24.1264	1.32e-128	2.79e-126
ENSDARG00000006316	2414.02	-1.87795	0.0782219	-24.0079	2.3e-127	4.8e-125
ENSDARG00000019230	6144.95	-1.3636	0.0568748	-23.9754	5.02e-127	1.04e-124
ENSDARG00000041811	2299.63	-1.85114	0.0774428	-23.9034	2.82e-126	5.8e-124
ENSDARG00000070835	504.132	5.26004	0.220322	23.8744	5.66e-126	1.15e-123
ENSDARG00000037397	3776.17	1.72106	0.0721694	23.8475	1.08e-125	2.17e-123
ENSDARG00000077777	8399.94	-1.26544	0.0534517	-23.6745	6.61e-124	1.32e-121
ENSDARG00000035692	5049.48	-1.38761	0.0586284	-23.6678	7.74e-124	1.53e-121
ENSDARG00000032725	4230.69	-1.43837	0.0615777	-23.3587	1.13e-120	2.21e-118
ENSDARG00000058556	2438.43	-1.78338	0.0766052	-23.2802	7.03e-120	1.37e-117
ENSDARG00000036080	2256.69	1.75183	0.0761713	22.9986	4.81e-117	9.27e-115
ENSDARG00000092467	1069.67	2.46413	0.107166	22.9935	5.41e-117	1.03e-114
ENSDARG00000017653	2182.66	-1.81184	0.0788253	-22.9855	6.51e-117	1.23e-114
ENSDARG00000105355	1345.88	2.10437	0.0921708	22.8313	2.24e-115	4.21e-113
ENSDARG00000111494	534.543	3.84818	0.169512	22.7015	4.33e-114	8.05e-112
ENSDARG00000092807	13037.3	1.08256	0.0478235	22.6366	1.89e-113	3.49e-111
ENSDARG00000099920	666.802	3.18899	0.140959	22.6235	2.54e-113	4.65e-111
ENSDARG00000079078	18272.8	1.07318	0.0476142	22.5392	1.72e-112	3.11e-110
ENSDARG00000069048	1240.77	2.41415	0.107311	22.4967	4.47e-112	8.04e-110
ENSDARG00000089769	1161.97	2.3316	0.104233	22.3692	7.85e-111	1.4e-108
ENSDARG00000042874	2036.96	-1.78343	0.0803683	-22.1907	4.22e-109	7.48e-107
ENSDARG00000025428	7310.2	-1.15885	0.0525131	-22.0679	6.44e-108	1.13e-105
ENSDARG00000077068	1575.68	-2.02171	0.0923208	-21.8988	2.67e-106	4.65e-104
ENSDARG00000092191	5560.23	-1.22642	0.056128	-21.8504	7.71e-106	1.33e-103
ENSDARG00000028396	3683.83	-1.4116	0.0646482	-21.8351	1.08e-105	1.85e-103
ENSDARG00000032630	510.547	3.60259	0.16533	21.7903	2.87e-105	4.88e-103
ENSDARG00000098956	492.289	3.85029	0.177252	21.7221	1.27e-104	2.14e-102
ENSDARG00000101592	493.825	3.67971	0.170219	21.6175	1.23e-103	2.06e-101
ENSDARG00000036588	4432.94	-1.32389	0.0614417	-21.5472	5.63e-103	9.36e-101
ENSDARG00000105353	567.11	3.14989	0.14697	21.4322	6.69e-102	1.1e-99
ENSDARG00000116132	465.806	3.687	0.172209	21.41	1.08e-101	1.76e-99
ENSDARG00000099195	4175.43	-1.30559	0.061144	-21.3526	3.68e-101	5.99e-99
ENSDARG00000080987	15560.8	3.19203	0.149784	21.3109	8.99e-101	1.45e-98
ENSDARG00000011407	516.438	3.68648	0.174136	21.1702	1.8e-99	2.88e-97
ENSDARG00000093198	444.485	3.78796	0.179189	21.1394	3.45e-99	5.49e-97
ENSDARG00000098237	756.692	2.63868	0.124852	21.1345	3.83e-99	6.05e-97
ENSDARG00000112491	533.991	3.34644	0.158448	21.1201	5.2e-99	8.16e-97
ENSDARG00000054818	3180.59	-1.44648	0.0686206	-21.0794	1.23e-98	1.91e-96
ENSDARG00000003599	10017.2	-1.0609	0.0503579	-21.0672	1.59e-98	2.46e-96
ENSDARG00000043453	3931.34	-1.30852	0.0626986	-20.87	1e-96	1.54e-94
ENSDARG00000100279	539.027	3.35457	0.160837	20.857	1.32e-96	2.01e-94
ENSDARG00000016750	794.166	2.47067	0.118536	20.8432	1.76e-96	2.66e-94
ENSDARG00000035400	3180.99	-1.40199	0.0674297	-20.7919	5.12e-96	7.7e-94
ENSDARG00000036628	3543.97	-1.35085	0.064989	-20.7858	5.82e-96	8.7e-94
ENSDARG00000104110	516.704	3.27571	0.158704	20.6404	1.19e-94	1.77e-92
ENSDARG00000112858	1904.4	3.61004	0.175415	20.5801	4.14e-94	6.1e-92
ENSDARG00000012066	1073.38	2.19837	0.107202	20.5068	1.87e-93	2.74e-91
ENSDARG00000093584	1415.43	-1.99699	0.0979612	-20.3855	2.25e-92	3.27e-90
ENSDARG00000089362	750.541	-2.67835	0.131781	-20.3243	7.84e-92	1.13e-89
ENSDARG00000068992	19515.1	-0.960361	0.047269	-20.3169	9.11e-92	1.31e-89
ENSDARG00000102146	1897.53	-1.85024	0.0911603	-20.2965	1.38e-91	1.97e-89
ENSDARG00000084991	467.577	3.33956	0.164841	20.2593	2.94e-91	4.17e-89
ENSDARG00000068457	425.076	3.84846	0.19213	20.0304	2.99e-89	4.21e-87
ENSDARG00000041435	2795.68	-1.50921	0.0754266	-20.009	4.6e-89	6.43e-87
ENSDARG00000006526	1399.32	1.87989	0.09437	19.9204	2.71e-88	3.76e-86
ENSDARG00000042905	5342.54	-1.14741	0.0578103	-19.8479	1.15e-87	1.59e-85
ENSDARG00000002353	1617.44	-1.83644	0.0926358	-19.8243	1.84e-87	2.52e-85
ENSDARG00000115852	644.366	3.16064	0.159731	19.7873	3.83e-87	5.23e-85
ENSDARG00000009544	9513.77	-0.994795	0.0504829	-19.7056	1.93e-86	2.62e-84
ENSDARG00000055186	3481.7	-1.34195	0.0681533	-19.6901	2.62e-86	3.53e-84
ENSDARG00000112840	601.032	2.76079	0.140813	19.6061	1.37e-85	1.84e-83
ENSDARG00000117085	1040.69	2.44329	0.124634	19.6038	1.43e-85	1.91e-83
ENSDARG00000045524	841.833	2.25072	0.11514	19.5477	4.32e-85	5.71e-83
ENSDARG00000073810	726.783	2.4677	0.126318	19.5356	5.47e-85	7.19e-83
ENSDARG00000115054	530.303	2.93849	0.150445	19.532	5.87e-85	7.67e-83
ENSDARG00000002644	665.025	-2.79407	0.143394	-19.4853	1.46e-84	1.9e-82
ENSDARG00000030417	946.296	2.12895	0.109455	19.4505	2.89e-84	3.73e-82
ENSDARG00000040439	1449.92	-1.78261	0.0918083	-19.4167	5.58e-84	7.17e-82
ENSDARG00000063905	38754.9	-1.1117	0.0573161	-19.396	8.34e-84	1.07e-81
ENSDARG00000017884	786.831	2.50205	0.129036	19.3903	9.31e-84	1.18e-81
ENSDARG00000056151	322.744	5.17736	0.268149	19.3078	4.62e-83	5.83e-81
ENSDARG00000104420	505.008	3.25611	0.169005	19.2664	1.03e-82	1.29e-80
ENSDARG00000013307	3380.91	-1.25117	0.0650606	-19.2309	2.04e-82	2.55e-80
ENSDARG00000056913	629.748	2.94489	0.153239	19.2176	2.63e-82	3.25e-80
ENSDARG00000026165	523.68	2.9907	0.155623	19.2177	2.63e-82	3.25e-80
ENSDARG00000029150	9801.04	-1.00459	0.052312	-19.2037	3.44e-82	4.22e-80
ENSDARG00000058371	29505.4	-0.945004	0.0493537	-19.1476	1.01e-81	1.24e-79
ENSDARG00000104467	333.176	4.40872	0.230257	19.147	1.03e-81	1.24e-79
ENSDARG00000038068	9619.99	-0.978014	0.0511618	-19.1161	1.85e-81	2.24e-79
ENSDARG00000007320	5546.48	-1.10629	0.0580058	-19.072	4.32e-81	5.18e-79
ENSDARG00000076564	1947.66	1.51463	0.0798011	18.9801	2.49e-80	2.97e-78
ENSDARG00000012422	476.052	2.97042	0.156715	18.9543	4.07e-80	4.83e-78
ENSDARG00000105223	557.628	2.67807	0.141346	18.9468	4.69e-80	5.53e-78
ENSDARG00000105285	634.249	2.50003	0.132566	18.8587	2.49e-79	2.92e-77
ENSDARG00000023188	883.09	-2.33435	0.124277	-18.7834	1.03e-78	1.21e-76
ENSDARG00000105482	496.402	2.86206	0.15344	18.6526	1.2e-77	1.4e-75
ENSDARG00000092731	2398.41	-1.53112	0.0828615	-18.4781	3.1e-76	3.58e-74
ENSDARG00000083063	474.627	3.02363	0.163848	18.4539	4.85e-76	5.58e-74
ENSDARG00000042566	4994.54	-1.06938	0.0580642	-18.4173	9.55e-76	1.09e-73
ENSDARG00000036830	36822.2	-0.762331	0.0416353	-18.3097	6.92e-75	7.87e-73
ENSDARG00000042725	4103.71	-1.14254	0.0627401	-18.2107	4.24e-74	4.8e-72
ENSDARG00000075598	442.611	2.94976	0.162268	18.1783	7.66e-74	8.63e-72
ENSDARG00000016541	454.4	-3.28138	0.181951	-18.0345	1.04e-72	1.17e-70
ENSDARG00000038754	4387.25	-1.12573	0.0625282	-18.0036	1.83e-72	2.04e-70
ENSDARG00000071626	2435.12	-1.39141	0.0773349	-17.9921	2.25e-72	2.49e-70
ENSDARG00000017676	1856.96	1.44515	0.0806293	17.9234	7.75e-72	8.55e-70
ENSDARG00000026726	5793.18	-0.995951	0.0555705	-17.9223	7.9e-72	8.67e-70
ENSDARG00000053291	8976.26	-0.986515	0.0550856	-17.9088	1.01e-71	1.1e-69
ENSDARG00000061226	1053.6	1.86477	0.104141	17.9062	1.06e-71	1.15e-69
ENSDARG00000096712	2876.52	-1.34276	0.0750763	-17.8853	1.54e-71	1.66e-69
ENSDARG00000039347	2194.85	-1.50484	0.0842809	-17.855	2.64e-71	2.84e-69
ENSDARG00000069566	491.05	2.68451	0.150821	17.7994	7.15e-71	7.66e-69
ENSDARG00000102632	3971.23	-1.09336	0.0616036	-17.7483	1.78e-70	1.89e-68
ENSDARG00000011618	959.62	1.92985	0.109171	17.6773	6.27e-70	6.65e-68
ENSDARG00000012944	292.392	5.13731	0.29082	17.6649	7.81e-70	8.25e-68
ENSDARG00000102883	1202.1	1.74847	0.0990821	17.6466	1.08e-69	1.13e-67
ENSDARG00000063922	2679.78	3.00405	0.170377	17.6318	1.4e-69	1.47e-67
ENSDARG00000091298	289.119	3.93345	0.224023	17.5582	5.15e-69	5.36e-67
ENSDARG00000082493	395.349	3.01166	0.171543	17.5563	5.32e-69	5.51e-67
ENSDARG00000109926	528.3	2.54487	0.145206	17.5259	9.09e-69	9.37e-67
ENSDARG00000103015	428.513	2.91114	0.166209	17.515	1.1e-68	1.13e-66
ENSDARG00000082611	2058.12	3.23669	0.185193	17.4774	2.13e-68	2.18e-66
ENSDARG00000044074	490.668	2.6148	0.149862	17.4481	3.56e-68	3.62e-66
ENSDARG00000111619	531.248	2.81601	0.161648	17.4206	5.75e-68	5.82e-66
ENSDARG00000104181	1192.86	-1.86614	0.107145	-17.4169	6.14e-68	6.18e-66
ENSDARG00000009881	2684.87	-1.39225	0.0799408	-17.416	6.24e-68	6.26e-66
ENSDARG00000014239	1334.96	-1.62718	0.0934901	-17.4049	7.58e-68	7.56e-66
ENSDARG00000109755	576.921	2.41646	0.139002	17.3844	1.08e-67	1.08e-65
ENSDARG00000058546	545.3	-2.88115	0.165953	-17.3612	1.62e-67	1.61e-65
ENSDARG00000005791	2014.31	-1.35946	0.0784381	-17.3317	2.71e-67	2.67e-65
ENSDARG00000095915	582.666	2.39961	0.138983	17.2655	8.56e-67	8.39e-65
ENSDARG00000043475	1287.81	-1.70559	0.0988713	-17.2506	1.11e-66	1.08e-64
ENSDARG00000083937	345.969	3.2201	0.187509	17.1731	4.22e-66	4.1e-64
ENSDARG00000042829	2461.92	1.2707	0.0739994	17.1717	4.32e-66	4.18e-64
ENSDARG00000013526	672.54	2.20495	0.128644	17.1399	7.47e-66	7.2e-64
ENSDARG00000069216	594.808	2.29348	0.134233	17.0858	1.89e-65	1.82e-63
ENSDARG00000020788	2168.2	-1.32429	0.0775886	-17.0681	2.57e-65	2.45e-63
ENSDARG00000091211	832.905	1.94237	0.113913	17.0513	3.42e-65	3.25e-63
ENSDARG00000075930	429.784	2.83762	0.166444	17.0485	3.58e-65	3.39e-63
ENSDARG00000045129	422.278	2.97368	0.174816	17.0103	6.89e-65	6.49e-63
ENSDARG00000054610	1414.3	-1.72904	0.10201	-16.9496	1.94e-64	1.82e-62
ENSDARG00000058451	3232.04	-1.21904	0.071982	-16.9354	2.47e-64	2.3e-62
ENSDARG00000113800	532.224	2.47809	0.146518	16.9132	3.59e-64	3.34e-62
ENSDARG00000075963	1628.25	-1.44046	0.0854134	-16.8646	8.2e-64	7.6e-62
ENSDARG00000101043	2676.56	-1.19138	0.0707873	-16.8304	1.46e-63	1.35e-61
ENSDARG00000052633	348.736	3.16059	0.188972	16.7251	8.6e-63	7.9e-61
ENSDARG00000020785	750.084	2.03589	0.121909	16.7001	1.31e-62	1.2e-60
ENSDARG00000098438	2563.7	-1.20485	0.0721578	-16.6975	1.37e-62	1.25e-60
ENSDARG00000109437	336.176	3.22941	0.193454	16.6934	1.46e-62	1.33e-60
ENSDARG00000033285	655.167	-2.34838	0.140729	-16.6872	1.62e-62	1.47e-60
ENSDARG00000009285	3961.75	-1.05856	0.0635135	-16.6666	2.29e-62	2.06e-60
ENSDARG00000005481	4779.61	-1.06424	0.0638666	-16.6634	2.42e-62	2.17e-60
ENSDARG00000044254	570.281	-2.44058	0.147201	-16.5799	9.74e-62	8.69e-60
ENSDARG00000012694	278.705	3.91436	0.236099	16.5793	9.84e-62	8.74e-60
ENSDARG00000021113	794.441	-2.03525	0.122913	-16.5584	1.39e-61	1.23e-59
ENSDARG00000103146	743.273	-2.06421	0.124668	-16.5577	1.41e-61	1.24e-59
ENSDARG00000099104	2247.65	-1.29969	0.0785051	-16.5555	1.46e-61	1.28e-59
ENSDARG00000014690	4683.16	-0.980487	0.059326	-16.5271	2.34e-61	2.05e-59
ENSDARG00000097238	6362.25	0.918572	0.0558478	16.4478	8.7e-61	7.58e-59
ENSDARG00000092693	9174.49	-0.855616	0.0522892	-16.3631	3.51e-60	3.04e-58
ENSDARG00000019949	403.896	2.77286	0.170479	16.2651	1.75e-59	1.51e-57
ENSDARG00000098108	3219.03	-1.14881	0.070727	-16.2428	2.51e-59	2.15e-57
ENSDARG00000052626	401.02	2.68181	0.165103	16.2432	2.49e-59	2.15e-57
ENSDARG00000013755	226.383	4.82788	0.297228	16.243	2.5e-59	2.15e-57
ENSDARG00000005513	2958.61	-1.1391	0.0701922	-16.2283	3.18e-59	2.71e-57
ENSDARG00000115531	397.492	2.89716	0.179394	16.1497	1.14e-58	9.67e-57
ENSDARG00000071095	730.322	1.91694	0.118871	16.1262	1.67e-58	1.41e-56
ENSDARG00000010516	2239.96	-1.35839	0.0843793	-16.0986	2.61e-58	2.19e-56
ENSDARG00000027063	1377.74	-1.52625	0.0949891	-16.0676	4.31e-58	3.61e-56
ENSDARG00000035519	997.725	-1.85674	0.115683	-16.0502	5.7e-58	4.76e-56
ENSDARG00000115875	848.297	1.96624	0.122636	16.0332	7.5e-58	6.23e-56
ENSDARG00000100024	691.267	1.99068	0.124222	16.0252	8.52e-58	7.06e-56
ENSDARG00000035871	3217.36	-1.05808	0.0661098	-16.0049	1.18e-57	9.74e-56
ENSDARG00000071437	980.277	-1.74148	0.108912	-15.9897	1.51e-57	1.24e-55
ENSDARG00000053136	8646.12	-0.864905	0.0542667	-15.9381	3.45e-57	2.83e-55
ENSDARG00000058105	2966.25	-1.15472	0.0725686	-15.9121	5.22e-57	4.26e-55
ENSDARG00000043128	1719.05	1.29841	0.0818582	15.8617	1.17e-56	9.48e-55
ENSDARG00000036875	2843.64	-1.12897	0.0714133	-15.809	2.7e-56	2.19e-54
ENSDARG00000014867	4979.87	-0.953527	0.0603687	-15.7951	3.36e-56	2.72e-54
ENSDARG00000053973	377.768	7.57273	0.479809	15.7828	4.09e-56	3.29e-54
ENSDARG00000112374	224.999	4.22392	0.267766	15.7747	4.65e-56	3.72e-54
ENSDARG00000076623	379.068	2.95464	0.187579	15.7515	6.71e-56	5.36e-54
ENSDARG00000006901	695.86	2.05573	0.130551	15.7466	7.25e-56	5.77e-54
ENSDARG00000110812	429.04	2.46689	0.157083	15.7043	1.41e-55	1.12e-53
ENSDARG00000069467	978.593	1.82731	0.116433	15.6942	1.66e-55	1.31e-53
ENSDARG00000099500	434.03	2.55857	0.163348	15.6633	2.7e-55	2.12e-53
ENSDARG00000085485	228.093	4.04452	0.25847	15.6479	3.43e-55	2.69e-53
ENSDARG00000015003	773.523	-1.92352	0.123043	-15.6329	4.35e-55	3.4e-53
ENSDARG00000111399	341.625	-3.16305	0.202501	-15.62	5.32e-55	4.14e-53
ENSDARG00000027088	12534.4	-0.756801	0.0485453	-15.5896	8.57e-55	6.65e-53
ENSDARG00000089087	14269	0.718238	0.0461047	15.5784	1.02e-54	7.89e-53
ENSDARG00000010729	797.122	-2.03925	0.130911	-15.5774	1.04e-54	7.99e-53
ENSDARG00000104662	274.845	3.81811	0.24533	15.5631	1.3e-54	9.95e-53
ENSDARG00000103682	1051.07	1.6485	0.106066	15.5422	1.8e-54	1.37e-52
ENSDARG00000039576	812.037	1.76324	0.113529	15.5312	2.13e-54	1.63e-52
ENSDARG00000093303	384.046	2.71135	0.174932	15.4994	3.5e-54	2.66e-52
ENSDARG00000020850	30735.9	-0.652353	0.042227	-15.4487	7.69e-54	5.82e-52
ENSDARG00000099022	2476.82	-1.21887	0.078959	-15.4367	9.27e-54	7e-52
ENSDARG00000013430	520.235	2.31324	0.149866	15.4353	9.47e-54	7.12e-52
ENSDARG00000034897	3230.19	-1.16923	0.0761607	-15.3521	3.43e-53	2.57e-51
ENSDARG00000039150	2218.62	-1.21933	0.0796076	-15.3167	5.91e-53	4.41e-51
ENSDARG00000091234	5108.61	-0.964291	0.0630001	-15.3062	6.95e-53	5.17e-51
ENSDARG00000006307	1251.46	1.52782	0.100241	15.2414	1.88e-52	1.39e-50
ENSDARG00000080129	225.042	3.80831	0.250377	15.2103	3.02e-52	2.23e-50
ENSDARG00000001676	402.287	2.6185	0.172298	15.1975	3.67e-52	2.71e-50
ENSDARG00000031745	4143.19	-0.930562	0.0613351	-15.1718	5.44e-52	3.99e-50
ENSDARG00000007708	844.23	-1.74083	0.11483	-15.1601	6.49e-52	4.75e-50
ENSDARG00000012881	1441.29	1.41056	0.0936737	15.0582	3.05e-51	2.22e-49
ENSDARG00000016527	1565.66	-1.31446	0.0875195	-15.019	5.51e-51	4.01e-49
ENSDARG00000053058	3073.8	-1.04599	0.0696926	-15.0087	6.44e-51	4.67e-49
ENSDARG00000016771	1574.71	6.7317	0.448847	14.9978	7.59e-51	5.48e-49
ENSDARG00000105153	273.446	3.27386	0.218877	14.9575	1.39e-50	1e-48
ENSDARG00000031317	1326.73	1.35555	0.0907213	14.9419	1.76e-50	1.26e-48
ENSDARG00000011201	2015.82	-1.24892	0.0836141	-14.9367	1.9e-50	1.36e-48
ENSDARG00000079043	189.273	4.85763	0.325551	14.9213	2.4e-50	1.71e-48
ENSDARG00000063908	10021.2	-0.861744	0.0577788	-14.9145	2.65e-50	1.88e-48
ENSDARG00000077245	281.942	3.0724	0.20607	14.9095	2.86e-50	2.02e-48
ENSDARG00000077169	322.014	2.75073	0.184828	14.8826	4.27e-50	3.02e-48
ENSDARG00000097539	791.666	1.85818	0.124887	14.8789	4.52e-50	3.18e-48
ENSDARG00000022309	4625.15	-0.87409	0.0589282	-14.8331	8.95e-50	6.28e-48
ENSDARG00000015551	4630.18	-0.925598	0.0625479	-14.7982	1.5e-49	1.05e-47
ENSDARG00000078362	216.526	3.90029	0.263668	14.7925	1.64e-49	1.14e-47
ENSDARG00000111501	354.329	2.66242	0.180307	14.766	2.43e-49	1.69e-47
ENSDARG00000105444	324.642	2.79087	0.189072	14.7609	2.62e-49	1.81e-47
ENSDARG00000078179	407.955	2.39212	0.16211	14.7561	2.81e-49	1.94e-47
ENSDARG00000002710	1616.14	-1.34016	0.090829	-14.7547	2.87e-49	1.97e-47
ENSDARG00000037145	250.905	3.22187	0.21883	14.7232	4.58e-49	3.14e-47
ENSDARG00000094719	3201.41	-1.04868	0.0712867	-14.7108	5.49e-49	3.76e-47
ENSDARG00000030107	4607.9	-0.916155	0.0623137	-14.7023	6.23e-49	4.25e-47
ENSDARG00000090615	187.756	4.47123	0.304469	14.6853	8.01e-49	5.44e-47
ENSDARG00000099775	1419.95	-1.33115	0.0907048	-14.6757	9.23e-49	6.25e-47
ENSDARG00000011929	191.644	5.5706	0.380615	14.6358	1.66e-48	1.12e-46
ENSDARG00000086552	379.829	2.48422	0.169807	14.6296	1.82e-48	1.22e-46
ENSDARG00000117256	208.381	3.77099	0.257896	14.6222	2.03e-48	1.36e-46
ENSDARG00000100185	999.529	1.48427	0.101686	14.5966	2.95e-48	1.98e-46
ENSDARG00000053365	2120.47	-1.11832	0.0766541	-14.5892	3.29e-48	2.2e-46
ENSDARG00000102478	411.165	2.35019	0.161428	14.5587	5.14e-48	3.42e-46
ENSDARG00000038429	6966.47	-0.771163	0.0530162	-14.5458	6.21e-48	4.12e-46
ENSDARG00000097011	7539.61	0.778957	0.0537041	14.5046	1.13e-47	7.49e-46
ENSDARG00000090850	190.086	5.63705	0.38972	14.4644	2.03e-47	1.34e-45
ENSDARG00000041182	6636.12	-0.788592	0.0545204	-14.4642	2.04e-47	1.34e-45
ENSDARG00000107086	433.951	-2.42874	0.168164	-14.4427	2.79e-47	1.83e-45
ENSDARG00000036316	2331.99	-1.0566	0.0731975	-14.4349	3.12e-47	2.04e-45
ENSDARG00000117543	335.538	-2.87692	0.199514	-14.4196	3.9e-47	2.54e-45
ENSDARG00000033355	256.359	-3.605	0.250239	-14.4062	4.73e-47	3.07e-45
ENSDARG00000041623	400.773	2.5058	0.174037	14.3981	5.32e-47	3.45e-45
ENSDARG00000068710	501.477	2.06455	0.143529	14.3842	6.5e-47	4.2e-45
ENSDARG00000100392	3801.09	-0.915936	0.0637008	-14.3787	7.04e-47	4.53e-45
ENSDARG00000091801	981.073	-1.5348	0.106779	-14.3737	7.57e-47	4.86e-45
ENSDARG00000094268	5139.32	1.82967	0.127378	14.3641	8.69e-47	5.56e-45
ENSDARG00000059933	837.424	1.63263	0.113762	14.3513	1.05e-46	6.68e-45
ENSDARG00000020574	195.919	4.0343	0.281178	14.3479	1.1e-46	6.99e-45
ENSDARG00000080499	194.176	3.79859	0.265822	14.29	2.53e-46	1.6e-44
ENSDARG00000092833	1503.83	-1.31455	0.0922259	-14.2535	4.26e-46	2.7e-44
ENSDARG00000025046	230.236	-4.43031	0.31102	-14.2444	4.85e-46	3.06e-44
ENSDARG00000062049	775.25	-1.72542	0.121161	-14.2407	5.12e-46	3.22e-44
ENSDARG00000043509	2985	-0.984819	0.0693991	-14.1907	1.05e-45	6.57e-44
ENSDARG00000095304	339.221	2.53969	0.179385	14.1577	1.67e-45	1.05e-43
ENSDARG00000088885	318.517	-2.9381	0.208192	-14.1125	3.18e-45	1.98e-43
ENSDARG00000103716	624.518	-1.87765	0.133259	-14.0903	4.36e-45	2.71e-43
ENSDARG00000103007	5084.59	-0.828702	0.0589482	-14.0582	6.87e-45	4.26e-43
ENSDARG00000083431	191.283	3.86871	0.275881	14.0231	1.13e-44	6.96e-43
ENSDARG00000087832	552.408	-1.97666	0.141038	-14.015	1.26e-44	7.78e-43
ENSDARG00000082321	12026.6	2.92823	0.209329	13.9886	1.83e-44	1.12e-42
ENSDARG00000079199	268.576	2.96293	0.212001	13.976	2.18e-44	1.34e-42
ENSDARG00000076532	664.653	-1.8446	0.132011	-13.973	2.28e-44	1.39e-42
ENSDARG00000036161	1489.81	-1.26719	0.0907521	-13.9632	2.61e-44	1.59e-42
ENSDARG00000113481	568.276	1.8856	0.135485	13.9174	4.97e-44	3.02e-42
ENSDARG00000058732	351.7	-2.56998	0.184961	-13.8947	6.82e-44	4.14e-42
ENSDARG00000036279	866.408	1.51252	0.108985	13.8783	8.57e-44	5.19e-42
ENSDARG00000099380	2892.63	-0.983147	0.0708501	-13.8764	8.8e-44	5.31e-42
ENSDARG00000055455	183.193	5.93007	0.427444	13.8733	9.19e-44	5.53e-42
ENSDARG00000051737	269.792	2.83678	0.204704	13.858	1.14e-43	6.83e-42
ENSDARG00000078135	367.203	2.39324	0.17279	13.8506	1.26e-43	7.55e-42
ENSDARG00000103398	245.693	-3.41836	0.247283	-13.8237	1.83e-43	1.09e-41
ENSDARG00000097726	525.918	-2.15633	0.155989	-13.8236	1.84e-43	1.09e-41
ENSDARG00000053362	388.151	2.36949	0.171534	13.8135	2.11e-43	1.25e-41
ENSDARG00000025348	565.985	1.89007	0.137117	13.7843	3.17e-43	1.87e-41
ENSDARG00000052615	188.818	3.66498	0.266915	13.7309	6.63e-43	3.91e-41
ENSDARG00000024789	337.45	-2.70772	0.197613	-13.7021	9.86e-43	5.8e-41
ENSDARG00000090900	385.86	-2.58578	0.188826	-13.694	1.1e-42	6.47e-41
ENSDARG00000075327	1033.36	-1.41381	0.103281	-13.6889	1.18e-42	6.92e-41
ENSDARG00000006923	159.552	5.16105	0.378269	13.6439	2.2e-42	1.28e-40
ENSDARG00000101324	778.335	9.94386	0.72912	13.6382	2.37e-42	1.38e-40
ENSDARG00000056407	389.352	-2.49135	0.182802	-13.6287	2.7e-42	1.57e-40
ENSDARG00000061647	159.382	4.74493	0.348389	13.6196	3.06e-42	1.77e-40
ENSDARG00000117258	295.3	2.58364	0.190349	13.5731	5.78e-42	3.34e-40
ENSDARG00000104537	591.283	1.77662	0.130904	13.5719	5.88e-42	3.39e-40
ENSDARG00000031426	937.109	-1.47937	0.10914	-13.5548	7.42e-42	4.27e-40
ENSDARG00000069630	314.264	2.57685	0.19025	13.5446	8.53e-42	4.89e-40
ENSDARG00000014196	155.938	4.99774	0.369155	13.5383	9.29e-42	5.31e-40
ENSDARG00000101766	1460.21	-1.30357	0.0967224	-13.4774	2.12e-41	1.21e-39
ENSDARG00000004621	183.543	3.91483	0.290724	13.4658	2.49e-41	1.41e-39
ENSDARG00000098294	218.243	3.12243	0.232315	13.4405	3.5e-41	1.99e-39
ENSDARG00000015862	4164.14	-0.933715	0.0695981	-13.4158	4.89e-41	2.76e-39
ENSDARG00000000183	825.004	-1.5542	0.115901	-13.4097	5.3e-41	2.99e-39
ENSDARG00000095673	225.418	-5.5724	0.416299	-13.3856	7.34e-41	4.13e-39
ENSDARG00000103199	1327.19	1.25486	0.0937771	13.3813	7.77e-41	4.37e-39
ENSDARG00000104068	1657.76	-1.12324	0.0842463	-13.3328	1.49e-40	8.36e-39
ENSDARG00000114516	464.253	1.97041	0.14841	13.2767	3.16e-40	1.76e-38
ENSDARG00000102453	183.935	6.38869	0.481337	13.2728	3.33e-40	1.86e-38
ENSDARG00000055290	586.867	-1.90388	0.143492	-13.2682	3.54e-40	1.97e-38
ENSDARG00000104635	905.297	-1.51475	0.114207	-13.2632	3.79e-40	2.1e-38
ENSDARG00000101028	406.055	-2.28863	0.172839	-13.2414	5.06e-40	2.8e-38
ENSDARG00000033840	452.625	2.14876	0.162667	13.2095	7.73e-40	4.26e-38
ENSDARG00000070849	3050.62	-0.9136	0.0691866	-13.2049	8.22e-40	4.53e-38
ENSDARG00000001431	163.669	4.12741	0.313202	13.1781	1.17e-39	6.44e-38
ENSDARG00000055618	154.306	4.37561	0.332676	13.1528	1.64e-39	8.98e-38
ENSDARG00000099137	844.394	1.69328	0.128757	13.151	1.68e-39	9.17e-38
ENSDARG00000020143	341.537	2.47042	0.18804	13.1377	2e-39	1.09e-37
ENSDARG00000020845	699.822	1.6073	0.12294	13.0739	4.64e-39	2.52e-37
ENSDARG00000005479	572.422	1.75873	0.134623	13.0641	5.28e-39	2.86e-37
ENSDARG00000070331	1008.05	1.34105	0.102757	13.0507	6.3e-39	3.4e-37
ENSDARG00000036787	610.683	-1.74421	0.133773	-13.0386	7.38e-39	3.98e-37
ENSDARG00000021442	571.21	1.72983	0.132939	13.0122	1.04e-38	5.61e-37
ENSDARG00000002192	208.196	3.03102	0.233079	13.0042	1.16e-38	6.21e-37
ENSDARG00000079484	271.596	-2.85137	0.220357	-12.9397	2.69e-38	1.44e-36
ENSDARG00000117555	315.612	2.37978	0.184082	12.9279	3.13e-38	1.67e-36
ENSDARG00000023797	213.675	3.1193	0.241499	12.9164	3.64e-38	1.94e-36
ENSDARG00000099123	370.54	2.16508	0.167913	12.894	4.86e-38	2.58e-36
ENSDARG00000004034	807.284	-1.48338	0.115228	-12.8735	6.35e-38	3.37e-36
ENSDARG00000074345	652.041	-1.63771	0.127504	-12.8444	9.25e-38	4.89e-36
ENSDARG00000097559	710.246	-1.62346	0.126526	-12.831	1.1e-37	5.8e-36
ENSDARG00000016143	981.62	-1.34934	0.105209	-12.8253	1.18e-37	6.23e-36
ENSDARG00000052856	2309.04	-0.961067	0.0749532	-12.8222	1.23e-37	6.47e-36
ENSDARG00000009978	13513.1	-0.604449	0.0471932	-12.808	1.48e-37	7.75e-36
ENSDARG00000011166	789.274	1.43878	0.112381	12.8028	1.58e-37	8.27e-36
ENSDARG00000010728	610.691	-1.76618	0.137991	-12.7993	1.66e-37	8.63e-36
ENSDARG00000084532	216.787	3.16763	0.247933	12.7762	2.23e-37	1.16e-35
ENSDARG00000018961	1108.58	-1.26037	0.0989157	-12.7418	3.46e-37	1.8e-35
ENSDARG00000017673	233.69	2.94994	0.231881	12.7218	4.47e-37	2.32e-35
ENSDARG00000104374	769.245	-1.51531	0.119131	-12.7197	4.6e-37	2.37e-35
ENSDARG00000098345	249.147	2.78544	0.219192	12.7078	5.35e-37	2.76e-35
ENSDARG00000098515	519.366	-1.85331	0.146124	-12.6831	7.34e-37	3.77e-35
ENSDARG00000114405	858.417	1.38197	0.108976	12.6814	7.5e-37	3.85e-35
ENSDARG00000030598	1201.61	-1.25712	0.0992041	-12.672	8.45e-37	4.33e-35
ENSDARG00000042667	2888.67	-0.908315	0.071706	-12.6672	8.98e-37	4.59e-35
ENSDARG00000062788	182.396	3.38151	0.267278	12.6517	1.1e-36	5.58e-35
ENSDARG00000046157	1658.68	-1.05742	0.0836983	-12.6337	1.38e-36	7e-35
ENSDARG00000007950	218.058	2.91719	0.231144	12.6207	1.62e-36	8.24e-35
ENSDARG00000113858	196.376	-3.71444	0.294877	-12.5965	2.21e-36	1.12e-34
ENSDARG00000104773	8771.02	-0.776693	0.0617218	-12.5838	2.59e-36	1.31e-34
ENSDARG00000104011	1611.04	-1.06508	0.0846883	-12.5765	2.84e-36	1.43e-34
ENSDARG00000095930	354.577	5.09091	0.405093	12.5673	3.2e-36	1.61e-34
ENSDARG00000025089	328.575	2.37235	0.188788	12.5662	3.24e-36	1.62e-34
ENSDARG00000040466	247.45	-2.96415	0.236118	-12.5537	3.79e-36	1.9e-34
ENSDARG00000044129	403.016	-2.07489	0.165517	-12.5358	4.75e-36	2.37e-34
ENSDARG00000038822	732.275	-1.50557	0.120114	-12.5345	4.84e-36	2.41e-34
ENSDARG00000102271	132.597	4.69331	0.374653	12.5271	5.31e-36	2.64e-34
ENSDARG00000079497	669.818	-1.62212	0.129545	-12.5217	5.68e-36	2.82e-34
ENSDARG00000117035	8389.26	2.66716	0.213009	12.5214	5.7e-36	2.82e-34
ENSDARG00000101366	295.143	2.4746	0.197657	12.5197	5.82e-36	2.87e-34
ENSDARG00000055129	752.207	1.46867	0.117622	12.4863	8.87e-36	4.36e-34
ENSDARG00000090039	306.256	2.34201	0.187834	12.4685	1.11e-35	5.44e-34
ENSDARG00000030408	1813.91	-1.01811	0.0816852	-12.4638	1.18e-35	5.77e-34
ENSDARG00000089933	444.807	-1.97882	0.15896	-12.4486	1.42e-35	6.96e-34
ENSDARG00000102414	154.13	6.12888	0.492463	12.4454	1.48e-35	7.23e-34
ENSDARG00000002507	338.189	2.17744	0.175023	12.4409	1.57e-35	7.63e-34
ENSDARG00000039100	211.891	-3.18287	0.255991	-12.4335	1.72e-35	8.35e-34
ENSDARG00000001303	480.508	-1.90145	0.152946	-12.4322	1.75e-35	8.47e-34
ENSDARG00000036848	541.273	-1.8575	0.149418	-12.4316	1.76e-35	8.52e-34
ENSDARG00000027355	133.7	4.53733	0.365301	12.4208	2.02e-35	9.72e-34
ENSDARG00000059746	315.163	2.27976	0.183601	12.4169	2.11e-35	1.02e-33
ENSDARG00000102640	1617.27	-1.05671	0.085173	-12.4066	2.41e-35	1.16e-33
ENSDARG00000070437	1545.27	-1.21081	0.0976106	-12.4045	2.47e-35	1.18e-33
ENSDARG00000113885	198.464	2.93876	0.236916	12.4042	2.48e-35	1.19e-33
ENSDARG00000044612	300.308	-2.56843	0.20713	-12.4	2.61e-35	1.25e-33
ENSDARG00000016153	801.19	1.42533	0.114964	12.3981	2.68e-35	1.27e-33
ENSDARG00000075793	1181.36	-1.22404	0.0989093	-12.3754	3.55e-35	1.69e-33
ENSDARG00000055752	297.259	8.22998	0.665939	12.3585	4.38e-35	2.08e-33
ENSDARG00000088440	2358.89	0.893145	0.0725048	12.3184	7.21e-35	3.41e-33
ENSDARG00000036104	601.398	-1.66183	0.135027	-12.3074	8.27e-35	3.9e-33
ENSDARG00000015752	291.612	-2.54518	0.206921	-12.3002	9.03e-35	4.26e-33
ENSDARG00000098754	266.362	-2.62691	0.214073	-12.2711	1.3e-34	6.09e-33
ENSDARG00000017591	1401.96	1.08965	0.0888171	12.2685	1.34e-34	6.27e-33
ENSDARG00000060410	182.763	3.12931	0.25538	12.2535	1.61e-34	7.53e-33
ENSDARG00000044093	5209.28	-0.737772	0.0602114	-12.253	1.62e-34	7.56e-33
ENSDARG00000114837	129.896	5.23605	0.427513	12.2477	1.73e-34	8.06e-33
ENSDARG00000020197	3686.42	-0.780697	0.0637555	-12.2452	1.78e-34	8.29e-33
ENSDARG00000055543	714.311	1.50929	0.123578	12.2133	2.64e-34	1.23e-32
ENSDARG00000101406	2334.54	-0.897749	0.0736439	-12.1904	3.5e-34	1.62e-32
ENSDARG00000051783	7976.32	-0.707045	0.0580451	-12.181	3.93e-34	1.81e-32
ENSDARG00000020072	183.51	3.2011	0.262938	12.1743	4.26e-34	1.96e-32
ENSDARG00000040985	210.687	3.01311	0.247572	12.1706	4.46e-34	2.05e-32
ENSDARG00000023933	748.256	-1.45213	0.119445	-12.1573	5.25e-34	2.41e-32
ENSDARG00000021669	2961.49	0.887532	0.0730898	12.143	6.25e-34	2.86e-32
ENSDARG00000095901	127.91	4.41446	0.363908	12.1307	7.26e-34	3.32e-32
ENSDARG00000023151	133.329	5.67351	0.467807	12.1279	7.52e-34	3.43e-32
ENSDARG00000011405	5200.34	-0.704161	0.0581319	-12.1132	9e-34	4.1e-32
ENSDARG00000068194	506.361	-1.76632	0.145939	-12.1031	1.02e-33	4.62e-32
ENSDARG00000095820	279.365	-2.64075	0.219038	-12.0561	1.8e-33	8.17e-32
ENSDARG00000017624	13772.8	-0.564225	0.0468541	-12.0422	2.13e-33	9.65e-32
ENSDARG00000019815	1612.27	1.02244	0.0849368	12.0377	2.25e-33	1.02e-31
ENSDARG00000085829	157.244	3.69315	0.30722	12.0212	2.75e-33	1.24e-31
ENSDARG00000093024	390.556	-2.01126	0.167415	-12.0136	3.01e-33	1.36e-31
ENSDARG00000076685	232.687	2.73321	0.227572	12.0103	3.14e-33	1.41e-31
ENSDARG00000076742	1244.56	-1.14736	0.0955643	-12.0061	3.3e-33	1.48e-31
ENSDARG00000074075	185.393	3.16603	0.263771	12.0029	3.43e-33	1.53e-31
ENSDARG00000098610	203.601	-3.23907	0.270085	-11.9928	3.88e-33	1.73e-31
ENSDARG00000039677	4764.84	-0.765454	0.0638689	-11.9848	4.27e-33	1.9e-31
ENSDARG00000055713	616.783	-1.68739	0.140855	-11.9796	4.54e-33	2.02e-31
ENSDARG00000041483	300.894	2.17744	0.181847	11.974	4.86e-33	2.16e-31
ENSDARG00000104016	667.785	-1.5295	0.127897	-11.9589	5.84e-33	2.58e-31
ENSDARG00000038609	127.804	5.4992	0.460376	11.945	6.89e-33	3.05e-31
ENSDARG00000012914	1660.65	-0.995578	0.0834811	-11.9258	8.69e-33	3.83e-31
ENSDARG00000077410	1435.92	-1.09752	0.0920461	-11.9236	8.91e-33	3.92e-31
ENSDARG00000092778	206.286	2.80197	0.235324	11.9068	1.09e-32	4.79e-31
ENSDARG00000075521	184.495	2.93856	0.246817	11.9058	1.1e-32	4.84e-31
ENSDARG00000087196	182.543	3.12608	0.263116	11.881	1.49e-32	6.5e-31
ENSDARG00000101990	680.598	1.45984	0.122885	11.8797	1.51e-32	6.59e-31
ENSDARG00000109458	258.272	2.50178	0.210647	11.8767	1.56e-32	6.82e-31
ENSDARG00000078227	524.514	1.63427	0.137739	11.865	1.8e-32	7.82e-31
ENSDARG00000070873	1304.27	1.09879	0.0926616	11.8581	1.95e-32	8.48e-31
ENSDARG00000074150	298.887	2.41268	0.20356	11.8525	2.09e-32	9.05e-31
ENSDARG00000010252	474.24	-1.76912	0.149369	-11.8439	2.31e-32	1e-30
ENSDARG00000071001	229.631	-2.76881	0.234093	-11.8278	2.8e-32	1.21e-30
ENSDARG00000063914	1365.58	1.30332	0.110434	11.8018	3.82e-32	1.64e-30
ENSDARG00000078430	1375.81	-1.09764	0.0930294	-11.7988	3.96e-32	1.7e-30
ENSDARG00000036967	1167.79	-1.28698	0.10908	-11.7985	3.97e-32	1.7e-30
ENSDARG00000078775	1159.76	-1.15893	0.0982427	-11.7966	4.06e-32	1.74e-30
ENSDARG00000078309	767.712	-1.43888	0.122031	-11.7911	4.34e-32	1.85e-30
ENSDARG00000006266	1134.46	-1.18203	0.100382	-11.7753	5.23e-32	2.23e-30
ENSDARG00000043468	287.102	-2.37704	0.20196	-11.7698	5.58e-32	2.38e-30
ENSDARG00000015709	1209.31	1.09785	0.0932899	11.7681	5.7e-32	2.42e-30
ENSDARG00000077641	342.078	2.03562	0.173223	11.7515	6.94e-32	2.94e-30
ENSDARG00000002663	583.695	-1.59295	0.135678	-11.7407	7.89e-32	3.34e-30
ENSDARG00000040445	453.477	-1.8018	0.153478	-11.7398	7.97e-32	3.36e-30
ENSDARG00000015164	3729.55	-0.73114	0.0622824	-11.7391	8.03e-32	3.39e-30
ENSDARG00000024631	483.682	-1.73245	0.147783	-11.7229	9.72e-32	4.09e-30
ENSDARG00000003570	1083.48	-1.20599	0.102975	-11.7115	1.11e-31	4.67e-30
ENSDARG00000042780	138.448	6.26559	0.535445	11.7017	1.25e-31	5.24e-30
ENSDARG00000041619	6008.74	-0.666622	0.0570145	-11.6921	1.4e-31	5.85e-30
ENSDARG00000075748	645.461	-1.50185	0.12848	-11.6894	1.44e-31	6.03e-30
ENSDARG00000075433	132.712	3.66972	0.314198	11.6797	1.62e-31	6.75e-30
ENSDARG00000099970	103324	0.555912	0.047689	11.657	2.11e-31	8.79e-30
ENSDARG00000090416	172.371	3.10089	0.266379	11.6409	2.55e-31	1.06e-29
ENSDARG00000007678	142.021	3.48737	0.299672	11.6373	2.66e-31	1.1e-29
ENSDARG00000051861	5218.68	-0.657948	0.0565617	-11.6324	2.82e-31	1.17e-29
ENSDARG00000004954	1304.96	-1.11923	0.096236	-11.63	2.9e-31	1.2e-29
ENSDARG00000054451	253.738	2.45294	0.211064	11.6218	3.19e-31	1.32e-29
ENSDARG00000093748	670.03	-3.23856	0.278836	-11.6146	3.48e-31	1.43e-29
ENSDARG00000058821	158.289	3.43478	0.295876	11.6088	3.72e-31	1.52e-29
ENSDARG00000093494	514.062	1.60154	0.138141	11.5935	4.44e-31	1.82e-29
ENSDARG00000034588	138.329	3.5524	0.306518	11.5895	4.66e-31	1.9e-29
ENSDARG00000032868	3312.44	-0.761234	0.0656853	-11.5891	4.68e-31	1.91e-29
ENSDARG00000056248	387.952	1.88219	0.162455	11.5859	4.86e-31	1.98e-29
ENSDARG00000061796	566.194	-1.58922	0.13742	-11.5647	6.22e-31	2.53e-29
ENSDARG00000055075	996.614	-1.20778	0.104507	-11.5569	6.82e-31	2.77e-29
ENSDARG00000100190	355.129	1.96204	0.169815	11.554	7.05e-31	2.86e-29
ENSDARG00000111240	1695.12	0.965185	0.0836029	11.5449	7.84e-31	3.17e-29
ENSDARG00000040295	2258.18	-0.944713	0.0818493	-11.5421	8.09e-31	3.27e-29
ENSDARG00000103775	1322.84	1.10745	0.0960352	11.5317	9.13e-31	3.68e-29
ENSDARG00000019521	665.496	-1.48367	0.128665	-11.5313	9.18e-31	3.69e-29
ENSDARG00000053269	118.205	4.14588	0.36011	11.5128	1.14e-30	4.56e-29
ENSDARG00000099860	115.99	5.46693	0.475094	11.507	1.22e-30	4.87e-29
ENSDARG00000004627	251.475	2.30031	0.200115	11.4949	1.4e-30	5.59e-29
ENSDARG00000057787	381.841	-1.96291	0.170767	-11.4947	1.4e-30	5.6e-29
ENSDARG00000100588	2284.76	-0.91276	0.0794078	-11.4946	1.4e-30	5.6e-29
ENSDARG00000079752	557.989	1.5238	0.132764	11.4775	1.71e-30	6.81e-29
ENSDARG00000111648	618.56	1.55726	0.135714	11.4746	1.77e-30	7.03e-29
ENSDARG00000036186	152.273	6.77236	0.590563	11.4676	1.92e-30	7.6e-29
ENSDARG00000044935	486.059	1.61838	0.141186	11.4628	2.03e-30	8.01e-29
ENSDARG00000045071	208.234	2.64006	0.230313	11.4629	2.03e-30	8.01e-29
ENSDARG00000093659	249.168	2.34028	0.204187	11.4614	2.06e-30	8.12e-29
ENSDARG00000117319	244.703	2.58132	0.226387	11.4023	4.07e-30	1.6e-28
ENSDARG00000117393	745.825	1.36918	0.120469	11.3654	6.22e-30	2.44e-28
ENSDARG00000011909	1044.85	-1.19643	0.105279	-11.3644	6.29e-30	2.47e-28
ENSDARG00000055514	2325.35	-0.832892	0.0733162	-11.3603	6.59e-30	2.58e-28
ENSDARG00000117034	172.075	2.99603	0.263903	11.3528	7.18e-30	2.81e-28
ENSDARG00000045598	690.483	-1.39896	0.123366	-11.3399	8.33e-30	3.25e-28
ENSDARG00000003216	4170.64	-0.767699	0.0677087	-11.3383	8.48e-30	3.3e-28
ENSDARG00000102291	1252.54	-1.05714	0.0933271	-11.3273	9.62e-30	3.74e-28
ENSDARG00000101642	813.273	1.32423	0.116921	11.3258	9.78e-30	3.79e-28
ENSDARG00000101290	129.261	6.16716	0.545323	11.3092	1.18e-29	4.58e-28
ENSDARG00000004363	265.393	2.18771	0.193453	11.3087	1.19e-29	4.59e-28
ENSDARG00000028618	1653.7	-0.949814	0.084084	-11.296	1.37e-29	5.3e-28
ENSDARG00000088030	3238.14	-0.746945	0.0662082	-11.2818	1.61e-29	6.22e-28
ENSDARG00000070494	728.771	1.35241	0.119897	11.2798	1.65e-29	6.35e-28
ENSDARG00000006353	753.865	1.30343	0.115643	11.2711	1.82e-29	7e-28
ENSDARG00000002847	331.387	2.05109	0.182057	11.2662	1.93e-29	7.38e-28
ENSDARG00000019253	436.122	1.77696	0.157756	11.2639	1.98e-29	7.56e-28
ENSDARG00000026925	2086.68	0.888033	0.0789498	11.2481	2.37e-29	9.04e-28
ENSDARG00000062156	328.746	1.98117	0.176217	11.2428	2.51e-29	9.58e-28
ENSDARG00000036298	2607.32	-0.799167	0.0711156	-11.2376	2.67e-29	1.01e-27
ENSDARG00000089838	596.055	-1.48274	0.131982	-11.2344	2.76e-29	1.05e-27
ENSDARG00000021265	117.36	5.73301	0.510367	11.2331	2.8e-29	1.06e-27
ENSDARG00000019778	4489.78	-0.663965	0.0591513	-11.2249	3.08e-29	1.17e-27
ENSDARG00000023298	2952.26	-0.759998	0.0677309	-11.2209	3.22e-29	1.22e-27
ENSDARG00000039900	252.676	-2.37633	0.211888	-11.215	3.44e-29	1.3e-27
ENSDARG00000007172	265.566	2.27431	0.202905	11.2087	3.7e-29	1.39e-27
ENSDARG00000009280	109.707	4.34754	0.388075	11.2028	3.95e-29	1.48e-27
ENSDARG00000015947	107.582	4.37856	0.391052	11.1969	4.22e-29	1.59e-27
ENSDARG00000044132	165.083	3.04865	0.272486	11.1883	4.65e-29	1.74e-27
ENSDARG00000076830	1724.84	-0.95603	0.085534	-11.1772	5.27e-29	1.97e-27
ENSDARG00000081702	154.833	3.08245	0.276021	11.1675	5.88e-29	2.2e-27
ENSDARG00000007697	110.347	5.50992	0.493859	11.1569	6.63e-29	2.47e-27
ENSDARG00000054060	1122.89	-1.09543	0.0982696	-11.1472	7.39e-29	2.75e-27
ENSDARG00000071021	1313.17	1.04991	0.0941942	11.1462	7.47e-29	2.77e-27
ENSDARG00000030053	693.284	-1.37765	0.123639	-11.1425	7.79e-29	2.89e-27
ENSDARG00000052520	174.433	2.84214	0.255162	11.1386	8.14e-29	3.01e-27
ENSDARG00000043154	2579.73	-0.812881	0.0731196	-11.1171	1.04e-28	3.83e-27
ENSDARG00000030778	149.687	-3.77408	0.339557	-11.1147	1.06e-28	3.93e-27
ENSDARG00000092521	336.951	-2.06533	0.185885	-11.1108	1.11e-28	4.09e-27
ENSDARG00000038785	1226.82	-1.08138	0.0973563	-11.1075	1.15e-28	4.24e-27
ENSDARG00000021948	382.117	1.84426	0.166281	11.0912	1.38e-28	5.08e-27
ENSDARG00000074335	287.61	2.04765	0.184858	11.0769	1.62e-28	5.95e-27
ENSDARG00000043746	119.813	3.90774	0.353404	11.0574	2.02e-28	7.38e-27
ENSDARG00000002369	2386.67	-0.807189	0.0730431	-11.0509	2.17e-28	7.93e-27
ENSDARG00000006019	1239.25	-1.08257	0.0980535	-11.0406	2.43e-28	8.88e-27
ENSDARG00000100897	460.261	1.70779	0.154729	11.0373	2.52e-28	9.19e-27
ENSDARG00000025073	3298.79	-0.747155	0.0677144	-11.0339	2.62e-28	9.53e-27
ENSDARG00000063572	4002.76	-0.686541	0.0622801	-11.0235	2.95e-28	1.07e-26
ENSDARG00000021443	642.008	1.45267	0.131908	11.0128	3.31e-28	1.2e-26
ENSDARG00000080337	52345.8	-1.74878	0.158955	-11.0017	3.75e-28	1.36e-26
ENSDARG00000063050	788.134	-1.27579	0.116223	-10.9771	4.93e-28	1.78e-26
ENSDARG00000061328	233.128	2.27803	0.207564	10.9751	5.03e-28	1.81e-26
ENSDARG00000035622	2722.6	-0.776509	0.0707545	-10.9747	5.06e-28	1.82e-26
ENSDARG00000059738	224.587	2.34798	0.213995	10.9721	5.21e-28	1.87e-26
ENSDARG00000015653	1624.44	-0.944306	0.086109	-10.9664	5.54e-28	1.99e-26
ENSDARG00000005775	104.592	4.60302	0.420388	10.9495	6.68e-28	2.39e-26
ENSDARG00000083378	181.746	2.66883	0.2439	10.9423	7.23e-28	2.59e-26
ENSDARG00000055175	104.163	4.6628	0.426161	10.9414	7.3e-28	2.61e-26
ENSDARG00000091757	312.539	1.97414	0.180468	10.939	7.5e-28	2.67e-26
ENSDARG00000055225	1411.15	-1.07705	0.0985918	-10.9243	8.82e-28	3.14e-26
ENSDARG00000074501	504.445	-1.65482	0.151566	-10.9182	9.44e-28	3.35e-26
ENSDARG00000085786	141.255	3.13783	0.287549	10.9123	1.01e-27	3.57e-26
ENSDARG00000018334	2785.71	-0.795002	0.0728626	-10.911	1.02e-27	3.62e-26
ENSDARG00000038439	219.987	8.11747	0.745679	10.886	1.34e-27	4.75e-26
ENSDARG00000097478	876.2	1.23022	0.113026	10.8844	1.37e-27	4.83e-26
ENSDARG00000090752	612.763	-1.41309	0.129859	-10.8817	1.41e-27	4.97e-26
ENSDARG00000079327	182.405	2.70087	0.248327	10.8762	1.5e-27	5.26e-26
ENSDARG00000005023	380.591	1.7531	0.161205	10.875	1.52e-27	5.33e-26
ENSDARG00000052063	235.089	2.40187	0.220876	10.8743	1.53e-27	5.36e-26
ENSDARG00000043313	182.38	2.70035	0.248653	10.8599	1.79e-27	6.27e-26
ENSDARG00000104613	343.101	-1.93454	0.17818	-10.8572	1.84e-27	6.44e-26
ENSDARG00000039943	261.337	2.18196	0.201581	10.8242	2.64e-27	9.23e-26
ENSDARG00000071331	381.353	1.8425	0.170444	10.81	3.09e-27	1.08e-25
ENSDARG00000099113	291.793	-2.1559	0.199467	-10.8083	3.14e-27	1.09e-25
ENSDARG00000009471	163.093	2.76577	0.256029	10.8026	3.35e-27	1.16e-25
ENSDARG00000083593	219.56	2.45764	0.227509	10.8024	3.35e-27	1.16e-25
ENSDARG00000069735	346.509	1.84215	0.170701	10.7917	3.77e-27	1.31e-25
ENSDARG00000003931	699.22	-1.35067	0.125162	-10.7913	3.78e-27	1.31e-25
ENSDARG00000014587	1092.46	1.08241	0.100367	10.7845	4.07e-27	1.41e-25
ENSDARG00000076306	184.01	2.57642	0.239071	10.7768	4.43e-27	1.53e-25
ENSDARG00000089868	366.078	-1.82954	0.169968	-10.764	5.09e-27	1.75e-25
ENSDARG00000045695	374.914	-1.79699	0.166949	-10.7637	5.11e-27	1.76e-25
ENSDARG00000039269	3382.27	-0.710098	0.0660703	-10.7476	6.08e-27	2.09e-25
ENSDARG00000089307	889.601	-1.18466	0.110238	-10.7463	6.17e-27	2.11e-25
ENSDARG00000055374	344.712	-1.88185	0.175485	-10.7237	7.88e-27	2.69e-25
ENSDARG00000061249	104.063	4.00212	0.373714	10.709	9.23e-27	3.15e-25
ENSDARG00000059259	99.8042	4.60556	0.430181	10.7061	9.53e-27	3.25e-25
ENSDARG00000062420	235.152	2.26048	0.211223	10.7019	9.97e-27	3.39e-25
ENSDARG00000037746	15120	-0.486913	0.0455046	-10.7003	1.01e-26	3.45e-25
ENSDARG00000058005	427.985	1.7969	0.167971	10.6976	1.04e-26	3.54e-25
ENSDARG00000077249	298.602	-2.0294	0.190128	-10.6738	1.35e-26	4.57e-25
ENSDARG00000078249	415.725	-1.70375	0.159704	-10.6681	1.43e-26	4.85e-25
ENSDARG00000102704	99.6603	5.35985	0.502676	10.6626	1.52e-26	5.14e-25
ENSDARG00000034470	115.597	3.58469	0.336243	10.661	1.55e-26	5.22e-25
ENSDARG00000087863	836.832	-1.19182	0.111837	-10.6568	1.62e-26	5.46e-25
ENSDARG00000077938	136.403	3.10266	0.291544	10.6422	1.9e-26	6.38e-25
ENSDARG00000071017	471.546	1.53727	0.144524	10.6368	2.01e-26	6.74e-25
ENSDARG00000089913	203.416	2.41082	0.226751	10.632	2.12e-26	7.09e-25
ENSDARG00000101816	203.291	2.41363	0.227094	10.6283	2.2e-26	7.37e-25
ENSDARG00000038668	217.526	-2.44734	0.230358	-10.6241	2.3e-26	7.7e-25
ENSDARG00000061885	217.235	2.27067	0.213767	10.6222	2.35e-26	7.84e-25
ENSDARG00000100952	239.344	2.22258	0.209322	10.618	2.46e-26	8.19e-25
ENSDARG00000016939	684.104	-1.36007	0.128134	-10.6144	2.55e-26	8.5e-25
ENSDARG00000056087	115.979	3.56088	0.33566	10.6086	2.72e-26	9.03e-25
ENSDARG00000021480	97.6069	4.64556	0.438225	10.6009	2.95e-26	9.79e-25
ENSDARG00000095908	3778.14	-0.666729	0.0628989	-10.6	2.98e-26	9.87e-25
ENSDARG00000004757	2216.53	-0.789631	0.0745479	-10.5923	3.24e-26	1.07e-24
ENSDARG00000006921	425.317	1.66044	0.156881	10.5841	3.53e-26	1.17e-24
ENSDARG00000007737	1035.19	-1.07288	0.101379	-10.5829	3.58e-26	1.18e-24
ENSDARG00000076586	349.687	-1.84032	0.173979	-10.5778	3.78e-26	1.24e-24
ENSDARG00000111396	696.362	1.2744	0.120541	10.5723	4e-26	1.32e-24
ENSDARG00000076624	114.393	3.50152	0.331221	10.5716	4.04e-26	1.32e-24
ENSDARG00000021838	3903.98	-0.648891	0.0614088	-10.5667	4.25e-26	1.39e-24
ENSDARG00000055026	307.228	1.90775	0.180751	10.5546	4.84e-26	1.58e-24
ENSDARG00000076839	242.313	2.32328	0.220141	10.5536	4.89e-26	1.6e-24
ENSDARG00000093857	125.713	-4.60903	0.438143	-10.5195	7.03e-26	2.29e-24
ENSDARG00000076945	9358.71	-0.520389	0.0495005	-10.5128	7.54e-26	2.46e-24
ENSDARG00000031720	310.531	1.92753	0.183392	10.5104	7.73e-26	2.52e-24
ENSDARG00000044001	1069.91	-1.04806	0.0997189	-10.5102	7.75e-26	2.52e-24
ENSDARG00000082930	104.455	4.06168	0.386895	10.4982	8.81e-26	2.86e-24
ENSDARG00000056181	184.137	2.5362	0.241616	10.4968	8.93e-26	2.89e-24
ENSDARG00000009779	8628.22	-0.525226	0.0500893	-10.4858	1e-25	3.25e-24
ENSDARG00000034503	1776.39	0.831463	0.0793711	10.4756	1.12e-25	3.61e-24
ENSDARG00000076673	2189.67	-0.841984	0.0803994	-10.4725	1.16e-25	3.72e-24
ENSDARG00000001803	262.484	-2.12866	0.203319	-10.4695	1.19e-25	3.84e-24
ENSDARG00000053241	293.41	1.96362	0.187777	10.4572	1.36e-25	4.37e-24
ENSDARG00000097157	490.606	1.4882	0.142461	10.4464	1.52e-25	4.89e-24
ENSDARG00000100693	442.972	1.57408	0.150739	10.4424	1.59e-25	5.09e-24
ENSDARG00000015922	1176.69	-1.03572	0.0994674	-10.4127	2.17e-25	6.95e-24
ENSDARG00000056178	355.81	1.81898	0.174897	10.4003	2.47e-25	7.9e-24
ENSDARG00000111350	1644.76	2.64191	0.254037	10.3997	2.49e-25	7.94e-24
ENSDARG00000058323	544.349	1.43716	0.138308	10.391	2.73e-25	8.68e-24
ENSDARG00000088862	265.777	-2.09565	0.201787	-10.3854	2.89e-25	9.19e-24
ENSDARG00000009782	679.229	-1.32307	0.127498	-10.3772	3.15e-25	1e-23
ENSDARG00000087981	96.6227	5.58076	0.5392	10.3501	4.18e-25	1.33e-23
ENSDARG00000099730	2085.18	-0.786779	0.0761633	-10.3302	5.15e-25	1.63e-23
ENSDARG00000037097	300.521	1.9351	0.187433	10.3242	5.48e-25	1.73e-23
ENSDARG00000074656	1074.06	-1.04851	0.10157	-10.3229	5.55e-25	1.75e-23
ENSDARG00000005762	148.12	2.80242	0.271515	10.3214	5.64e-25	1.78e-23
ENSDARG00000013056	219.002	-2.38187	0.230787	-10.3207	5.68e-25	1.79e-23
ENSDARG00000076309	134.952	2.99767	0.29046	10.3204	5.7e-25	1.79e-23
ENSDARG00000018971	562.29	-1.40303	0.136016	-10.3152	6.02e-25	1.89e-23
ENSDARG00000036966	2172.7	-0.841382	0.0815908	-10.3122	6.21e-25	1.95e-23
ENSDARG00000095801	294.365	-2.1028	0.204046	-10.3055	6.65e-25	2.08e-23
ENSDARG00000020693	963.303	-1.10555	0.107294	-10.3039	6.76e-25	2.12e-23
ENSDARG00000043002	323.163	1.81833	0.176573	10.2979	7.2e-25	2.25e-23
ENSDARG00000074242	2006.9	-0.790673	0.0768689	-10.286	8.15e-25	2.54e-23
ENSDARG00000034268	498.283	1.50768	0.146584	10.2855	8.2e-25	2.55e-23
ENSDARG00000103459	1426.65	-0.912612	0.0887702	-10.2806	8.62e-25	2.68e-23
ENSDARG00000101894	539.909	-1.42968	0.139213	-10.2697	9.65e-25	3e-23
ENSDARG00000074869	200.076	2.3421	0.228343	10.2569	1.1e-24	3.42e-23
ENSDARG00000102506	94.159	4.37107	0.426248	10.2547	1.13e-24	3.49e-23
ENSDARG00000105403	180.944	2.44898	0.238854	10.253	1.15e-24	3.55e-23
ENSDARG00000002235	481.439	1.46876	0.143331	10.2474	1.22e-24	3.75e-23
ENSDARG00000067850	2863.89	-0.702288	0.0685747	-10.2412	1.3e-24	4e-23
ENSDARG00000110698	90.5612	4.3127	0.421152	10.2403	1.31e-24	4.03e-23
ENSDARG00000013711	1035.77	-1.05599	0.103165	-10.236	1.37e-24	4.21e-23
ENSDARG00000006092	661.273	-1.28008	0.125104	-10.2322	1.42e-24	4.37e-23
ENSDARG00000012468	703.947	1.20484	0.117929	10.2167	1.67e-24	5.12e-23
ENSDARG00000021787	2125.47	0.759891	0.0744599	10.2054	1.88e-24	5.74e-23
ENSDARG00000030530	181.428	2.44204	0.239346	10.203	1.92e-24	5.88e-23
ENSDARG00000100051	93.2148	4.22594	0.414532	10.1945	2.1e-24	6.41e-23
ENSDARG00000052496	521.235	-1.4322	0.14052	-10.1922	2.15e-24	6.54e-23
ENSDARG00000103919	461.402	-1.60695	0.157664	-10.1922	2.15e-24	6.54e-23
ENSDARG00000110878	234.432	-2.23202	0.219339	-10.1761	2.53e-24	7.71e-23
ENSDARG00000105452	364.121	1.77797	0.175425	10.1352	3.86e-24	1.17e-22
ENSDARG00000060010	360.199	-1.73002	0.170793	-10.1293	4.09e-24	1.24e-22
ENSDARG00000021987	6149.91	-0.563214	0.055663	-10.1183	4.58e-24	1.39e-22
ENSDARG00000060200	390.563	-1.82736	0.180654	-10.1153	4.73e-24	1.43e-22
ENSDARG00000030602	3858.05	-0.62603	0.0619255	-10.1094	5.02e-24	1.52e-22
ENSDARG00000103844	431.893	-1.55952	0.154306	-10.1067	5.16e-24	1.56e-22
ENSDARG00000102105	530.66	1.43504	0.142132	10.0965	5.72e-24	1.72e-22
ENSDARG00000079353	534.454	-1.4163	0.140282	-10.096	5.75e-24	1.73e-22
ENSDARG00000000103	367.671	1.63531	0.162015	10.0936	5.9e-24	1.77e-22
ENSDARG00000076994	206.698	2.23175	0.221301	10.0847	6.46e-24	1.94e-22
ENSDARG00000019613	1526.74	-0.87267	0.086607	-10.0762	7.04e-24	2.11e-22
ENSDARG00000033684	110.849	3.32235	0.330094	10.0649	7.9e-24	2.36e-22
ENSDARG00000045887	244.277	2.02067	0.200788	10.0637	7.99e-24	2.39e-22
ENSDARG00000022767	985.276	7.94507	0.78993	10.0579	8.47e-24	2.53e-22
ENSDARG00000039117	892.813	-1.08303	0.107701	-10.0559	8.66e-24	2.58e-22
ENSDARG00000080745	706.068	3.055	0.30395	10.051	9.09e-24	2.7e-22
ENSDARG00000076534	123.69	3.133	0.311734	10.0502	9.16e-24	2.72e-22
ENSDARG00000011672	246.678	2.02284	0.201306	10.0486	9.32e-24	2.76e-22
ENSDARG00000024032	94.6572	4.52722	0.450684	10.0452	9.64e-24	2.86e-22
ENSDARG00000069888	1629.02	-0.854378	0.0851057	-10.039	1.03e-23	3.04e-22
ENSDARG00000099148	8981.54	-0.527998	0.0526118	-10.0357	1.06e-23	3.14e-22
ENSDARG00000100826	1397.84	-0.937919	0.0934807	-10.0333	1.09e-23	3.21e-22
ENSDARG00000069734	550.584	1.40769	0.140509	10.0185	1.26e-23	3.73e-22
ENSDARG00000092413	88.858	4.21788	0.421436	10.0084	1.4e-23	4.12e-22
ENSDARG00000021137	224.119	2.12592	0.212478	10.0054	1.44e-23	4.24e-22
ENSDARG00000117457	184.938	2.40039	0.239942	10.004	1.46e-23	4.29e-22
ENSDARG00000102986	977.212	-1.04008	0.104003	-10.0004	1.52e-23	4.45e-22
ENSDARG00000041799	465.406	1.4454	0.144537	10.0002	1.52e-23	4.45e-22
ENSDARG00000078734	334.386	-1.7784	0.17807	-9.98709	1.74e-23	5.08e-22
ENSDARG00000103433	3230.05	-0.660866	0.0662011	-9.9827	1.81e-23	5.3e-22
ENSDARG00000013240	255.468	1.96702	0.197235	9.973	2e-23	5.83e-22
ENSDARG00000079713	440.074	1.48427	0.148835	9.97258	2.01e-23	5.85e-22
ENSDARG00000074843	148.811	2.7469	0.275546	9.96895	2.08e-23	6.06e-22
ENSDARG00000000002	209.952	2.14665	0.215458	9.96322	2.21e-23	6.41e-22
ENSDARG00000086856	425.301	-1.5519	0.155914	-9.95356	2.43e-23	7.06e-22
ENSDARG00000091726	378.174	1.58657	0.159421	9.95209	2.47e-23	7.15e-22
ENSDARG00000018721	138.279	2.76325	0.277703	9.95038	2.51e-23	7.27e-22
ENSDARG00000100903	405.525	4.20731	0.423418	9.93655	2.89e-23	8.34e-22
ENSDARG00000055276	1089.01	-1.02156	0.102865	-9.93102	3.05e-23	8.8e-22
ENSDARG00000090449	234.033	-2.26896	0.22849	-9.93022	3.08e-23	8.86e-22
ENSDARG00000061741	988.242	-1.03784	0.104531	-9.92854	3.13e-23	9e-22
ENSDARG00000091667	115.509	3.36108	0.338935	9.91661	3.53e-23	1.01e-21
ENSDARG00000055064	1164.65	-0.956355	0.0964586	-9.91467	3.59e-23	1.03e-21
ENSDARG00000090722	144.918	7.51249	0.757733	9.91443	3.6e-23	1.03e-21
ENSDARG00000092553	9083.77	-0.49718	0.0501504	-9.91379	3.63e-23	1.04e-21
ENSDARG00000056119	5387.13	-0.607335	0.0612914	-9.90897	3.81e-23	1.09e-21
ENSDARG00000079388	1199.08	0.919112	0.0927573	9.90878	3.81e-23	1.09e-21
ENSDARG00000110809	298.262	1.80348	0.182076	9.90506	3.96e-23	1.13e-21
ENSDARG00000105442	154.17	2.59311	0.26182	9.90417	3.99e-23	1.14e-21
ENSDARG00000042940	334.341	-1.78038	0.179997	-9.89118	4.55e-23	1.29e-21
ENSDARG00000007184	777.595	-1.19	0.120469	-9.8781	5.18e-23	1.47e-21
ENSDARG00000033444	331.534	-1.75494	0.177736	-9.87387	5.4e-23	1.53e-21
ENSDARG00000010619	222.406	-2.3668	0.239775	-9.87091	5.57e-23	1.58e-21
ENSDARG00000099101	164.99	2.5958	0.263318	9.85803	6.33e-23	1.79e-21
ENSDARG00000109737	378.972	1.55716	0.157987	9.85625	6.44e-23	1.82e-21
ENSDARG00000015866	1406.77	14.242	1.44514	9.85505	6.52e-23	1.84e-21
ENSDARG00000081943	104.152	3.3543	0.340425	9.85327	6.63e-23	1.87e-21
ENSDARG00000098733	209.595	2.14561	0.217796	9.85148	6.75e-23	1.9e-21
ENSDARG00000116745	120.263	3.22507	0.327427	9.84975	6.87e-23	1.93e-21
ENSDARG00000087574	249.111	1.97271	0.200562	9.83593	7.88e-23	2.21e-21
ENSDARG00000071863	541.381	1.32786	0.135011	9.83517	7.94e-23	2.23e-21
ENSDARG00000027582	203.089	2.22179	0.226099	9.82662	8.65e-23	2.42e-21
ENSDARG00000063229	1057.68	-0.979761	0.099779	-9.81931	9.3e-23	2.6e-21
ENSDARG00000099874	362.79	-1.64757	0.167841	-9.81627	9.58e-23	2.68e-21
ENSDARG00000059369	863.868	-1.11273	0.11337	-9.81506	9.7e-23	2.71e-21
ENSDARG00000099175	291.977	-1.89653	0.1934	-9.80624	1.06e-22	2.95e-21
ENSDARG00000015278	277.738	-1.94582	0.19843	-9.8061	1.06e-22	2.95e-21
ENSDARG00000026383	107.352	-4.27984	0.437464	-9.7833	1.33e-22	3.69e-21
ENSDARG00000029894	108.47	3.2301	0.330223	9.78157	1.35e-22	3.75e-21
ENSDARG00000105340	454.09	1.4437	0.147622	9.77968	1.38e-22	3.82e-21
ENSDARG00000077881	797.683	-1.10742	0.113247	-9.7788	1.39e-22	3.84e-21
ENSDARG00000042934	238.235	1.98966	0.203922	9.75694	1.72e-22	4.76e-21
ENSDARG00000076800	993.658	-1.03371	0.10607	-9.74548	1.93e-22	5.33e-21
ENSDARG00000017229	137.765	2.72222	0.279488	9.74002	2.04e-22	5.61e-21
ENSDARG00000111536	238.722	1.95501	0.20087	9.73271	2.19e-22	6.02e-21
ENSDARG00000011422	93.1178	4.1067	0.422144	9.72821	2.29e-22	6.29e-21
ENSDARG00000019516	104.184	3.38866	0.348382	9.72684	2.32e-22	6.37e-21
ENSDARG00000029722	457.909	-1.61385	0.165977	-9.72334	2.4e-22	6.58e-21
ENSDARG00000070670	167.548	2.75228	0.283072	9.72289	2.41e-22	6.6e-21
ENSDARG00000093572	317.729	1.70298	0.175279	9.7158	2.58e-22	7.07e-21
ENSDARG00000100406	133.062	7.38882	0.760574	9.71479	2.61e-22	7.13e-21
ENSDARG00000034677	861.607	-1.07697	0.110898	-9.71133	2.7e-22	7.37e-21
ENSDARG00000105468	196.457	2.36778	0.243985	9.70461	2.88e-22	7.86e-21
ENSDARG00000024219	376.556	-1.61317	0.166264	-9.70244	2.94e-22	8.02e-21
ENSDARG00000100003	3203.56	-0.653103	0.0673211	-9.7013	2.98e-22	8.1e-21
ENSDARG00000036135	596.957	1.25525	0.129451	9.69672	3.11e-22	8.46e-21
ENSDARG00000035120	533.584	-1.34637	0.138937	-9.69057	3.31e-22	8.97e-21
ENSDARG00000069264	400.001	-1.59853	0.165149	-9.67932	3.69e-22	1e-20
ENSDARG00000116047	114.148	-3.55251	0.367381	-9.66981	4.05e-22	1.1e-20
ENSDARG00000005162	1836.84	-0.799577	0.082696	-9.66888	4.09e-22	1.11e-20
ENSDARG00000009212	7370.6	-0.531485	0.0550312	-9.65789	4.55e-22	1.23e-20
ENSDARG00000032575	1468.28	-0.852942	0.0883168	-9.65775	4.56e-22	1.23e-20
ENSDARG00000063095	186.323	2.23041	0.23106	9.65298	4.77e-22	1.29e-20
ENSDARG00000003193	600.208	-1.26747	0.13131	-9.65246	4.8e-22	1.29e-20
ENSDARG00000007275	562.312	1.36136	0.141135	9.64578	5.12e-22	1.38e-20
ENSDARG00000055093	275.897	1.79842	0.186605	9.63756	5.55e-22	1.49e-20
ENSDARG00000005823	246.857	1.90362	0.197584	9.6345	5.72e-22	1.53e-20
ENSDARG00000071384	171.54	2.38165	0.247228	9.63345	5.78e-22	1.55e-20
ENSDARG00000053684	1422.68	0.85019	0.0883653	9.62132	6.5e-22	1.74e-20
ENSDARG00000105287	866.944	-1.05505	0.109704	-9.61727	6.76e-22	1.81e-20
ENSDARG00000077291	8772.32	-0.49413	0.0514629	-9.60167	7.87e-22	2.1e-20
ENSDARG00000061904	117.393	3.00515	0.313989	9.5709	1.06e-21	2.82e-20
ENSDARG00000069074	816.846	-1.07355	0.112186	-9.56943	1.08e-21	2.86e-20
ENSDARG00000045399	840.491	-1.06519	0.111314	-9.56921	1.08e-21	2.86e-20
ENSDARG00000070080	80.0441	4.26695	0.446346	9.55973	1.18e-21	3.13e-20
ENSDARG00000009505	2098.96	-0.740348	0.0774777	-9.55562	1.23e-21	3.26e-20
ENSDARG00000112593	437.091	1.42081	0.148776	9.54997	1.3e-21	3.44e-20
ENSDARG00000055052	83.1065	4.2481	0.44611	9.52254	1.69e-21	4.47e-20
ENSDARG00000062363	216.085	2.00892	0.211123	9.51543	1.81e-21	4.78e-20
ENSDARG00000076292	324.794	1.63608	0.171942	9.5153	1.81e-21	4.78e-20
ENSDARG00000098641	2160.1	-0.73016	0.0767905	-9.50847	1.93e-21	5.1e-20
ENSDARG00000093761	215.083	-2.17751	0.22901	-9.50835	1.94e-21	5.1e-20
ENSDARG00000024522	242.1	-2.03155	0.213913	-9.49712	2.16e-21	5.67e-20
ENSDARG00000079703	173.275	-2.54361	0.267914	-9.49414	2.22e-21	5.83e-20
ENSDARG00000052207	90.8193	6.24462	0.658035	9.48979	2.31e-21	6.07e-20
ENSDARG00000025903	196.111	-2.4903	0.262586	-9.48375	2.45e-21	6.43e-20
ENSDARG00000098826	479.846	-1.3839	0.145988	-9.47955	2.55e-21	6.68e-20
ENSDARG00000029533	3895.93	-0.592271	0.0624804	-9.4793	2.56e-21	6.69e-20
ENSDARG00000009493	29683	2.06474	0.21792	9.47478	2.67e-21	6.98e-20
ENSDARG00000039077	92.0265	3.53898	0.373684	9.47051	2.78e-21	7.26e-20
ENSDARG00000076265	225.342	-2.15231	0.227593	-9.45684	3.17e-21	8.27e-20
ENSDARG00000068303	123.331	-3.1265	0.330742	-9.453	3.29e-21	8.57e-20
ENSDARG00000013794	298.071	1.68782	0.178671	9.44654	3.5e-21	9.1e-20
ENSDARG00000104716	441.598	-1.44276	0.152954	-9.43264	4e-21	1.04e-19
ENSDARG00000075261	352.546	1.53662	0.162998	9.42723	4.21e-21	1.09e-19
ENSDARG00000105507	710.21	1.10827	0.117769	9.4106	4.93e-21	1.28e-19
ENSDARG00000021864	4180.87	-0.582235	0.061904	-9.40545	5.18e-21	1.34e-19
ENSDARG00000102335	1051.86	-0.961395	0.102245	-9.40285	5.31e-21	1.37e-19
ENSDARG00000103658	1241.74	-0.877291	0.0933323	-9.39965	5.47e-21	1.41e-19
ENSDARG00000076573	104.922	-3.7168	0.395617	-9.39495	5.72e-21	1.48e-19
ENSDARG00000008969	116.689	7.19997	0.766904	9.38835	6.09e-21	1.57e-19
ENSDARG00000098620	175.721	2.32374	0.247633	9.38378	6.36e-21	1.64e-19
ENSDARG00000104279	754.077	1.08684	0.115916	9.37611	6.85e-21	1.76e-19
ENSDARG00000003920	582.123	-1.29956	0.138796	-9.36308	7.74e-21	1.99e-19
ENSDARG00000116654	453.317	1.39729	0.149482	9.34755	8.97e-21	2.3e-19
ENSDARG00000034291	3009.69	-0.622349	0.0665886	-9.34618	9.09e-21	2.33e-19
ENSDARG00000024874	769.866	-1.14753	0.122946	-9.33361	1.02e-20	2.62e-19
ENSDARG00000033735	385.156	-1.51978	0.162895	-9.32982	1.06e-20	2.71e-19
ENSDARG00000002165	309.118	-1.83211	0.196486	-9.32435	1.12e-20	2.85e-19
ENSDARG00000075468	239.382	1.87972	0.201813	9.31417	1.23e-20	3.13e-19
ENSDARG00000059832	82.1881	3.79254	0.407646	9.3035	1.36e-20	3.46e-19
ENSDARG00000031929	823.488	1.02365	0.110091	9.29821	1.43e-20	3.63e-19
ENSDARG00000054543	208.059	-2.146	0.230834	-9.29672	1.45e-20	3.68e-19
ENSDARG00000110849	76.5918	4.85311	0.5221	9.29536	1.47e-20	3.72e-19
ENSDARG00000057698	1476.78	-0.839741	0.0904029	-9.28887	1.56e-20	3.95e-19
ENSDARG00000035682	629.507	1.30102	0.140094	9.28679	1.59e-20	4.02e-19
ENSDARG00000056346	827.798	-1.08077	0.116595	-9.26938	1.87e-20	4.73e-19
ENSDARG00000092580	499.012	1.39029	0.150028	9.2669	1.92e-20	4.84e-19
ENSDARG00000035256	419.718	1.48447	0.160245	9.26374	1.97e-20	4.98e-19
ENSDARG00000056874	371.325	-1.59491	0.172197	-9.26211	2e-20	5.05e-19
ENSDARG00000030632	122.702	2.88585	0.311739	9.25724	2.1e-20	5.28e-19
ENSDARG00000101034	813.114	-1.04961	0.113631	-9.237	2.53e-20	6.37e-19
ENSDARG00000080685	108.604	3.31572	0.359545	9.22199	2.92e-20	7.32e-19
ENSDARG00000053104	452.279	-1.40422	0.15237	-9.21586	3.09e-20	7.74e-19
ENSDARG00000013687	113.829	2.83289	0.307474	9.21344	3.16e-20	7.91e-19
ENSDARG00000078888	1346.52	-0.858445	0.0932569	-9.20516	3.41e-20	8.53e-19
ENSDARG00000104992	540.512	1.25997	0.136879	9.20501	3.42e-20	8.53e-19
ENSDARG00000104937	215.678	1.94898	0.211766	9.20344	3.47e-20	8.65e-19
ENSDARG00000004735	723.262	-1.15658	0.125701	-9.20106	3.54e-20	8.82e-19
ENSDARG00000057556	2422.09	-0.688575	0.0748364	-9.20107	3.54e-20	8.82e-19
ENSDARG00000028071	436.127	1.34953	0.146883	9.18784	4.01e-20	9.97e-19
ENSDARG00000063180	101.692	3.12176	0.339999	9.18168	4.24e-20	1.05e-18
ENSDARG00000019808	1406.67	-0.936693	0.102443	-9.14357	6.04e-20	1.5e-18
ENSDARG00000013946	1018.62	-0.933836	0.10213	-9.14364	6.04e-20	1.5e-18
ENSDARG00000013968	3640.94	-0.584512	0.0640191	-9.13026	6.83e-20	1.69e-18
ENSDARG00000095627	284.963	-1.72612	0.189238	-9.12143	7.41e-20	1.83e-18
ENSDARG00000090820	112.225	2.88203	0.31618	9.11516	7.86e-20	1.94e-18
ENSDARG00000008100	205.069	1.98107	0.217375	9.11358	7.97e-20	1.97e-18
ENSDARG00000042708	2509.43	-0.647879	0.0711095	-9.11101	8.16e-20	2.01e-18
ENSDARG00000017294	320.464	-1.6314	0.179323	-9.09755	9.24e-20	2.27e-18
ENSDARG00000103937	98.3022	3.10284	0.341699	9.08061	1.08e-19	2.65e-18
ENSDARG00000057491	1834.76	-0.726393	0.0800059	-9.07924	1.09e-19	2.69e-18
ENSDARG00000104495	180.695	2.17868	0.240092	9.07437	1.14e-19	2.8e-18
ENSDARG00000079111	111.73	2.95144	0.32536	9.07131	1.18e-19	2.88e-18
ENSDARG00000074526	544.123	-1.2628	0.139253	-9.06841	1.21e-19	2.96e-18
ENSDARG00000020625	2660.05	-0.62907	0.0693807	-9.06693	1.22e-19	2.99e-18
ENSDARG00000055518	77.5612	4.14272	0.457045	9.06414	1.26e-19	3.07e-18
ENSDARG00000027065	74.7934	4.02349	0.444073	9.06041	1.3e-19	3.17e-18
ENSDARG00000088689	360.979	-1.57719	0.174226	-9.05256	1.4e-19	3.4e-18
ENSDARG00000040287	1381.77	-0.858485	0.0949641	-9.0401	1.57e-19	3.81e-18
ENSDARG00000104693	2660.49	-0.624949	0.0691955	-9.03165	1.69e-19	4.11e-18
ENSDARG00000100452	346.674	-1.59538	0.176873	-9.01993	1.88e-19	4.57e-18
ENSDARG00000112454	749.489	-1.13241	0.125627	-9.01404	1.99e-19	4.82e-18
ENSDARG00000102912	731.626	-1.06578	0.118248	-9.01305	2e-19	4.86e-18
ENSDARG00000042984	175.756	2.18358	0.242341	9.01035	2.05e-19	4.97e-18
ENSDARG00000090697	1496.18	-0.773922	0.0859199	-9.00747	2.11e-19	5.1e-18
ENSDARG00000052928	652.413	-1.11954	0.124315	-9.00563	2.14e-19	5.18e-18
ENSDARG00000000503	95.0003	3.14367	0.349214	9.00214	2.21e-19	5.34e-18
ENSDARG00000077812	779.088	-1.04854	0.116618	-8.99122	2.45e-19	5.89e-18
ENSDARG00000007709	213.106	1.94967	0.21689	8.98921	2.49e-19	5.99e-18
ENSDARG00000076020	144.097	2.5526	0.284395	8.97555	2.82e-19	6.78e-18
ENSDARG00000075989	917.875	-1.0359	0.115466	-8.97151	2.92e-19	7.03e-18
ENSDARG00000103129	314.884	1.65589	0.184609	8.9697	2.97e-19	7.13e-18
ENSDARG00000062485	974.7	-1.01405	0.113197	-8.95825	3.3e-19	7.91e-18
ENSDARG00000036107	3870.23	-0.605577	0.067602	-8.95797	3.31e-19	7.92e-18
ENSDARG00000105023	342.245	-1.57083	0.175411	-8.95513	3.39e-19	8.12e-18
ENSDARG00000033466	1368.57	-0.823406	0.0919597	-8.95399	3.43e-19	8.19e-18
ENSDARG00000068708	1409.01	-0.807041	0.0901413	-8.95306	3.46e-19	8.25e-18
ENSDARG00000013892	1717.19	-0.741288	0.0828329	-8.9492	3.58e-19	8.54e-18
ENSDARG00000074060	482.957	-1.30129	0.145512	-8.94283	3.79e-19	9.03e-18
ENSDARG00000021257	1162.36	-0.867208	0.0970705	-8.93379	4.12e-19	9.79e-18
ENSDARG00000074815	216.015	1.95657	0.219068	8.93131	4.21e-19	1e-17
ENSDARG00000016691	1866.14	0.707794	0.0794106	8.91309	4.96e-19	1.18e-17
ENSDARG00000028533	3898.49	-0.561789	0.06305	-8.91021	5.09e-19	1.21e-17
ENSDARG00000094097	562.712	2.74354	0.307961	8.90873	5.16e-19	1.22e-17
ENSDARG00000021140	354.916	1.4465	0.162399	8.90707	5.24e-19	1.24e-17
ENSDARG00000075707	168.431	2.28179	0.25619	8.90664	5.26e-19	1.24e-17
ENSDARG00000039066	66.6677	4.76179	0.534731	8.90502	5.34e-19	1.26e-17
ENSDARG00000053484	454.455	-1.32133	0.14856	-8.89429	5.88e-19	1.39e-17
ENSDARG00000017219	2835.44	-0.608919	0.0685209	-8.88662	6.3e-19	1.48e-17
ENSDARG00000103519	360.201	1.43915	0.161966	8.88551	6.36e-19	1.5e-17
ENSDARG00000041232	3737.56	0.571221	0.0643592	8.87552	6.96e-19	1.64e-17
ENSDARG00000104836	72.6057	3.97814	0.448266	8.87449	7.03e-19	1.65e-17
ENSDARG00000027777	2233.69	-0.659931	0.0744094	-8.86892	7.39e-19	1.73e-17
ENSDARG00000086222	67.2593	4.65671	0.525231	8.86604	7.58e-19	1.78e-17
ENSDARG00000099930	144.845	2.50931	0.28326	8.85869	8.1e-19	1.89e-17
ENSDARG00000086075	797.802	-1.01488	0.114591	-8.85649	8.26e-19	1.93e-17
ENSDARG00000060687	1130.03	-0.862004	0.0973715	-8.85273	8.54e-19	1.99e-17
ENSDARG00000007080	506.069	1.27346	0.143871	8.85136	8.65e-19	2.02e-17
ENSDARG00000071618	222.913	-1.92901	0.21806	-8.84625	9.05e-19	2.11e-17
ENSDARG00000071152	179.681	-2.26463	0.256134	-8.84158	9.44e-19	2.2e-17
ENSDARG00000096887	225.919	1.80361	0.204099	8.83694	9.84e-19	2.29e-17
ENSDARG00000011171	76.3035	3.67725	0.416457	8.82984	1.05e-18	2.44e-17
ENSDARG00000099979	589.032	1.13969	0.129079	8.82938	1.05e-18	2.44e-17
ENSDARG00000023111	67.4047	5.38332	0.61019	8.82237	1.12e-18	2.6e-17
ENSDARG00000038446	426.107	1.33379	0.151265	8.81759	1.17e-18	2.71e-17
ENSDARG00000069135	2858.61	-0.613732	0.0696147	-8.81613	1.18e-18	2.74e-17
ENSDARG00000063509	260.095	1.67836	0.190643	8.80367	1.32e-18	3.06e-17
ENSDARG00000068367	699.26	-1.076	0.122278	-8.79961	1.37e-18	3.17e-17
ENSDARG00000025672	122.334	2.65018	0.301405	8.79276	1.46e-18	3.37e-17
ENSDARG00000007534	65.3955	5.00476	0.569241	8.79198	1.47e-18	3.39e-17
ENSDARG00000032435	226.689	1.79491	0.204556	8.77467	1.71e-18	3.94e-17
ENSDARG00000038687	1513.75	-0.853494	0.0972859	-8.77305	1.74e-18	4e-17
ENSDARG00000070280	157.813	2.50785	0.286134	8.7646	1.87e-18	4.3e-17
ENSDARG00000079267	221.885	-1.93107	0.220386	-8.76221	1.91e-18	4.39e-17
ENSDARG00000099109	157.863	2.17581	0.24834	8.76142	1.93e-18	4.42e-17
ENSDARG00000099843	515.928	1.26361	0.144234	8.76081	1.94e-18	4.44e-17
ENSDARG00000040334	2023.86	0.677181	0.077318	8.75839	1.98e-18	4.53e-17
ENSDARG00000031495	439.52	-1.31765	0.150545	-8.75258	2.09e-18	4.76e-17
ENSDARG00000070025	371.366	1.48314	0.169491	8.75059	2.12e-18	4.84e-17
ENSDARG00000016889	550.592	-1.28805	0.147367	-8.74038	2.32e-18	5.3e-17
ENSDARG00000114084	88.0497	3.1571	0.361354	8.73686	2.4e-18	5.46e-17
ENSDARG00000012248	260.026	1.76346	0.201857	8.73618	2.41e-18	5.49e-17
ENSDARG00000001634	202.165	2.0025	0.229418	8.7286	2.58e-18	5.86e-17
ENSDARG00000052905	93.5997	3.15471	0.361523	8.72617	2.63e-18	5.98e-17
ENSDARG00000010945	350.882	-1.53008	0.175563	-8.71529	2.9e-18	6.58e-17
ENSDARG00000082290	77.7531	3.55029	0.407375	8.71503	2.91e-18	6.59e-17
ENSDARG00000009106	675.503	1.07282	0.123108	8.71445	2.92e-18	6.61e-17
ENSDARG00000063921	1478.99	0.790648	0.0907536	8.71203	2.98e-18	6.75e-17
ENSDARG00000017565	132.35	-2.58961	0.297569	-8.70257	3.24e-18	7.33e-17
ENSDARG00000020242	177.527	2.05778	0.236493	8.70123	3.28e-18	7.41e-17
ENSDARG00000010519	2019.03	0.700702	0.0805418	8.69986	3.32e-18	7.49e-17
ENSDARG00000088581	244.097	1.71472	0.197184	8.69605	3.44e-18	7.74e-17
ENSDARG00000023323	884.979	-0.963244	0.110793	-8.6941	3.5e-18	7.86e-17
ENSDARG00000075718	581.404	-1.19928	0.137968	-8.69243	3.55e-18	7.97e-17
ENSDARG00000010160	3248.16	-0.584342	0.0672324	-8.69138	3.58e-18	8.04e-17
ENSDARG00000077905	88.5904	3.13116	0.360937	8.6751	4.13e-18	9.27e-17
ENSDARG00000022615	4679.63	-0.512928	0.0591567	-8.67066	4.3e-18	9.62e-17
ENSDARG00000092170	84.7847	3.32501	0.383908	8.66095	4.68e-18	1.05e-16
ENSDARG00000054058	253.245	-1.87746	0.216832	-8.65863	4.77e-18	1.07e-16
ENSDARG00000099252	240.154	-1.81316	0.209465	-8.65618	4.88e-18	1.09e-16
ENSDARG00000076119	136.943	2.48363	0.28703	8.65284	5.02e-18	1.12e-16
ENSDARG00000096979	133.63	-2.63308	0.304384	-8.65055	5.13e-18	1.14e-16
ENSDARG00000015793	208.906	1.88099	0.217474	8.64928	5.18e-18	1.15e-16
ENSDARG00000046107	168.458	2.16256	0.250027	8.64928	5.18e-18	1.15e-16
ENSDARG00000062552	562.338	-1.14635	0.132614	-8.64428	5.41e-18	1.2e-16
ENSDARG00000016154	2135.23	-0.650538	0.0752792	-8.64167	5.54e-18	1.23e-16
ENSDARG00000092337	399.166	1.40816	0.162956	8.64134	5.56e-18	1.23e-16
ENSDARG00000053462	72.4469	3.71487	0.430523	8.62873	6.2e-18	1.37e-16
ENSDARG00000069105	190.084	2.03802	0.236293	8.62497	6.41e-18	1.42e-16
ENSDARG00000105215	129.554	2.39372	0.277721	8.61914	6.75e-18	1.49e-16
ENSDARG00000018065	92.7818	3.14051	0.364645	8.61252	7.15e-18	1.58e-16
ENSDARG00000038672	575.656	-1.18326	0.137408	-8.61128	7.22e-18	1.59e-16
ENSDARG00000017299	246.839	-1.88567	0.219029	-8.60926	7.35e-18	1.62e-16
ENSDARG00000084543	84.5522	3.16361	0.368089	8.5947	8.35e-18	1.84e-16
ENSDARG00000074283	609.531	-1.1215	0.130694	-8.58113	9.39e-18	2.07e-16
ENSDARG00000045453	117.775	-6.55861	0.764678	-8.57696	9.74e-18	2.14e-16
ENSDARG00000082850	76.2038	3.51877	0.410309	8.5759	9.83e-18	2.16e-16
ENSDARG00000087359	72.7292	6.18344	0.721227	8.57351	1e-17	2.2e-16
ENSDARG00000028389	256.387	-1.70145	0.198563	-8.56882	1.05e-17	2.29e-16
ENSDARG00000061454	66.0645	3.97628	0.464871	8.55352	1.19e-17	2.61e-16
ENSDARG00000055955	459.935	-1.25684	0.147072	-8.54573	1.28e-17	2.79e-16
ENSDARG00000088091	4598.4	-0.532472	0.0623321	-8.5425	1.31e-17	2.87e-16
ENSDARG00000076870	1504.03	0.788581	0.0923173	8.54207	1.32e-17	2.88e-16
ENSDARG00000055158	268.561	-1.66831	0.195492	-8.53391	1.41e-17	3.08e-16
ENSDARG00000071082	153.339	2.18886	0.256563	8.53148	1.44e-17	3.15e-16
ENSDARG00000013841	752.673	-1.01323	0.119103	-8.50714	1.78e-17	3.88e-16
ENSDARG00000102299	358.507	-1.49099	0.175307	-8.50501	1.82e-17	3.95e-16
ENSDARG00000004296	66.1352	5.55116	0.652731	8.50452	1.82e-17	3.96e-16
ENSDARG00000018820	341.623	1.4174	0.166731	8.50113	1.88e-17	4.07e-16
ENSDARG00000029204	60.8387	5.05476	0.595006	8.4953	1.97e-17	4.28e-16
ENSDARG00000103590	188.91	1.99588	0.23497	8.4942	1.99e-17	4.32e-16
ENSDARG00000093532	84.6291	-3.74515	0.441022	-8.49198	2.03e-17	4.39e-16
ENSDARG00000089354	96.2072	2.83348	0.333716	8.49068	2.05e-17	4.44e-16
ENSDARG00000061017	569.943	1.11999	0.131918	8.49008	2.06e-17	4.46e-16
ENSDARG00000101062	204.645	1.83391	0.216145	8.48462	2.16e-17	4.67e-16
ENSDARG00000005924	260.691	1.67847	0.197897	8.48154	2.22e-17	4.79e-16
ENSDARG00000053344	164.948	2.10457	0.248159	8.48072	2.24e-17	4.82e-16
ENSDARG00000005216	60.3227	4.74276	0.559662	8.47434	2.36e-17	5.08e-16
ENSDARG00000026829	1789.27	-0.692226	0.0819135	-8.45069	2.9e-17	6.22e-16
ENSDARG00000077497	132.09	2.36139	0.279974	8.43433	3.33e-17	7.14e-16
ENSDARG00000026180	1454.39	-0.75061	0.0889941	-8.43438	3.33e-17	7.14e-16
ENSDARG00000069518	229.194	1.70264	0.201937	8.43151	3.41e-17	7.31e-16
ENSDARG00000070914	2529.46	-0.594917	0.0706266	-8.42341	3.66e-17	7.82e-16
ENSDARG00000052741	462.727	-1.27728	0.151686	-8.42055	3.75e-17	8e-16
ENSDARG00000052705	620.374	-1.109	0.131701	-8.42062	3.75e-17	8e-16
ENSDARG00000069293	171.705	8.7618	1.04218	8.40718	4.2e-17	8.96e-16
ENSDARG00000112723	108.053	-2.99509	0.356366	-8.40454	4.3e-17	9.16e-16
ENSDARG00000009689	267.59	-1.63404	0.194436	-8.40403	4.31e-17	9.19e-16
ENSDARG00000018923	2532.74	-0.59493	0.0708089	-8.4019	4.39e-17	9.35e-16
ENSDARG00000044655	841.17	-0.956249	0.113826	-8.40098	4.43e-17	9.41e-16
ENSDARG00000101209	382.71	1.43059	0.170323	8.39926	4.49e-17	9.54e-16
ENSDARG00000099864	233.715	-1.82757	0.217734	-8.3936	4.71e-17	1e-15
ENSDARG00000042861	240.394	1.6774	0.200049	8.38496	5.07e-17	1.08e-15
ENSDARG00000063912	11230.4	-0.46736	0.0558238	-8.37205	5.66e-17	1.2e-15
ENSDARG00000103443	68.1349	6.08776	0.727418	8.369	5.81e-17	1.23e-15
ENSDARG00000035719	1649.85	-0.711114	0.0850095	-8.36511	6.01e-17	1.27e-15
ENSDARG00000098955	737.054	-1.05578	0.126233	-8.36374	6.08e-17	1.28e-15
ENSDARG00000016311	671.427	1.07966	0.129151	8.35965	6.29e-17	1.33e-15
ENSDARG00000094901	101.992	2.93571	0.351593	8.34976	6.84e-17	1.44e-15
ENSDARG00000027867	451.151	1.20511	0.144352	8.34841	6.92e-17	1.46e-15
ENSDARG00000010434	663.4	-1.04694	0.125456	-8.3451	7.12e-17	1.5e-15
ENSDARG00000014439	783.924	-0.974275	0.116783	-8.34262	7.27e-17	1.53e-15
ENSDARG00000002816	149.763	-2.31455	0.277463	-8.34182	7.32e-17	1.54e-15
ENSDARG00000040890	378.667	1.30537	0.156694	8.33068	8.04e-17	1.69e-15
ENSDARG00000044098	493.968	-1.17667	0.141248	-8.33053	8.05e-17	1.69e-15
ENSDARG00000025147	1883.05	0.644777	0.077406	8.32981	8.1e-17	1.69e-15
ENSDARG00000052139	1327.08	0.887084	0.106637	8.31873	8.89e-17	1.86e-15
ENSDARG00000096546	216.312	1.74611	0.210041	8.31318	9.32e-17	1.95e-15
ENSDARG00000091150	296.135	-1.58248	0.190393	-8.31163	9.44e-17	1.97e-15
ENSDARG00000103833	68.0462	3.95347	0.475851	8.30822	9.71e-17	2.03e-15
ENSDARG00000112439	98.403	2.7406	0.329943	8.30627	9.88e-17	2.06e-15
ENSDARG00000021866	703.323	-0.99551	0.119892	-8.30338	1.01e-16	2.11e-15
ENSDARG00000091951	112.051	-2.78406	0.335592	-8.29597	1.08e-16	2.24e-15
ENSDARG00000071586	393.168	1.29296	0.155909	8.29299	1.1e-16	2.29e-15
ENSDARG00000104325	250.851	-1.6504	0.199757	-8.26201	1.43e-16	2.97e-15
ENSDARG00000075954	379.453	1.3095	0.15856	8.25874	1.47e-16	3.05e-15
ENSDARG00000093954	76.0892	3.27668	0.397133	8.25084	1.57e-16	3.26e-15
ENSDARG00000057882	432.108	-1.24344	0.15086	-8.24233	1.69e-16	3.49e-15
ENSDARG00000104919	96.9358	2.78815	0.338599	8.23437	1.81e-16	3.73e-15
ENSDARG00000089787	249.133	-1.66786	0.202546	-8.23448	1.8e-16	3.73e-15
ENSDARG00000098753	546.055	-1.1217	0.136227	-8.23406	1.81e-16	3.73e-15
ENSDARG00000021252	1187.83	-0.780401	0.0947991	-8.23216	1.84e-16	3.79e-15
ENSDARG00000022254	424.716	-1.34872	0.163922	-8.22781	1.91e-16	3.93e-15
ENSDARG00000017665	798.431	-0.988539	0.12022	-8.22277	1.99e-16	4.09e-15
ENSDARG00000012140	880.788	-0.925906	0.112676	-8.21742	2.08e-16	4.27e-15
ENSDARG00000099672	1057.67	-0.829457	0.100958	-8.21585	2.11e-16	4.33e-15
ENSDARG00000079850	280.448	1.70861	0.208067	8.2118	2.18e-16	4.47e-15
ENSDARG00000013931	1208.87	-0.770489	0.0938552	-8.20933	2.22e-16	4.56e-15
ENSDARG00000019644	1289.33	-0.774687	0.0944917	-8.19846	2.43e-16	4.99e-15
ENSDARG00000038095	410.218	-1.26981	0.154888	-8.19823	2.44e-16	4.99e-15
ENSDARG00000113271	202.554	1.81775	0.221805	8.19524	2.5e-16	5.11e-15
ENSDARG00000079312	2129.42	-0.625923	0.0764519	-8.18715	2.67e-16	5.46e-15
ENSDARG00000015156	237.345	1.63666	0.199944	8.18556	2.71e-16	5.53e-15
ENSDARG00000039051	58.6046	4.56537	0.558431	8.17535	2.95e-16	6.01e-15
ENSDARG00000056922	334.787	1.41231	0.172846	8.17095	3.06e-16	6.23e-15
ENSDARG00000022045	58.7719	4.13874	0.506605	8.16957	3.09e-16	6.3e-15
ENSDARG00000114494	57.5319	4.42083	0.541639	8.16195	3.3e-16	6.7e-15
ENSDARG00000111123	101.169	2.63994	0.32352	8.16007	3.35e-16	6.8e-15
ENSDARG00000071031	745.485	-0.964269	0.118173	-8.15984	3.35e-16	6.81e-15
ENSDARG00000069627	145.801	-2.22772	0.273037	-8.15905	3.38e-16	6.85e-15
ENSDARG00000075791	103.586	-2.92543	0.358702	-8.1556	3.47e-16	7.04e-15
ENSDARG00000096906	104.877	-2.82322	0.346502	-8.14777	3.71e-16	7.5e-15
ENSDARG00000062346	238.262	-1.81303	0.222524	-8.14757	3.71e-16	7.51e-15
ENSDARG00000001559	177.664	1.9251	0.236506	8.13974	3.96e-16	8e-15
ENSDARG00000040121	202.933	-1.84484	0.226657	-8.13933	3.97e-16	8.02e-15
ENSDARG00000034457	700.508	3.027	0.372074	8.13546	4.1e-16	8.27e-15
ENSDARG00000068858	280.495	-1.54168	0.189567	-8.13265	4.2e-16	8.46e-15
ENSDARG00000026764	57.9202	4.68462	0.576114	8.1314	4.24e-16	8.54e-15
ENSDARG00000059081	133.775	2.2462	0.276334	8.12855	4.34e-16	8.73e-15
ENSDARG00000096932	81.0663	3.10086	0.381571	8.12657	4.42e-16	8.87e-15
ENSDARG00000023369	135.58	-2.57443	0.316801	-8.12633	4.42e-16	8.88e-15
ENSDARG00000063917	1318.92	-0.797671	0.0982011	-8.12283	4.55e-16	9.13e-15
ENSDARG00000099729	110.053	2.45463	0.302308	8.11962	4.68e-16	9.37e-15
ENSDARG00000025320	89.6777	2.89409	0.356515	8.11771	4.75e-16	9.51e-15
ENSDARG00000094965	423.176	-1.33565	0.164552	-8.11685	4.78e-16	9.57e-15
ENSDARG00000069482	280.355	-1.52395	0.187827	-8.11358	4.91e-16	9.81e-15
ENSDARG00000117474	729.243	0.933474	0.115051	8.11354	4.92e-16	9.81e-15
ENSDARG00000100280	2752.6	-0.564901	0.0696394	-8.11181	4.99e-16	9.94e-15
ENSDARG00000063911	732.124	-1.04348	0.128666	-8.11004	5.06e-16	1.01e-14
ENSDARG00000094809	238.793	1.61227	0.198849	8.10801	5.15e-16	1.02e-14
ENSDARG00000084209	78.1243	3.07636	0.379746	8.10109	5.45e-16	1.08e-14
ENSDARG00000070449	142.226	2.16757	0.267639	8.09886	5.55e-16	1.1e-14
ENSDARG00000091233	80.2387	-3.58317	0.442464	-8.09821	5.58e-16	1.11e-14
ENSDARG00000077533	1256.92	-0.74534	0.0920505	-8.09708	5.63e-16	1.12e-14
ENSDARG00000104118	354.334	1.31036	0.161875	8.09487	5.73e-16	1.14e-14
ENSDARG00000078388	239.917	1.67211	0.206662	8.09104	5.92e-16	1.17e-14
ENSDARG00000114895	461.383	1.20459	0.148944	8.08753	6.09e-16	1.2e-14
ENSDARG00000018351	58.103	5.58544	0.69092	8.08407	6.26e-16	1.24e-14
ENSDARG00000042661	61.2859	5.93264	0.734159	8.08086	6.43e-16	1.27e-14
ENSDARG00000031108	1610.88	-0.69849	0.0864414	-8.08051	6.45e-16	1.27e-14
ENSDARG00000020031	61.0232	4.39187	0.543734	8.07724	6.62e-16	1.31e-14
ENSDARG00000104408	235.219	-1.66985	0.206827	-8.07365	6.82e-16	1.34e-14
ENSDARG00000099266	163.965	1.94733	0.241213	8.07307	6.86e-16	1.35e-14
ENSDARG00000010032	88.3672	2.83734	0.351599	8.06983	7.04e-16	1.38e-14
ENSDARG00000109517	63.6317	3.69953	0.458554	8.06782	7.16e-16	1.41e-14
ENSDARG00000109626	130.882	2.2799	0.282623	8.06692	7.21e-16	1.41e-14
ENSDARG00000069093	57.0689	5.32892	0.660624	8.06649	7.23e-16	1.42e-14
ENSDARG00000058342	339.436	-1.37894	0.171122	-8.05823	7.74e-16	1.52e-14
ENSDARG00000061517	143.044	2.10034	0.26071	8.05623	7.87e-16	1.54e-14
ENSDARG00000098012	300.027	-1.53322	0.190564	-8.0457	8.58e-16	1.68e-14
ENSDARG00000045959	379.064	-1.30663	0.162417	-8.04487	8.63e-16	1.69e-14
ENSDARG00000075161	76.3221	3.20096	0.398032	8.04195	8.84e-16	1.73e-14
ENSDARG00000101757	189.257	1.91263	0.237907	8.03939	9.03e-16	1.76e-14
ENSDARG00000041339	639.829	-1.00851	0.125504	-8.03569	9.31e-16	1.81e-14
ENSDARG00000057633	457.269	-1.21325	0.151026	-8.03337	9.48e-16	1.85e-14
ENSDARG00000061368	656.183	-1.00243	0.124858	-8.02855	9.86e-16	1.92e-14
ENSDARG00000071212	181.708	1.97753	0.24659	8.01953	1.06e-15	2.06e-14
ENSDARG00000114355	232.972	6.59957	0.822952	8.01938	1.06e-15	2.06e-14
ENSDARG00000027799	56.2857	4.27296	0.533083	8.01555	1.1e-15	2.13e-14
ENSDARG00000019686	234.915	1.62082	0.202315	8.01139	1.13e-15	2.2e-14
ENSDARG00000099371	220.067	1.71352	0.213947	8.00907	1.16e-15	2.24e-14
ENSDARG00000100725	226.164	1.65394	0.207124	7.98527	1.4e-15	2.71e-14
ENSDARG00000036754	139.017	-2.23006	0.279469	-7.97965	1.47e-15	2.84e-14
ENSDARG00000074546	256.579	-1.58946	0.199208	-7.9789	1.48e-15	2.85e-14
ENSDARG00000061784	194.101	-1.91072	0.239484	-7.97845	1.48e-15	2.86e-14
ENSDARG00000077228	55.246	5.28238	0.662473	7.97374	1.54e-15	2.97e-14
ENSDARG00000000442	149.053	2.04671	0.256785	7.97052	1.58e-15	3.04e-14
ENSDARG00000079056	407.573	1.20163	0.150776	7.96967	1.59e-15	3.06e-14
ENSDARG00000092806	73.6204	3.14036	0.394083	7.9688	1.6e-15	3.08e-14
ENSDARG00000039987	1679.61	-0.655592	0.0822993	-7.96596	1.64e-15	3.15e-14
ENSDARG00000041294	247.337	1.58037	0.198482	7.96229	1.69e-15	3.24e-14
ENSDARG00000098538	84.9577	2.89691	0.364041	7.95766	1.75e-15	3.36e-14
ENSDARG00000112019	70.8954	3.21292	0.404039	7.95201	1.84e-15	3.52e-14
ENSDARG00000112561	218.217	1.73483	0.218283	7.9476	1.9e-15	3.64e-14
ENSDARG00000056378	770.508	-0.914982	0.115228	-7.94065	2.01e-15	3.85e-14
ENSDARG00000069846	909.725	-0.85178	0.107289	-7.9391	2.04e-15	3.89e-14
ENSDARG00000012987	722.715	-0.950774	0.119868	-7.93181	2.16e-15	4.12e-14
ENSDARG00000104292	203.757	1.70922	0.215636	7.92639	2.26e-15	4.3e-14
ENSDARG00000114195	242.318	1.60216	0.202147	7.92575	2.27e-15	4.32e-14
ENSDARG00000055305	182.773	-2.01938	0.254947	-7.92079	2.36e-15	4.49e-14
ENSDARG00000059123	1036.1	-0.811852	0.102566	-7.91537	2.47e-15	4.69e-14
ENSDARG00000097959	1122.83	-0.769291	0.0972263	-7.91238	2.53e-15	4.8e-14
ENSDARG00000088612	240.125	-1.60647	0.203214	-7.90533	2.67e-15	5.08e-14
ENSDARG00000019861	579.503	-1.07829	0.136432	-7.90349	2.71e-15	5.15e-14
ENSDARG00000030896	429.796	-1.37735	0.174281	-7.90302	2.72e-15	5.16e-14
ENSDARG00000070511	97.0609	2.59024	0.32841	7.88723	3.09e-15	5.85e-14
ENSDARG00000012071	172.738	1.90365	0.24139	7.8862	3.12e-15	5.9e-14
ENSDARG00000100745	80.5707	2.90642	0.368583	7.88539	3.14e-15	5.93e-14
ENSDARG00000093313	3305.87	-0.515864	0.0654523	-7.88152	3.23e-15	6.11e-14
ENSDARG00000009901	722.726	0.925291	0.117445	7.87852	3.31e-15	6.25e-14
ENSDARG00000016173	726.794	-0.946653	0.120237	-7.87324	3.46e-15	6.52e-14
ENSDARG00000030376	61.0538	3.63899	0.462272	7.87196	3.49e-15	6.58e-14
ENSDARG00000062222	162.035	2.14298	0.272335	7.86888	3.58e-15	6.74e-14
ENSDARG00000077760	141.048	-2.16952	0.276033	-7.85966	3.85e-15	7.25e-14
ENSDARG00000079766	358.28	-1.31047	0.166757	-7.85853	3.89e-15	7.31e-14
ENSDARG00000019962	1394.59	-0.692839	0.088173	-7.85773	3.91e-15	7.35e-14
ENSDARG00000110173	111.817	-2.60777	0.331976	-7.85528	3.99e-15	7.48e-14
ENSDARG00000099973	324.164	-1.44859	0.184769	-7.84001	4.51e-15	8.45e-14
ENSDARG00000038882	236.026	-1.64392	0.209714	-7.83887	4.55e-15	8.52e-14
ENSDARG00000079986	150.827	-2.1653	0.276231	-7.83872	4.55e-15	8.52e-14
ENSDARG00000102468	161.271	-2.02285	0.258133	-7.83646	4.63e-15	8.67e-14
ENSDARG00000010965	484.739	-1.15947	0.148176	-7.825	5.08e-15	9.49e-14
ENSDARG00000105366	243.277	1.63923	0.209592	7.82106	5.24e-15	9.78e-14
ENSDARG00000103787	434.565	-1.17787	0.150831	-7.80924	5.75e-15	1.07e-13
ENSDARG00000104442	201.099	1.6928	0.216791	7.80847	5.79e-15	1.08e-13
ENSDARG00000052061	155.676	1.98896	0.254737	7.8079	5.81e-15	1.08e-13
ENSDARG00000112540	73.9977	3.27374	0.419643	7.80125	6.13e-15	1.14e-13
ENSDARG00000062024	80.5731	3.05546	0.391747	7.79958	6.21e-15	1.15e-13
ENSDARG00000098004	121.435	-2.41481	0.309614	-7.79942	6.22e-15	1.16e-13
ENSDARG00000103498	1216.84	9.10977	1.16879	7.79417	6.48e-15	1.2e-13
ENSDARG00000092354	109.752	-2.57372	0.330387	-7.79003	6.7e-15	1.24e-13
ENSDARG00000055575	137.203	2.18542	0.280537	7.79011	6.69e-15	1.24e-13
ENSDARG00000013921	679.106	-1.07135	0.137575	-7.78743	6.84e-15	1.27e-13
ENSDARG00000077975	71.4384	3.32374	0.426938	7.78505	6.97e-15	1.29e-13
ENSDARG00000103994	1241.51	-0.745214	0.0957387	-7.78383	7.04e-15	1.3e-13
ENSDARG00000054583	239.477	-1.67463	0.215207	-7.78148	7.17e-15	1.32e-13
ENSDARG00000000656	267.551	-1.49195	0.191733	-7.78138	7.17e-15	1.32e-13
ENSDARG00000042677	75.5753	3.14581	0.404293	7.78103	7.19e-15	1.33e-13
ENSDARG00000067997	53.2249	5.23492	0.673273	7.77533	7.52e-15	1.38e-13
ENSDARG00000115557	546.282	1.20982	0.155597	7.77539	7.52e-15	1.38e-13
ENSDARG00000063433	53.5675	4.86921	0.62692	7.76688	8.04e-15	1.48e-13
ENSDARG00000010312	114.103	8.16975	1.05301	7.75849	8.59e-15	1.58e-13
ENSDARG00000068397	147.652	2.074	0.267602	7.75032	9.17e-15	1.68e-13
ENSDARG00000060854	143.677	2.02292	0.261105	7.74753	9.37e-15	1.72e-13
ENSDARG00000062621	217.165	-1.65863	0.214192	-7.74369	9.66e-15	1.77e-13
ENSDARG00000075643	191.49	-1.80131	0.232899	-7.73427	1.04e-14	1.9e-13
ENSDARG00000075666	2302.94	-0.572969	0.0741127	-7.73105	1.07e-14	1.95e-13
ENSDARG00000114133	208.774	1.62596	0.210457	7.72586	1.11e-14	2.03e-13
ENSDARG00000022841	424.576	-1.26076	0.163192	-7.72559	1.11e-14	2.03e-13
ENSDARG00000002190	349.673	-1.32155	0.171189	-7.71982	1.16e-14	2.13e-13
ENSDARG00000007323	320.905	-1.34662	0.174481	-7.71788	1.18e-14	2.16e-13
ENSDARG00000036428	113.352	2.31562	0.300059	7.71723	1.19e-14	2.17e-13
ENSDARG00000058206	220.545	1.5869	0.20569	7.71497	1.21e-14	2.2e-13
ENSDARG00000086007	58.4044	3.64085	0.471967	7.71419	1.22e-14	2.21e-13
ENSDARG00000098595	138.679	2.02064	0.262028	7.71154	1.24e-14	2.26e-13
ENSDARG00000013078	1208.58	-0.722597	0.0937219	-7.71002	1.26e-14	2.28e-13
ENSDARG00000004714	352.266	1.26999	0.16476	7.70814	1.28e-14	2.32e-13
ENSDARG00000113301	98.3392	-2.84222	0.368818	-7.70628	1.3e-14	2.35e-13
ENSDARG00000012609	437.444	11.1136	1.44217	7.70612	1.3e-14	2.35e-13
ENSDARG00000077372	456.565	-1.18678	0.154218	-7.69549	1.41e-14	2.55e-13
ENSDARG00000056028	99.4572	2.44859	0.318315	7.69235	1.44e-14	2.61e-13
ENSDARG00000062326	288.943	-1.41408	0.183852	-7.69141	1.46e-14	2.63e-13
ENSDARG00000095157	167.7	1.87219	0.243578	7.68619	1.52e-14	2.74e-13
ENSDARG00000045141	119.011	5.63233	0.733054	7.68338	1.55e-14	2.8e-13
ENSDARG00000099412	56.589	4.18097	0.544223	7.68245	1.56e-14	2.81e-13
ENSDARG00000053509	61.8715	3.40714	0.443732	7.67838	1.61e-14	2.9e-13
ENSDARG00000113399	193.428	1.71645	0.223588	7.67683	1.63e-14	2.93e-13
ENSDARG00000100267	253.999	-1.58146	0.206166	-7.67077	1.71e-14	3.07e-13
ENSDARG00000074777	49.7902	4.45444	0.581266	7.66334	1.81e-14	3.25e-13
ENSDARG00000055136	123.513	2.21805	0.289467	7.66252	1.82e-14	3.27e-13
ENSDARG00000062831	1931.87	0.588428	0.0767985	7.66197	1.83e-14	3.28e-13
ENSDARG00000079780	521.951	-1.08567	0.141824	-7.65504	1.93e-14	3.46e-13
ENSDARG00000013730	62.9182	3.32045	0.433951	7.65166	1.98e-14	3.55e-13
ENSDARG00000100906	180.283	1.97157	0.257887	7.64507	2.09e-14	3.74e-13
ENSDARG00000038794	95.1207	2.48615	0.325414	7.63998	2.17e-14	3.88e-13
ENSDARG00000101289	494.11	1.09986	0.143973	7.63931	2.18e-14	3.9e-13
ENSDARG00000036558	299.522	1.36152	0.178309	7.63573	2.25e-14	4.01e-13
ENSDARG00000078254	273.802	1.39699	0.183036	7.63235	2.31e-14	4.11e-13
ENSDARG00000034080	393.914	-1.19668	0.156827	-7.63058	2.34e-14	4.16e-13
ENSDARG00000061918	163.121	-1.92389	0.252336	-7.62432	2.45e-14	4.37e-13
ENSDARG00000052057	165.561	1.85958	0.243917	7.62382	2.46e-14	4.38e-13
ENSDARG00000105592	165.868	-1.90707	0.25024	-7.62098	2.52e-14	4.48e-13
ENSDARG00000033144	339.323	-1.48091	0.194362	-7.61935	2.55e-14	4.53e-13
ENSDARG00000104775	88.6451	-2.99332	0.392923	-7.61807	2.57e-14	4.57e-13
ENSDARG00000052348	371.753	-1.24295	0.163279	-7.61247	2.69e-14	4.77e-13
ENSDARG00000043474	65.0904	3.21713	0.422657	7.61168	2.71e-14	4.79e-13
ENSDARG00000116871	101.184	2.48152	0.326051	7.61084	2.72e-14	4.82e-13
ENSDARG00000020364	52.6394	5.71278	0.750921	7.60769	2.79e-14	4.94e-13
ENSDARG00000117781	142.872	-2.08865	0.274632	-7.60526	2.84e-14	5.03e-13
ENSDARG00000016200	2363.97	-0.630243	0.0828853	-7.60379	2.88e-14	5.08e-13
ENSDARG00000060978	1787.73	-0.613683	0.080711	-7.60346	2.88e-14	5.09e-13
ENSDARG00000093480	130.415	2.07173	0.272637	7.59884	2.99e-14	5.27e-13
ENSDARG00000033437	584.922	-1.00552	0.132335	-7.59828	3e-14	5.29e-13
ENSDARG00000076182	425.721	-1.17417	0.154578	-7.59596	3.06e-14	5.38e-13
ENSDARG00000067567	235.082	1.50098	0.197773	7.58939	3.21e-14	5.65e-13
ENSDARG00000086173	1808.33	-0.627034	0.0826311	-7.58835	3.24e-14	5.7e-13
ENSDARG00000078041	743.707	-0.88455	0.116601	-7.58612	3.3e-14	5.79e-13
ENSDARG00000086189	64.0993	3.457	0.456294	7.57626	3.56e-14	6.24e-13
ENSDARG00000011076	93.1071	2.4984	0.329931	7.57248	3.66e-14	6.42e-13
ENSDARG00000044588	279.738	1.42557	0.188264	7.57217	3.67e-14	6.43e-13
ENSDARG00000090728	1696.41	-0.623613	0.0823554	-7.57221	3.67e-14	6.43e-13
ENSDARG00000104023	167.141	2.19886	0.290422	7.57126	3.7e-14	6.47e-13
ENSDARG00000056427	158.703	1.83536	0.242499	7.56853	3.77e-14	6.6e-13
ENSDARG00000022315	185.937	-1.77543	0.234654	-7.56616	3.84e-14	6.71e-13
ENSDARG00000036629	5821.81	-0.448509	0.0592905	-7.5646	3.89e-14	6.79e-13
ENSDARG00000036571	210.301	1.6331	0.21594	7.56275	3.95e-14	6.88e-13
ENSDARG00000061549	500.31	-1.06961	0.14151	-7.55854	4.08e-14	7.1e-13
ENSDARG00000030263	71.9954	2.94288	0.389518	7.55518	4.18e-14	7.28e-13
ENSDARG00000060526	121.375	2.19542	0.290633	7.55392	4.22e-14	7.35e-13
ENSDARG00000098654	142.879	-2.06698	0.273685	-7.55238	4.27e-14	7.43e-13
ENSDARG00000055302	49.9047	4.20632	0.556963	7.55224	4.28e-14	7.43e-13
ENSDARG00000075014	3444.95	0.477068	0.0631683	7.55232	4.28e-14	7.43e-13
ENSDARG00000028053	59.6231	3.4746	0.460414	7.54668	4.46e-14	7.74e-13
ENSDARG00000014817	335.861	-1.30568	0.173026	-7.54617	4.48e-14	7.77e-13
ENSDARG00000045074	373.79	-1.26246	0.167302	-7.54597	4.49e-14	7.77e-13
ENSDARG00000059472	221.65	1.61382	0.213909	7.54441	4.54e-14	7.86e-13
ENSDARG00000011459	1099.2	-0.768161	0.101831	-7.54348	4.58e-14	7.91e-13
ENSDARG00000089039	341.012	1.24091	0.164534	7.54196	4.63e-14	8e-13
ENSDARG00000069765	64.8101	3.21108	0.425829	7.54076	4.67e-14	8.06e-13
ENSDARG00000060668	49.259	4.58793	0.6089	7.53479	4.89e-14	8.44e-13
ENSDARG00000014031	61.1314	3.33324	0.442853	7.52674	5.2e-14	8.96e-13
ENSDARG00000110040	65.2231	3.27547	0.435288	7.52483	5.28e-14	9.09e-13
ENSDARG00000097342	49.2461	4.18631	0.556553	7.52184	5.4e-14	9.29e-13
ENSDARG00000009733	356.439	-1.25147	0.166448	-7.5187	5.53e-14	9.51e-13
ENSDARG00000068995	562.594	-1.06876	0.142156	-7.51822	5.55e-14	9.54e-13
ENSDARG00000076332	85.6207	2.6681	0.354942	7.51698	5.61e-14	9.62e-13
ENSDARG00000074758	3040.47	-0.518349	0.0690077	-7.51147	5.85e-14	1e-12
ENSDARG00000014680	188.815	-1.75079	0.233297	-7.50455	6.16e-14	1.06e-12
ENSDARG00000078659	101.003	2.50348	0.333639	7.50358	6.21e-14	1.06e-12
ENSDARG00000005716	172.922	1.74959	0.233204	7.50243	6.26e-14	1.07e-12
ENSDARG00000046098	512.358	1.05646	0.140835	7.5014	6.31e-14	1.08e-12
ENSDARG00000078552	327.834	-1.30963	0.174615	-7.50014	6.38e-14	1.09e-12
ENSDARG00000109358	93.9187	2.46383	0.328568	7.49868	6.45e-14	1.1e-12
ENSDARG00000015567	63.8163	3.1886	0.42533	7.49677	6.54e-14	1.12e-12
ENSDARG00000098387	636.31	0.939009	0.125289	7.49475	6.64e-14	1.13e-12
ENSDARG00000043081	1268.78	-0.687597	0.0918289	-7.48781	7e-14	1.19e-12
ENSDARG00000088293	167.045	-1.92129	0.256731	-7.48366	7.23e-14	1.23e-12
ENSDARG00000079378	250.612	1.43549	0.191878	7.48127	7.36e-14	1.25e-12
ENSDARG00000093316	294.201	1.36803	0.182912	7.47913	7.48e-14	1.27e-12
ENSDARG00000006112	1054.24	-0.784236	0.104872	-7.47801	7.55e-14	1.28e-12
ENSDARG00000060751	431.63	-1.16216	0.155582	-7.4698	8.03e-14	1.36e-12
ENSDARG00000016404	300.581	1.42739	0.191285	7.46209	8.52e-14	1.44e-12
ENSDARG00000052765	49.0742	4.43813	0.594929	7.45993	8.66e-14	1.47e-12
ENSDARG00000069961	266.168	-1.45734	0.195441	-7.45666	8.87e-14	1.5e-12
ENSDARG00000029072	2724.65	-0.513097	0.0688846	-7.44865	9.43e-14	1.6e-12
ENSDARG00000076005	225.821	1.5391	0.20681	7.44208	9.91e-14	1.68e-12
ENSDARG00000103713	87.1686	2.59124	0.348303	7.43961	1.01e-13	1.71e-12
ENSDARG00000075536	847.822	-0.845437	0.113641	-7.43951	1.01e-13	1.71e-12
ENSDARG00000103929	349.852	1.21756	0.163668	7.43916	1.01e-13	1.71e-12
ENSDARG00000052244	725.637	-0.923242	0.124141	-7.43704	1.03e-13	1.73e-12
ENSDARG00000027041	191.541	1.67007	0.224744	7.43099	1.08e-13	1.81e-12
ENSDARG00000041505	1921.36	-0.629905	0.0847715	-7.43063	1.08e-13	1.82e-12
ENSDARG00000060927	87.0118	2.53206	0.340894	7.42771	1.1e-13	1.86e-12
ENSDARG00000038716	48.2951	4.15675	0.559688	7.42691	1.11e-13	1.87e-12
ENSDARG00000034173	212.741	-1.60726	0.216469	-7.42487	1.13e-13	1.89e-12
ENSDARG00000079575	222.413	-1.57196	0.211838	-7.42061	1.17e-13	1.96e-12
ENSDARG00000105358	66.3364	-3.63481	0.490278	-7.41377	1.23e-13	2.06e-12
ENSDARG00000068787	54.8584	3.8595	0.520674	7.4125	1.24e-13	2.08e-12
ENSDARG00000051896	95.7495	2.57417	0.347302	7.41189	1.25e-13	2.08e-12
ENSDARG00000102583	601.769	-0.985201	0.13293	-7.41143	1.25e-13	2.09e-12
ENSDARG00000055938	802.033	0.843408	0.113806	7.41095	1.25e-13	2.1e-12
ENSDARG00000100370	122.135	-2.21418	0.298856	-7.40885	1.27e-13	2.13e-12
ENSDARG00000029995	210.817	4.46328	0.602659	7.40598	1.3e-13	2.17e-12
ENSDARG00000058000	936.852	-0.787269	0.106348	-7.40274	1.33e-13	2.22e-12
ENSDARG00000016141	127.1	2.02463	0.273566	7.40088	1.35e-13	2.25e-12
ENSDARG00000062936	268.432	1.37671	0.186047	7.39978	1.36e-13	2.27e-12
ENSDARG00000095863	53.8668	6.0756	0.82144	7.39628	1.4e-13	2.33e-12
ENSDARG00000071506	646.163	-1.04099	0.140747	-7.39617	1.4e-13	2.33e-12
ENSDARG00000074846	298.204	-1.33328	0.180404	-7.39049	1.46e-13	2.43e-12
ENSDARG00000093799	347.358	-1.24052	0.167922	-7.38746	1.5e-13	2.48e-12
ENSDARG00000032831	185.504	1.74116	0.235698	7.38724	1.5e-13	2.49e-12
ENSDARG00000061214	601.215	-0.981533	0.133036	-7.37794	1.61e-13	2.66e-12
ENSDARG00000036809	149.055	1.92715	0.261313	7.37489	1.64e-13	2.72e-12
ENSDARG00000097320	143.947	-1.9824	0.268905	-7.37214	1.68e-13	2.78e-12
ENSDARG00000044511	219.082	1.64657	0.223471	7.36818	1.73e-13	2.86e-12
ENSDARG00000076144	892.823	-0.789997	0.107219	-7.36805	1.73e-13	2.86e-12
ENSDARG00000006497	204.606	1.55735	0.211492	7.36364	1.79e-13	2.95e-12
ENSDARG00000019302	240.386	-1.51965	0.206398	-7.36271	1.8e-13	2.97e-12
ENSDARG00000087456	183.191	1.68449	0.228903	7.35894	1.85e-13	3.06e-12
ENSDARG00000002197	45.89	5.0071	0.680809	7.35464	1.91e-13	3.15e-12
ENSDARG00000011334	158.771	-1.87597	0.255131	-7.35299	1.94e-13	3.19e-12
ENSDARG00000045516	90.2123	7.82935	1.06495	7.35182	1.96e-13	3.22e-12
ENSDARG00000044524	236.191	-1.54505	0.210497	-7.34001	2.14e-13	3.51e-12
ENSDARG00000040158	980.514	-0.790135	0.107781	-7.3309	2.29e-13	3.75e-12
ENSDARG00000099344	81.6689	2.65009	0.361602	7.32874	2.32e-13	3.81e-12
ENSDARG00000008243	1222.15	-0.686696	0.0937643	-7.32364	2.41e-13	3.96e-12
ENSDARG00000077499	358.421	-1.25262	0.171121	-7.32008	2.48e-13	4.06e-12
ENSDARG00000061140	293.531	1.34569	0.183898	7.3176	2.52e-13	4.13e-12
ENSDARG00000102808	304.052	-1.3649	0.186751	-7.30863	2.7e-13	4.42e-12
ENSDARG00000019205	1308.75	0.660005	0.0903061	7.30853	2.7e-13	4.42e-12
ENSDARG00000038524	1382.16	-0.644732	0.0884712	-7.28748	3.16e-13	5.16e-12
ENSDARG00000042866	615.982	-0.973092	0.133648	-7.28099	3.31e-13	5.41e-12
ENSDARG00000004782	891.204	0.828072	0.113746	7.28003	3.34e-13	5.44e-12
ENSDARG00000014577	1364.08	-0.65882	0.0905071	-7.27921	3.36e-13	5.47e-12
ENSDARG00000070567	49.8116	3.88973	0.534422	7.2784	3.38e-13	5.5e-12
ENSDARG00000059367	125.192	2.07359	0.284997	7.27582	3.44e-13	5.6e-12
ENSDARG00000051962	225.805	1.49809	0.205954	7.2739	3.49e-13	5.68e-12
ENSDARG00000036414	780.48	-0.845466	0.116253	-7.27261	3.53e-13	5.73e-12
ENSDARG00000015759	149.113	1.83805	0.252818	7.27026	3.59e-13	5.83e-12
ENSDARG00000052688	180.139	1.65378	0.227516	7.26883	3.63e-13	5.88e-12
ENSDARG00000004078	1406.29	-0.64438	0.0886714	-7.26705	3.67e-13	5.96e-12
ENSDARG00000061566	1783.81	0.597916	0.082314	7.26384	3.76e-13	6.1e-12
ENSDARG00000056314	46.7079	5.53734	0.762509	7.262	3.81e-13	6.18e-12
ENSDARG00000004171	320.52	1.26853	0.174919	7.25211	4.1e-13	6.64e-12
ENSDARG00000060753	178.342	1.73815	0.239777	7.24904	4.2e-13	6.79e-12
ENSDARG00000014378	508.398	0.986278	0.136078	7.24789	4.23e-13	6.83e-12
ENSDARG00000014657	258.196	-1.66614	0.229879	-7.24788	4.23e-13	6.83e-12
ENSDARG00000093347	58.9343	3.21715	0.444196	7.24264	4.4e-13	7.1e-12
ENSDARG00000022904	743.767	-0.865939	0.119572	-7.242	4.42e-13	7.13e-12
ENSDARG00000070110	107.638	2.2467	0.310336	7.23958	4.5e-13	7.25e-12
ENSDARG00000038669	109.667	-2.29569	0.317158	-7.23831	4.54e-13	7.31e-12
ENSDARG00000003250	284.717	-1.355	0.187361	-7.23202	4.76e-13	7.65e-12
ENSDARG00000063682	60.8723	3.26624	0.45177	7.22988	4.83e-13	7.77e-12
ENSDARG00000079315	291.616	-1.38437	0.191489	-7.22951	4.85e-13	7.79e-12
ENSDARG00000104119	135.608	1.9032	0.263334	7.22733	4.93e-13	7.91e-12
ENSDARG00000053666	281.822	-1.36585	0.189024	-7.22582	4.98e-13	7.99e-12
ENSDARG00000073912	138.513	1.93846	0.268351	7.22359	5.06e-13	8.11e-12
ENSDARG00000023445	82.3091	2.57112	0.356033	7.22158	5.14e-13	8.23e-12
ENSDARG00000044010	263.475	1.38746	0.192322	7.21425	5.42e-13	8.68e-12
ENSDARG00000061177	265.3	-1.52134	0.210889	-7.21396	5.43e-13	8.69e-12
ENSDARG00000022650	59.41	3.2818	0.454947	7.21359	5.45e-13	8.71e-12
ENSDARG00000079183	95.1721	2.33171	0.32333	7.21156	5.53e-13	8.83e-12
ENSDARG00000040944	80.3183	2.59053	0.35928	7.21034	5.58e-13	8.91e-12
ENSDARG00000117735	73.4737	2.79413	0.387673	7.20744	5.7e-13	9.09e-12
ENSDARG00000092240	128.82	1.99111	0.276309	7.20611	5.76e-13	9.17e-12
ENSDARG00000057571	44.9302	4.44054	0.616563	7.20208	5.93e-13	9.44e-12
ENSDARG00000098410	89.1989	-2.67692	0.371896	-7.19804	6.11e-13	9.72e-12
ENSDARG00000060893	118.384	2.06326	0.286645	7.19798	6.11e-13	9.72e-12
ENSDARG00000008575	776.684	-0.84497	0.117403	-7.1972	6.15e-13	9.76e-12
ENSDARG00000102415	1262.95	0.65125	0.0904893	7.19698	6.16e-13	9.77e-12
ENSDARG00000034559	117.348	2.13498	0.297075	7.18667	6.64e-13	1.05e-11
ENSDARG00000055493	180.685	1.67313	0.232824	7.18625	6.66e-13	1.06e-11
ENSDARG00000103004	274.499	-1.35173	0.188132	-7.185	6.72e-13	1.06e-11
ENSDARG00000002587	215.131	1.51326	0.210718	7.18145	6.9e-13	1.09e-11
ENSDARG00000043661	162.176	-1.8177	0.253226	-7.17814	7.07e-13	1.12e-11
ENSDARG00000024829	84.5905	2.48462	0.34624	7.17602	7.18e-13	1.13e-11
ENSDARG00000023627	904.484	0.759999	0.105972	7.17171	7.41e-13	1.17e-11
ENSDARG00000042824	753.685	-0.84884	0.118374	-7.17082	7.46e-13	1.18e-11
ENSDARG00000099974	52.718	3.55404	0.495689	7.16991	7.5e-13	1.18e-11
ENSDARG00000007693	3256.5	-0.468837	0.0653982	-7.16896	7.56e-13	1.19e-11
ENSDARG00000087303	849.979	-0.808075	0.11288	-7.15873	8.14e-13	1.28e-11
ENSDARG00000022772	288.817	-1.32912	0.185672	-7.15844	8.16e-13	1.28e-11
ENSDARG00000038643	1100.61	0.691154	0.0965805	7.15625	8.29e-13	1.3e-11
ENSDARG00000090552	690.694	0.851622	0.119015	7.15556	8.33e-13	1.31e-11
ENSDARG00000053668	1061.38	-0.712275	0.0995935	-7.15182	8.56e-13	1.34e-11
ENSDARG00000092634	65.1204	-5.69022	0.795877	-7.14963	8.7e-13	1.37e-11
ENSDARG00000073716	100.128	2.25477	0.315379	7.14939	8.72e-13	1.37e-11
ENSDARG00000044954	92.0541	2.45084	0.342811	7.14923	8.73e-13	1.37e-11
ENSDARG00000023062	1788.61	0.576875	0.0807176	7.14682	8.88e-13	1.39e-11
ENSDARG00000092499	611.913	0.896285	0.125424	7.14603	8.93e-13	1.4e-11
ENSDARG00000029720	93.9357	-2.59846	0.363654	-7.14542	8.97e-13	1.4e-11
ENSDARG00000017445	1141.18	-0.708496	0.0991582	-7.1451	8.99e-13	1.41e-11
ENSDARG00000085249	50.9418	3.57632	0.50073	7.14222	9.18e-13	1.43e-11
ENSDARG00000059049	248.263	-1.51798	0.212605	-7.13991	9.34e-13	1.46e-11
ENSDARG00000102228	195.494	-1.87209	0.262244	-7.13873	9.42e-13	1.47e-11
ENSDARG00000070743	67.4795	2.95641	0.414234	7.13704	9.54e-13	1.49e-11
ENSDARG00000019235	245.141	1.41132	0.197913	7.13102	9.96e-13	1.55e-11
ENSDARG00000017741	755.759	-0.817393	0.114713	-7.12552	1.04e-12	1.61e-11
ENSDARG00000024694	242.371	1.46704	0.205975	7.12242	1.06e-12	1.65e-11
ENSDARG00000090901	184.317	-1.66316	0.233632	-7.11872	1.09e-12	1.69e-11
ENSDARG00000099673	42.9548	5.14055	0.722334	7.11659	1.11e-12	1.72e-11
ENSDARG00000015128	3421.79	-0.455056	0.063944	-7.11647	1.11e-12	1.72e-11
ENSDARG00000092115	5592.53	0.403772	0.0567549	7.1143	1.12e-12	1.74e-11
ENSDARG00000054696	368.833	-1.20655	0.169638	-7.1125	1.14e-12	1.77e-11
ENSDARG00000085825	73.7505	2.66115	0.374194	7.1117	1.15e-12	1.77e-11
ENSDARG00000016016	384.153	-1.15524	0.162543	-7.10732	1.18e-12	1.83e-11
ENSDARG00000079295	198	-1.70623	0.240188	-7.10373	1.21e-12	1.88e-11
ENSDARG00000027529	399.422	-1.11639	0.157179	-7.10265	1.22e-12	1.89e-11
ENSDARG00000103924	262.992	-1.38213	0.194597	-7.10256	1.22e-12	1.89e-11
ENSDARG00000037408	200.499	-1.68085	0.23665	-7.10271	1.22e-12	1.89e-11
ENSDARG00000076404	259.338	-1.39456	0.196417	-7.10002	1.25e-12	1.92e-11
ENSDARG00000069244	201.001	-1.58001	0.222599	-7.09801	1.27e-12	1.95e-11
ENSDARG00000032816	245.211	1.59828	0.225202	7.09711	1.27e-12	1.96e-11
ENSDARG00000075853	363.565	-1.15701	0.163053	-7.09589	1.29e-12	1.98e-11
ENSDARG00000056209	56.8077	3.40124	0.47939	7.09494	1.29e-12	1.99e-11
ENSDARG00000018478	99.6901	10.4235	1.47213	7.08055	1.44e-12	2.21e-11
ENSDARG00000070173	46.2234	5.84709	0.825918	7.0795	1.45e-12	2.22e-11
ENSDARG00000098578	122.657	1.99268	0.28149	7.07902	1.45e-12	2.23e-11
ENSDARG00000088140	1263.87	-0.695072	0.0981955	-7.07845	1.46e-12	2.24e-11
ENSDARG00000063924	3956.32	-0.509315	0.0719628	-7.07747	1.47e-12	2.25e-11
ENSDARG00000045661	510.356	-0.973938	0.137749	-7.0704	1.54e-12	2.37e-11
ENSDARG00000100244	61.7441	3.03289	0.428975	7.07008	1.55e-12	2.37e-11
ENSDARG00000068910	245.921	-1.4495	0.205023	-7.06992	1.55e-12	2.37e-11
ENSDARG00000105430	70.2812	-3.0823	0.436069	-7.06838	1.57e-12	2.39e-11
ENSDARG00000068219	509.18	-0.983642	0.139171	-7.06788	1.57e-12	2.4e-11
ENSDARG00000037559	1633.85	-0.584836	0.0827607	-7.06659	1.59e-12	2.42e-11
ENSDARG00000067670	120.474	2.14797	0.304041	7.06475	1.61e-12	2.45e-11
ENSDARG00000097973	179.115	-1.6897	0.239184	-7.06443	1.61e-12	2.46e-11
ENSDARG00000060680	43.5877	4.25129	0.601833	7.06391	1.62e-12	2.46e-11
ENSDARG00000080777	49.5245	3.78281	0.535589	7.06291	1.63e-12	2.48e-11
ENSDARG00000001870	42.3692	4.69551	0.664891	7.06208	1.64e-12	2.49e-11
ENSDARG00000077920	56.4951	3.39256	0.480407	7.06185	1.64e-12	2.5e-11
ENSDARG00000105431	56.2797	-4.87397	0.690353	-7.06012	1.66e-12	2.53e-11
ENSDARG00000011821	97.211	2.34279	0.331873	7.05928	1.67e-12	2.54e-11
ENSDARG00000105088	59.62	3.12464	0.442728	7.05771	1.69e-12	2.57e-11
ENSDARG00000043963	202.694	1.55087	0.219762	7.05706	1.7e-12	2.58e-11
ENSDARG00000041108	261.349	-1.41268	0.200211	-7.05595	1.71e-12	2.6e-11
ENSDARG00000079011	1612.49	-0.5975	0.0847233	-7.05237	1.76e-12	2.66e-11
ENSDARG00000068763	508.773	-1.03201	0.146339	-7.05215	1.76e-12	2.66e-11
ENSDARG00000053457	4607.46	-0.425188	0.0602997	-7.05125	1.77e-12	2.68e-11
ENSDARG00000003429	326.591	-1.22138	0.173238	-7.05029	1.79e-12	2.7e-11
ENSDARG00000009754	395.001	-1.16194	0.164873	-7.04749	1.82e-12	2.75e-11
ENSDARG00000028228	205.179	1.52932	0.217109	7.04402	1.87e-12	2.82e-11
ENSDARG00000067713	445.599	-1.03375	0.146903	-7.03692	1.97e-12	2.96e-11
ENSDARG00000090401	524.598	-1.0237	0.145479	-7.03672	1.97e-12	2.96e-11
ENSDARG00000104089	86.1891	2.38843	0.339444	7.03631	1.97e-12	2.97e-11
ENSDARG00000027903	120.367	2.22481	0.316288	7.03413	2.01e-12	3.02e-11
ENSDARG00000052438	644.465	-0.877057	0.12469	-7.03387	2.01e-12	3.02e-11
ENSDARG00000025375	524.397	-1.02782	0.146154	-7.03249	2.03e-12	3.05e-11
ENSDARG00000005368	58.9081	3.11104	0.442591	7.02916	2.08e-12	3.12e-11
ENSDARG00000097513	244.029	-1.55264	0.220892	-7.02896	2.08e-12	3.12e-11
ENSDARG00000095102	66.3266	-3.20302	0.455851	-7.02647	2.12e-12	3.17e-11
ENSDARG00000104172	55.6844	3.35686	0.477751	7.02639	2.12e-12	3.17e-11
ENSDARG00000114920	166.563	1.70865	0.243201	7.02566	2.13e-12	3.19e-11
ENSDARG00000042684	94.7128	2.31788	0.330018	7.02348	2.16e-12	3.24e-11
ENSDARG00000010758	174.161	1.68246	0.239613	7.02155	2.19e-12	3.28e-11
ENSDARG00000032083	139.764	1.85108	0.263989	7.01196	2.35e-12	3.51e-11
ENSDARG00000021720	291.289	1.2673	0.180801	7.00937	2.39e-12	3.57e-11
ENSDARG00000044125	229.316	-1.48896	0.212435	-7.009	2.4e-12	3.58e-11
ENSDARG00000015343	512.43	-0.96294	0.137458	-7.00532	2.46e-12	3.67e-11
ENSDARG00000103184	88.6822	2.48887	0.355483	7.00139	2.53e-12	3.77e-11
ENSDARG00000058593	258.068	-1.44454	0.206349	-7.00045	2.55e-12	3.8e-11
ENSDARG00000069279	204.389	1.57304	0.224758	6.99881	2.58e-12	3.84e-11
ENSDARG00000020573	2389.32	-0.505795	0.0723284	-6.99303	2.69e-12	4e-11
ENSDARG00000014106	46.1073	3.96624	0.567262	6.99189	2.71e-12	4.03e-11
ENSDARG00000115161	129.743	1.91455	0.273822	6.99197	2.71e-12	4.03e-11
ENSDARG00000013415	1521.99	-0.595381	0.0851551	-6.99172	2.72e-12	4.03e-11
ENSDARG00000020326	937.318	-0.746	0.106703	-6.99137	2.72e-12	4.04e-11
ENSDARG00000060148	184.292	1.5886	0.227239	6.99088	2.73e-12	4.05e-11
ENSDARG00000054438	205.753	1.60087	0.22907	6.98857	2.78e-12	4.11e-11
ENSDARG00000035329	970.926	-0.80565	0.115347	-6.98459	2.86e-12	4.23e-11
ENSDARG00000104517	302.007	1.22964	0.176081	6.98342	2.88e-12	4.26e-11
ENSDARG00000099377	244.007	-1.44351	0.206761	-6.98152	2.92e-12	4.31e-11
ENSDARG00000060457	1694.92	0.628035	0.0899744	6.98015	2.95e-12	4.35e-11
ENSDARG00000116367	110.534	-2.19899	0.315299	-6.9743	3.07e-12	4.54e-11
ENSDARG00000033889	171.388	-1.70555	0.244615	-6.9724	3.12e-12	4.59e-11
ENSDARG00000044318	291.599	-1.39084	0.199487	-6.97209	3.12e-12	4.6e-11
ENSDARG00000099995	204.366	1.53618	0.220363	6.97115	3.14e-12	4.63e-11
ENSDARG00000022165	369.335	1.10592	0.158666	6.97011	3.17e-12	4.66e-11
ENSDARG00000112234	632.382	0.853833	0.122588	6.96509	3.28e-12	4.83e-11
ENSDARG00000074244	441.145	-1.03939	0.149345	-6.95965	3.41e-12	5.01e-11
ENSDARG00000035559	459.648	-1.0119	0.145449	-6.95709	3.47e-12	5.1e-11
ENSDARG00000075555	117.584	1.97147	0.283414	6.95614	3.5e-12	5.13e-11
ENSDARG00000074686	655.586	-0.945541	0.135936	-6.95577	3.51e-12	5.14e-11
ENSDARG00000034344	83.9566	2.41919	0.347809	6.9555	3.51e-12	5.15e-11
ENSDARG00000017504	65.6636	-3.18976	0.458645	-6.95475	3.53e-12	5.17e-11
ENSDARG00000089643	73.8007	2.72517	0.392032	6.9514	3.62e-12	5.29e-11
ENSDARG00000102377	408.695	1.24452	0.179163	6.94629	3.75e-12	5.49e-11
ENSDARG00000110973	56.9813	3.16145	0.455354	6.94283	3.84e-12	5.62e-11
ENSDARG00000027112	194.648	1.54195	0.222096	6.94272	3.85e-12	5.62e-11
ENSDARG00000117107	56.8148	3.15719	0.454797	6.94198	3.87e-12	5.64e-11
ENSDARG00000092728	85.5701	-2.5668	0.369821	-6.94067	3.9e-12	5.69e-11
ENSDARG00000090873	223.134	-1.50411	0.216891	-6.93487	4.07e-12	5.93e-11
ENSDARG00000062154	242.611	1.45724	0.210169	6.93369	4.1e-12	5.97e-11
ENSDARG00000105265	96.317	-2.35222	0.339299	-6.93258	4.13e-12	6.02e-11
ENSDARG00000012432	272.875	-1.35376	0.195532	-6.9235	4.41e-12	6.41e-11
ENSDARG00000096562	709.032	-0.87032	0.125755	-6.92073	4.49e-12	6.53e-11
ENSDARG00000091792	227.124	1.38314	0.199899	6.91921	4.54e-12	6.6e-11
ENSDARG00000086746	758.262	-0.843875	0.121995	-6.91727	4.6e-12	6.69e-11
ENSDARG00000042010	40.6988	5.06315	0.732154	6.91542	4.66e-12	6.77e-11
ENSDARG00000037281	84.9696	10.1928	1.47399	6.91512	4.67e-12	6.78e-11
ENSDARG00000040700	401.913	-1.12861	0.163286	-6.91187	4.78e-12	6.93e-11
ENSDARG00000077474	164.815	1.66571	0.241051	6.91018	4.84e-12	7.01e-11
ENSDARG00000014420	68.1423	7.42487	1.07506	6.90649	4.97e-12	7.19e-11
ENSDARG00000007783	72.1621	-2.87452	0.416311	-6.90474	5.03e-12	7.27e-11
ENSDARG00000103067	40.7529	4.45273	0.645277	6.90049	5.18e-12	7.49e-11
ENSDARG00000043281	201.523	1.49781	0.217147	6.89766	5.29e-12	7.64e-11
ENSDARG00000037997	116.596	1.95755	0.283846	6.89652	5.33e-12	7.69e-11
ENSDARG00000074301	393.256	-1.08328	0.157184	-6.89182	5.51e-12	7.95e-11
ENSDARG00000073847	242.77	-1.51392	0.219706	-6.89069	5.55e-12	8e-11
ENSDARG00000039929	54.3794	3.25981	0.473257	6.88803	5.66e-12	8.15e-11
ENSDARG00000043781	156.128	-1.82988	0.265676	-6.88762	5.67e-12	8.17e-11
ENSDARG00000104066	949.903	-0.764242	0.110961	-6.88751	5.68e-12	8.17e-11
ENSDARG00000052779	47.2457	3.80732	0.552836	6.88688	5.7e-12	8.2e-11
ENSDARG00000030297	300.389	-1.26808	0.18415	-6.8861	5.73e-12	8.24e-11
ENSDARG00000045487	2362.64	-0.540571	0.0785648	-6.88057	5.96e-12	8.56e-11
ENSDARG00000031776	5215.83	-0.387011	0.0562489	-6.88032	5.97e-12	8.56e-11
ENSDARG00000077907	85.6112	-2.74555	0.399044	-6.88033	5.97e-12	8.56e-11
ENSDARG00000095005	147.832	-1.88561	0.274219	-6.87628	6.14e-12	8.8e-11
ENSDARG00000012076	81.938	10.1402	1.4748	6.87564	6.17e-12	8.84e-11
ENSDARG00000033950	159.197	1.7248	0.250939	6.8734	6.27e-12	8.97e-11
ENSDARG00000053835	151.96	1.71541	0.249754	6.86841	6.49e-12	9.29e-11
ENSDARG00000063612	201.929	1.58586	0.23092	6.86756	6.53e-12	9.33e-11
ENSDARG00000073905	711.341	0.848239	0.123538	6.86622	6.59e-12	9.42e-11
ENSDARG00000036086	138.364	1.80315	0.262768	6.86212	6.78e-12	9.69e-11
ENSDARG00000056481	647.073	0.910702	0.132738	6.86091	6.84e-12	9.76e-11
ENSDARG00000006757	42.197	4.07229	0.593583	6.86053	6.86e-12	9.78e-11
ENSDARG00000075542	180.209	1.57241	0.229273	6.85828	6.97e-12	9.93e-11
ENSDARG00000003820	2046.73	-0.524066	0.0764446	-6.8555	7.11e-12	1.01e-10
ENSDARG00000105459	259.138	1.31063	0.191246	6.85311	7.23e-12	1.03e-10
ENSDARG00000063563	230.721	1.35959	0.198478	6.85009	7.38e-12	1.05e-10
ENSDARG00000071024	57.8372	3.07639	0.449384	6.8458	7.61e-12	1.08e-10
ENSDARG00000041723	235.295	-1.44142	0.210597	-6.84442	7.68e-12	1.09e-10
ENSDARG00000093453	48.6363	3.42647	0.500839	6.84147	7.84e-12	1.11e-10
ENSDARG00000055381	193.568	1.54772	0.226248	6.84079	7.88e-12	1.12e-10
ENSDARG00000097057	300.038	1.24919	0.182616	6.84055	7.89e-12	1.12e-10
ENSDARG00000068374	400.964	1.10949	0.162201	6.84023	7.91e-12	1.12e-10
ENSDARG00000019098	436.646	0.996994	0.145762	6.83988	7.93e-12	1.12e-10
ENSDARG00000022795	86.9053	2.40352	0.351472	6.83845	8.01e-12	1.13e-10
ENSDARG00000043587	484.718	-0.970237	0.141913	-6.83684	8.1e-12	1.14e-10
ENSDARG00000067566	376.561	-1.11488	0.163083	-6.8363	8.13e-12	1.15e-10
ENSDARG00000057598	78.7859	10.0838	1.47641	6.82991	8.5e-12	1.2e-10
ENSDARG00000009567	42.6448	4.08577	0.598605	6.82549	8.76e-12	1.24e-10
ENSDARG00000044295	170.362	-1.67936	0.246202	-6.82105	9.04e-12	1.27e-10
ENSDARG00000024831	198.521	1.49546	0.219499	6.81305	9.56e-12	1.35e-10
ENSDARG00000075188	132.129	1.97358	0.289763	6.81101	9.69e-12	1.36e-10
ENSDARG00000006691	5504.21	-0.396192	0.0581732	-6.81057	9.72e-12	1.37e-10
ENSDARG00000070555	192.732	1.4919	0.219078	6.80992	9.76e-12	1.37e-10
ENSDARG00000075504	151.287	-1.80366	0.264855	-6.80999	9.76e-12	1.37e-10
ENSDARG00000018569	407.713	-1.06156	0.155893	-6.80954	9.79e-12	1.38e-10
ENSDARG00000099538	87.3521	2.27003	0.333526	6.80615	1e-11	1.41e-10
ENSDARG00000019365	80.3215	-2.63481	0.387194	-6.80489	1.01e-11	1.42e-10
ENSDARG00000071261	100.971	-2.30576	0.338981	-6.80203	1.03e-11	1.45e-10
ENSDARG00000016667	44.2489	3.70366	0.544714	6.79928	1.05e-11	1.47e-10
ENSDARG00000055825	41.6358	5.69324	0.837865	6.79494	1.08e-11	1.52e-10
ENSDARG00000016676	342.765	-1.14105	0.167978	-6.79286	1.1e-11	1.54e-10
ENSDARG00000102868	47.5811	3.82322	0.563139	6.78913	1.13e-11	1.58e-10
ENSDARG00000029768	532.007	-0.916716	0.135039	-6.78853	1.13e-11	1.58e-10
ENSDARG00000062744	57.5482	2.97155	0.437837	6.78689	1.15e-11	1.6e-10
ENSDARG00000102701	205.274	1.44105	0.212342	6.78647	1.15e-11	1.6e-10
ENSDARG00000058771	189.741	1.52614	0.224895	6.78604	1.15e-11	1.61e-10
ENSDARG00000063299	79.3739	2.40368	0.354274	6.78479	1.16e-11	1.62e-10
ENSDARG00000104795	362.98	1.13478	0.167272	6.78405	1.17e-11	1.63e-10
ENSDARG00000056530	260.359	1.29732	0.191232	6.78405	1.17e-11	1.63e-10
ENSDARG00000035858	614.722	-0.857624	0.126434	-6.78316	1.18e-11	1.64e-10
ENSDARG00000110528	38.4669	4.74785	0.699985	6.78279	1.18e-11	1.64e-10
ENSDARG00000062171	188.367	1.58085	0.233081	6.78241	1.18e-11	1.64e-10
ENSDARG00000042690	97.4279	2.44459	0.360508	6.78097	1.19e-11	1.66e-10
ENSDARG00000077009	298.324	-1.22682	0.181138	-6.77285	1.26e-11	1.75e-10
ENSDARG00000101849	718.53	-0.80191	0.118405	-6.77258	1.27e-11	1.75e-10
ENSDARG00000067797	232.462	-1.38748	0.204889	-6.77184	1.27e-11	1.76e-10
ENSDARG00000045842	293.256	-1.24194	0.183465	-6.76934	1.29e-11	1.79e-10
ENSDARG00000001818	49.3784	3.30484	0.48838	6.76694	1.32e-11	1.82e-10
ENSDARG00000093671	77.0415	2.4597	0.36356	6.7656	1.33e-11	1.84e-10
ENSDARG00000079486	150.706	1.75623	0.259746	6.76131	1.37e-11	1.89e-10
ENSDARG00000104665	72.0771	2.90624	0.430541	6.75021	1.48e-11	2.04e-10
ENSDARG00000098057	47.4772	3.46633	0.513585	6.74929	1.49e-11	2.05e-10
ENSDARG00000071701	153.999	-1.78335	0.264326	-6.74679	1.51e-11	2.09e-10
ENSDARG00000062402	97.5127	2.10871	0.312598	6.74575	1.52e-11	2.1e-10
ENSDARG00000074057	1310.31	-0.629039	0.093274	-6.744	1.54e-11	2.12e-10
ENSDARG00000053262	46.3037	6.26776	0.929689	6.74178	1.56e-11	2.15e-10
ENSDARG00000098640	201.915	-1.56482	0.232172	-6.73991	1.58e-11	2.18e-10
ENSDARG00000005230	596.443	0.889322	0.131964	6.73913	1.59e-11	2.19e-10
ENSDARG00000099840	119.733	1.8907	0.280596	6.73816	1.6e-11	2.21e-10
ENSDARG00000069377	918.311	-0.849234	0.126037	-6.73796	1.61e-11	2.21e-10
ENSDARG00000098191	558.633	-0.974813	0.144688	-6.73734	1.61e-11	2.21e-10
ENSDARG00000084449	40.6959	4.01478	0.596354	6.73221	1.67e-11	2.29e-10
ENSDARG00000097102	309.73	-1.34155	0.199328	-6.73039	1.69e-11	2.32e-10
ENSDARG00000102403	602.93	0.883179	0.131261	6.72843	1.72e-11	2.35e-10
ENSDARG00000093600	76.4019	2.4497	0.364144	6.72729	1.73e-11	2.37e-10
ENSDARG00000070165	477.351	-0.956626	0.142208	-6.72694	1.73e-11	2.37e-10
ENSDARG00000058246	100.676	-2.20525	0.327834	-6.72672	1.74e-11	2.37e-10
ENSDARG00000029668	435.14	1.01008	0.150227	6.72371	1.77e-11	2.42e-10
ENSDARG00000007370	70.5637	2.55618	0.380219	6.72291	1.78e-11	2.43e-10
ENSDARG00000103799	628.828	-0.865512	0.128759	-6.72197	1.79e-11	2.45e-10
ENSDARG00000026865	395.9	-1.0497	0.156219	-6.7194	1.82e-11	2.49e-10
ENSDARG00000044625	1304.03	-0.623723	0.0928479	-6.71768	1.85e-11	2.52e-10
ENSDARG00000045391	88.535	-2.38612	0.355207	-6.71755	1.85e-11	2.52e-10
ENSDARG00000100007	196.086	3.04213	0.453114	6.71384	1.9e-11	2.58e-10
ENSDARG00000062330	2887.56	-0.464716	0.0692978	-6.70607	2e-11	2.72e-10
ENSDARG00000078620	126.031	-1.94737	0.290472	-6.70416	2.03e-11	2.76e-10
ENSDARG00000017321	74.6341	2.5918	0.386726	6.70192	2.06e-11	2.8e-10
ENSDARG00000009026	38.7366	4.76316	0.711206	6.69729	2.12e-11	2.88e-10
ENSDARG00000074624	375.377	-1.07367	0.160313	-6.69734	2.12e-11	2.88e-10
ENSDARG00000013763	248.013	1.3315	0.198841	6.69628	2.14e-11	2.9e-10
ENSDARG00000061288	81.116	-2.56006	0.382381	-6.69507	2.16e-11	2.92e-10
ENSDARG00000087087	86.2893	2.53525	0.378745	6.6938	2.17e-11	2.95e-10
ENSDARG00000108038	129.246	-1.90764	0.285048	-6.69234	2.2e-11	2.97e-10
ENSDARG00000037961	204.943	1.41604	0.211643	6.6907	2.22e-11	3.01e-10
ENSDARG00000006413	1616.11	-0.578192	0.0864515	-6.68805	2.26e-11	3.06e-10
ENSDARG00000078494	50.7402	3.21258	0.480381	6.68756	2.27e-11	3.07e-10
ENSDARG00000015349	88.5425	2.22471	0.332703	6.68679	2.28e-11	3.08e-10
ENSDARG00000010873	807.052	-0.75144	0.112381	-6.68655	2.28e-11	3.09e-10
ENSDARG00000116438	74.54	2.58239	0.386391	6.68336	2.34e-11	3.15e-10
ENSDARG00000077573	280.669	-1.24073	0.185694	-6.6816	2.36e-11	3.19e-10
ENSDARG00000098431	111.755	1.94214	0.290715	6.68057	2.38e-11	3.21e-10
ENSDARG00000062688	147.289	1.7145	0.256647	6.68038	2.38e-11	3.21e-10
ENSDARG00000017986	1231.27	-0.616914	0.0924026	-6.67637	2.45e-11	3.3e-10
ENSDARG00000103211	108.021	2.01152	0.30131	6.67592	2.46e-11	3.31e-10
ENSDARG00000029064	317.907	1.17801	0.176472	6.67534	2.47e-11	3.32e-10
ENSDARG00000007129	78.5032	2.38452	0.357353	6.67274	2.51e-11	3.37e-10
ENSDARG00000046054	249.489	1.27336	0.190839	6.67241	2.52e-11	3.38e-10
ENSDARG00000018693	134.009	1.77048	0.265393	6.67117	2.54e-11	3.41e-10
ENSDARG00000020008	1282	-0.61631	0.0924145	-6.66898	2.58e-11	3.45e-10
ENSDARG00000069763	269.402	1.41325	0.211947	6.66792	2.59e-11	3.48e-10
ENSDARG00000054447	169.607	1.57801	0.23667	6.66752	2.6e-11	3.48e-10
ENSDARG00000024431	194.263	-1.50179	0.225277	-6.66642	2.62e-11	3.51e-10
ENSDARG00000101199	3651.23	0.420829	0.0631273	6.66635	2.62e-11	3.51e-10
ENSDARG00000044039	154.022	-1.76838	0.265319	-6.6651	2.64e-11	3.54e-10
ENSDARG00000082628	49.2954	3.30529	0.496065	6.66301	2.68e-11	3.58e-10
ENSDARG00000069904	51.6	3.23719	0.485931	6.66183	2.7e-11	3.61e-10
ENSDARG00000008403	191.373	1.44886	0.217618	6.65782	2.78e-11	3.71e-10
ENSDARG00000101145	200.781	1.54493	0.232099	6.65633	2.81e-11	3.74e-10
ENSDARG00000089079	130.746	-2.00886	0.301885	-6.65441	2.84e-11	3.79e-10
ENSDARG00000013752	146.723	4.7741	0.717436	6.65439	2.84e-11	3.79e-10
ENSDARG00000099491	571.646	0.897764	0.135017	6.64925	2.95e-11	3.92e-10
ENSDARG00000092950	91.7694	2.17877	0.32774	6.64787	2.97e-11	3.96e-10
ENSDARG00000097889	202.031	-1.52157	0.229031	-6.6435	3.06e-11	4.07e-10
ENSDARG00000106212	301.297	-1.20527	0.181496	-6.64074	3.12e-11	4.15e-10
ENSDARG00000073978	261.253	-1.34922	0.203174	-6.64071	3.12e-11	4.15e-10
ENSDARG00000033160	1132.22	0.644287	0.0970389	6.63948	3.15e-11	4.18e-10
ENSDARG00000103672	2415.11	-0.505971	0.0762175	-6.63852	3.17e-11	4.2e-10
ENSDARG00000044521	2525.04	-0.524945	0.0790878	-6.6375	3.19e-11	4.23e-10
ENSDARG00000099014	443.56	0.98146	0.147865	6.63755	3.19e-11	4.23e-10
ENSDARG00000070297	171.151	1.5965	0.240608	6.63529	3.24e-11	4.29e-10
ENSDARG00000055120	2863.95	-0.479624	0.0722989	-6.6339	3.27e-11	4.33e-10
ENSDARG00000017891	712.554	-0.777998	0.117407	-6.62653	3.44e-11	4.55e-10
ENSDARG00000043719	43.5712	6.17849	0.93284	6.62331	3.51e-11	4.64e-10
ENSDARG00000080775	84.1089	2.29512	0.346586	6.62208	3.54e-11	4.68e-10
ENSDARG00000076230	279.274	1.2328	0.186293	6.61755	3.65e-11	4.82e-10
ENSDARG00000034211	389.657	-1.19246	0.180289	-6.61417	3.74e-11	4.93e-10
ENSDARG00000019709	150.331	1.76403	0.266732	6.61348	3.75e-11	4.95e-10
ENSDARG00000102456	37.4591	5.21175	0.78807	6.61331	3.76e-11	4.95e-10
ENSDARG00000091813	212.082	1.37401	0.207883	6.60953	3.86e-11	5.08e-10
ENSDARG00000068275	174.49	1.51572	0.229402	6.60728	3.91e-11	5.15e-10
ENSDARG00000078717	142.484	1.79608	0.271843	6.60707	3.92e-11	5.16e-10
ENSDARG00000024030	99.7109	2.05345	0.31088	6.60529	3.97e-11	5.22e-10
ENSDARG00000098378	188.185	1.47606	0.223492	6.60453	3.99e-11	5.24e-10
ENSDARG00000004169	114.913	-2.00922	0.304244	-6.60397	4e-11	5.26e-10
ENSDARG00000054984	221.793	1.36511	0.206778	6.6018	4.06e-11	5.33e-10
ENSDARG00000029432	72.7892	-2.8346	0.429556	-6.59892	4.14e-11	5.43e-10
ENSDARG00000098899	420.639	-0.997267	0.151228	-6.59444	4.27e-11	5.6e-10
ENSDARG00000078979	336.354	1.10989	0.168315	6.59414	4.28e-11	5.6e-10
ENSDARG00000011257	140.473	1.70884	0.259183	6.59317	4.31e-11	5.64e-10
ENSDARG00000098204	1145.76	-0.678122	0.10288	-6.59138	4.36e-11	5.7e-10
ENSDARG00000100412	73.886	-2.64345	0.401053	-6.59127	4.36e-11	5.7e-10
ENSDARG00000089043	330.691	-1.1442	0.173664	-6.5886	4.44e-11	5.8e-10
ENSDARG00000040717	1089.52	-0.65762	0.0998297	-6.58742	4.48e-11	5.85e-10
ENSDARG00000081369	88.3296	-2.61909	0.397648	-6.58645	4.5e-11	5.88e-10
ENSDARG00000052674	2393.4	-0.479687	0.0728949	-6.58053	4.69e-11	6.12e-10
ENSDARG00000009299	351.476	1.14353	0.173792	6.57985	4.71e-11	6.14e-10
ENSDARG00000015985	71.4508	2.47897	0.376843	6.57824	4.76e-11	6.2e-10
ENSDARG00000031100	2452.92	-0.467996	0.0711462	-6.57795	4.77e-11	6.21e-10
ENSDARG00000008867	696.398	-0.796399	0.121087	-6.57709	4.8e-11	6.24e-10
ENSDARG00000057671	77.795	2.36731	0.359964	6.5765	4.82e-11	6.26e-10
ENSDARG00000015554	48.1886	3.34193	0.508173	6.57637	4.82e-11	6.27e-10
ENSDARG00000077715	38.3603	4.05818	0.617345	6.57359	4.91e-11	6.38e-10
ENSDARG00000010085	116.962	1.95304	0.29725	6.57035	5.02e-11	6.52e-10
ENSDARG00000057440	151.206	1.6398	0.249635	6.56881	5.07e-11	6.58e-10
ENSDARG00000014273	36.2791	4.66035	0.709734	6.56633	5.16e-11	6.69e-10
ENSDARG00000105328	76.0409	-2.59197	0.39481	-6.56513	5.2e-11	6.74e-10
ENSDARG00000011376	195.711	-1.46829	0.223766	-6.56172	5.32e-11	6.89e-10
ENSDARG00000102899	214.278	-1.3952	0.212697	-6.55958	5.4e-11	6.99e-10
ENSDARG00000060452	139.768	1.79432	0.273547	6.55947	5.4e-11	6.99e-10
ENSDARG00000061952	663.027	-0.816899	0.124611	-6.55559	5.54e-11	7.17e-10
ENSDARG00000027183	495.436	-0.945086	0.144266	-6.551	5.72e-11	7.39e-10
ENSDARG00000063899	766.741	-0.866252	0.132263	-6.54946	5.77e-11	7.46e-10
ENSDARG00000057879	108.642	1.95271	0.298211	6.54806	5.83e-11	7.52e-10
ENSDARG00000099960	1205.03	0.725243	0.110807	6.54512	5.94e-11	7.67e-10
ENSDARG00000036168	205.765	1.3896	0.212405	6.54223	6.06e-11	7.81e-10
ENSDARG00000075296	274.567	-1.22558	0.1875	-6.53644	6.3e-11	8.12e-10
ENSDARG00000086027	84.801	2.2203	0.339693	6.53619	6.31e-11	8.13e-10
ENSDARG00000010785	550.015	0.878284	0.134467	6.53157	6.51e-11	8.38e-10
ENSDARG00000001498	125.775	-1.94396	0.297726	-6.52937	6.6e-11	8.49e-10
ENSDARG00000059601	36.7743	4.47662	0.685658	6.52894	6.62e-11	8.51e-10
ENSDARG00000104153	154.063	-1.70314	0.260946	-6.52681	6.72e-11	8.63e-10
ENSDARG00000042151	440.543	0.991501	0.151924	6.52628	6.74e-11	8.66e-10
ENSDARG00000008186	352.61	-1.12694	0.172705	-6.52525	6.79e-11	8.71e-10
ENSDARG00000044613	176.011	-1.53542	0.235349	-6.52402	6.84e-11	8.78e-10
ENSDARG00000075723	72.9893	-2.67314	0.409831	-6.52254	6.91e-11	8.86e-10
ENSDARG00000017128	833.433	-0.72374	0.110979	-6.52143	6.96e-11	8.92e-10
ENSDARG00000098573	88.4845	2.24735	0.344852	6.51685	7.18e-11	9.19e-10
ENSDARG00000099112	189.4	-1.48841	0.228444	-6.5154	7.25e-11	9.28e-10
ENSDARG00000033327	125.078	1.8078	0.277525	6.51402	7.32e-11	9.36e-10
ENSDARG00000040853	425.152	-1.01531	0.155896	-6.51276	7.38e-11	9.43e-10
ENSDARG00000063288	114.698	1.86629	0.28665	6.51069	7.48e-11	9.55e-10
ENSDARG00000045444	49.1654	3.16094	0.485981	6.50423	7.81e-11	9.97e-10
ENSDARG00000089724	400.657	0.986072	0.151642	6.50262	7.89e-11	1.01e-09
ENSDARG00000026766	365.807	-1.17844	0.181264	-6.50127	7.96e-11	1.02e-09
ENSDARG00000063435	668.618	-0.839284	0.129112	-6.50045	8.01e-11	1.02e-09
ENSDARG00000075265	137.259	-1.76451	0.271706	-6.49419	8.35e-11	1.06e-09
ENSDARG00000096908	52.9767	7.05775	1.08796	6.48714	8.75e-11	1.11e-09
ENSDARG00000074002	185.565	1.43341	0.221072	6.48391	8.94e-11	1.14e-09
ENSDARG00000069937	670.877	-0.820216	0.12652	-6.48291	9e-11	1.14e-09
ENSDARG00000009693	148.052	1.64214	0.253326	6.48232	9.03e-11	1.15e-09
ENSDARG00000058270	88.7507	2.18505	0.337376	6.47661	9.38e-11	1.19e-09
ENSDARG00000031427	473.991	0.98981	0.152833	6.47642	9.39e-11	1.19e-09
ENSDARG00000051852	35.7545	4.6379	0.716546	6.47258	9.63e-11	1.22e-09
ENSDARG00000007216	543.052	-0.870298	0.134499	-6.47068	9.76e-11	1.24e-09
ENSDARG00000059883	266.861	-1.23042	0.190223	-6.46828	9.91e-11	1.26e-09
ENSDARG00000089873	75.2954	-2.57371	0.398075	-6.4654	1.01e-10	1.28e-09
ENSDARG00000099200	57.4419	9.62804	1.48923	6.46513	1.01e-10	1.28e-09
ENSDARG00000011190	162.93	1.56123	0.241583	6.4625	1.03e-10	1.3e-09
ENSDARG00000117407	84.113	2.18197	0.337859	6.45823	1.06e-10	1.34e-09
ENSDARG00000056167	187.689	1.50064	0.232474	6.45511	1.08e-10	1.37e-09
ENSDARG00000093402	122.056	-1.9117	0.29615	-6.45518	1.08e-10	1.37e-09
ENSDARG00000063371	418.231	-0.995817	0.154387	-6.45013	1.12e-10	1.41e-09
ENSDARG00000096829	383.427	1.08231	0.167811	6.4496	1.12e-10	1.41e-09
ENSDARG00000053127	326.395	-1.13541	0.176083	-6.44816	1.13e-10	1.43e-09
ENSDARG00000004131	228.084	-1.35971	0.210899	-6.44722	1.14e-10	1.43e-09
ENSDARG00000081574	53.1217	3.10041	0.481032	6.44532	1.15e-10	1.45e-09
ENSDARG00000045561	298.523	1.14112	0.177125	6.44246	1.18e-10	1.48e-09
ENSDARG00000059960	314.309	-1.19342	0.185309	-6.44018	1.19e-10	1.5e-09
ENSDARG00000051798	492.031	-0.917985	0.142565	-6.43908	1.2e-10	1.51e-09
ENSDARG00000103483	332.284	-1.11886	0.173798	-6.43767	1.21e-10	1.52e-09
ENSDARG00000058389	157.267	1.56067	0.242548	6.4345	1.24e-10	1.56e-09
ENSDARG00000037421	4146.05	0.385051	0.0598594	6.43259	1.25e-10	1.57e-09
ENSDARG00000005739	36.3843	5.49208	0.854399	6.428	1.29e-10	1.62e-09
ENSDARG00000061635	277.353	1.17134	0.182255	6.42695	1.3e-10	1.63e-09
ENSDARG00000023026	858.556	-0.7394	0.115221	-6.41723	1.39e-10	1.74e-09
ENSDARG00000070289	180.254	1.5489	0.241393	6.41648	1.39e-10	1.75e-09
ENSDARG00000059654	1911.68	-0.557601	0.0869036	-6.41632	1.4e-10	1.75e-09
ENSDARG00000102554	395.532	-1.00306	0.15636	-6.41507	1.41e-10	1.76e-09
ENSDARG00000034907	60.0088	2.68501	0.418635	6.41372	1.42e-10	1.77e-09
ENSDARG00000074378	3148.89	-0.417644	0.0651198	-6.41348	1.42e-10	1.78e-09
ENSDARG00000013721	129.507	9.35599	1.45926	6.41148	1.44e-10	1.8e-09
ENSDARG00000013976	165.944	1.57361	0.245458	6.41092	1.45e-10	1.8e-09
ENSDARG00000020741	135.501	4.99959	0.780033	6.40946	1.46e-10	1.82e-09
ENSDARG00000105104	97.8103	2.00064	0.312152	6.40918	1.46e-10	1.82e-09
ENSDARG00000021172	34.6623	5.09188	0.795066	6.40435	1.51e-10	1.88e-09
ENSDARG00000073883	56.7141	2.84517	0.444477	6.40115	1.54e-10	1.92e-09
ENSDARG00000099624	893.644	-0.708485	0.110698	-6.40015	1.55e-10	1.93e-09
ENSDARG00000092878	109.527	-1.99571	0.311864	-6.3993	1.56e-10	1.94e-09
ENSDARG00000016457	246.587	-1.28731	0.201193	-6.3984	1.57e-10	1.95e-09
ENSDARG00000053113	1060.69	-0.641468	0.100265	-6.39775	1.58e-10	1.96e-09
ENSDARG00000001873	165.292	1.49923	0.234408	6.39579	1.6e-10	1.98e-09
ENSDARG00000067723	277.265	-1.18447	0.185208	-6.39535	1.6e-10	1.99e-09
ENSDARG00000055036	37.1774	5.53265	0.865467	6.39268	1.63e-10	2.02e-09
ENSDARG00000022807	326.969	-1.09064	0.170717	-6.38858	1.67e-10	2.07e-09
ENSDARG00000102730	37.6563	3.89703	0.610071	6.38782	1.68e-10	2.08e-09
ENSDARG00000030537	124.107	-1.85245	0.290041	-6.38687	1.69e-10	2.1e-09
ENSDARG00000099745	468.003	-0.926325	0.145056	-6.38598	1.7e-10	2.11e-09
ENSDARG00000117825	238.099	1.24961	0.195848	6.38048	1.77e-10	2.18e-09
ENSDARG00000087054	75.2136	-2.4781	0.388828	-6.37327	1.85e-10	2.28e-09
ENSDARG00000069956	588.302	-0.871308	0.136712	-6.37332	1.85e-10	2.28e-09
ENSDARG00000059798	88.355	-2.27079	0.35639	-6.37163	1.87e-10	2.31e-09
ENSDARG00000003381	166.319	-1.55003	0.243419	-6.36776	1.92e-10	2.37e-09
ENSDARG00000087599	37.556	4.50217	0.707108	6.36702	1.93e-10	2.38e-09
ENSDARG00000079788	123.411	1.75663	0.275918	6.36649	1.93e-10	2.38e-09
ENSDARG00000100941	35.8006	4.44105	0.697827	6.36411	1.96e-10	2.42e-09
ENSDARG00000098761	280.872	-1.25967	0.197968	-6.36298	1.98e-10	2.44e-09
ENSDARG00000086183	54.8524	2.79547	0.439392	6.36214	1.99e-10	2.45e-09
ENSDARG00000011818	125.095	-1.86977	0.293964	-6.36053	2.01e-10	2.47e-09
ENSDARG00000102565	201.231	1.42928	0.224828	6.35724	2.05e-10	2.52e-09
ENSDARG00000039181	41.9138	3.43106	0.53976	6.35664	2.06e-10	2.53e-09
ENSDARG00000069563	118.85	-1.86116	0.292934	-6.35351	2.1e-10	2.58e-09
ENSDARG00000010721	608.758	-0.808029	0.127482	-6.33836	2.32e-10	2.85e-09
ENSDARG00000093068	47.9007	3.12702	0.493346	6.3384	2.32e-10	2.85e-09
ENSDARG00000039577	396.038	-0.989583	0.15614	-6.33779	2.33e-10	2.86e-09
ENSDARG00000104587	35.2117	4.23538	0.668451	6.33611	2.36e-10	2.89e-09
ENSDARG00000101584	51.2849	9.4644	1.49384	6.33563	2.36e-10	2.89e-09
ENSDARG00000004748	769.676	0.75782	0.119708	6.33056	2.44e-10	2.99e-09
ENSDARG00000104895	57.1339	-3.04103	0.480599	-6.32757	2.49e-10	3.04e-09
ENSDARG00000034705	65.3281	2.58997	0.409318	6.32754	2.49e-10	3.04e-09
ENSDARG00000095013	254.083	-1.23531	0.195272	-6.32609	2.51e-10	3.07e-09
ENSDARG00000067549	86.6866	2.12074	0.335319	6.32456	2.54e-10	3.1e-09
ENSDARG00000098936	34.1771	4.5728	0.723027	6.32452	2.54e-10	3.1e-09
ENSDARG00000087596	173.603	-1.52085	0.240494	-6.32386	2.55e-10	3.11e-09
ENSDARG00000101619	165.288	1.51325	0.239374	6.32169	2.59e-10	3.15e-09
ENSDARG00000077473	1251.86	-0.582671	0.0921904	-6.3203	2.61e-10	3.18e-09
ENSDARG00000092228	79.6798	-2.35977	0.373408	-6.31954	2.62e-10	3.19e-09
ENSDARG00000108535	300.238	-1.20205	0.190233	-6.31883	2.64e-10	3.21e-09
ENSDARG00000079994	1158.4	-0.611975	0.0968652	-6.31779	2.65e-10	3.23e-09
ENSDARG00000092653	176.853	-1.47933	0.234159	-6.31764	2.66e-10	3.23e-09
ENSDARG00000058672	258.31	-1.24271	0.196757	-6.31593	2.69e-10	3.26e-09
ENSDARG00000068323	43.498	3.49573	0.553582	6.31474	2.71e-10	3.28e-09
ENSDARG00000002600	38.5042	3.80482	0.602645	6.31353	2.73e-10	3.31e-09
ENSDARG00000042840	163.547	1.55381	0.24612	6.31322	2.73e-10	3.31e-09
ENSDARG00000013443	572.006	-0.834793	0.13224	-6.31271	2.74e-10	3.32e-09
ENSDARG00000098228	518.269	-0.880103	0.13942	-6.31261	2.74e-10	3.32e-09
ENSDARG00000089156	710.184	-0.790237	0.125189	-6.31234	2.75e-10	3.33e-09
ENSDARG00000025206	36.1499	3.9716	0.629358	6.31056	2.78e-10	3.36e-09
ENSDARG00000099421	52.596	-3.26759	0.518079	-6.30713	2.84e-10	3.44e-09
ENSDARG00000053979	369.533	-1.02484	0.162514	-6.30618	2.86e-10	3.46e-09
ENSDARG00000014091	189.194	1.38057	0.219034	6.30301	2.92e-10	3.53e-09
ENSDARG00000076972	38.7847	3.82396	0.606878	6.30104	2.96e-10	3.57e-09
ENSDARG00000021539	206.216	1.35519	0.215073	6.30106	2.96e-10	3.57e-09
ENSDARG00000018010	164.911	1.54774	0.245705	6.29919	2.99e-10	3.61e-09
ENSDARG00000111805	39.8298	3.74042	0.594204	6.29484	3.08e-10	3.71e-09
ENSDARG00000079611	127.866	1.80225	0.286678	6.28667	3.24e-10	3.91e-09
ENSDARG00000102908	365.164	-1.03224	0.164326	-6.28165	3.35e-10	4.03e-09
ENSDARG00000099332	84.1229	-2.29891	0.366004	-6.28112	3.36e-10	4.04e-09
ENSDARG00000068941	128.759	1.71035	0.272368	6.27957	3.4e-10	4.08e-09
ENSDARG00000020871	61.699	2.64322	0.421117	6.27669	3.46e-10	4.16e-09
ENSDARG00000068289	238.521	-1.34355	0.214164	-6.27345	3.53e-10	4.24e-09
ENSDARG00000097845	168.851	-1.50964	0.24065	-6.27315	3.54e-10	4.25e-09
ENSDARG00000097992	77.8214	-2.36124	0.376564	-6.27049	3.6e-10	4.32e-09
ENSDARG00000098597	167.7	-1.67779	0.267653	-6.26852	3.65e-10	4.37e-09
ENSDARG00000001889	98.7772	1.93046	0.308015	6.26743	3.67e-10	4.4e-09
ENSDARG00000083894	91.4142	2.09571	0.334433	6.26644	3.69e-10	4.42e-09
ENSDARG00000101081	387.577	0.971978	0.155142	6.2651	3.73e-10	4.46e-09
ENSDARG00000031763	102.212	1.90566	0.304205	6.26439	3.74e-10	4.48e-09
ENSDARG00000097952	52.7293	-3.27439	0.522798	-6.2632	3.77e-10	4.51e-09
ENSDARG00000027099	362.811	-1.01728	0.162571	-6.25743	3.91e-10	4.68e-09
ENSDARG00000033845	61.1764	2.55712	0.409009	6.25198	4.05e-10	4.84e-09
ENSDARG00000069356	119.426	1.73248	0.27716	6.25083	4.08e-10	4.87e-09
ENSDARG00000006397	735.165	0.780255	0.124849	6.24958	4.12e-10	4.91e-09
ENSDARG00000080562	56.5001	2.75551	0.441076	6.24724	4.18e-10	4.98e-09
ENSDARG00000078649	80.5009	-2.29749	0.367961	-6.24386	4.27e-10	5.09e-09
ENSDARG00000078992	985.935	-0.643572	0.103071	-6.24394	4.27e-10	5.09e-09
ENSDARG00000023713	253.684	1.18725	0.190206	6.2419	4.32e-10	5.15e-09
ENSDARG00000074376	35.9043	3.96075	0.634604	6.24129	4.34e-10	5.16e-09
ENSDARG00000027222	422.54	-1.01254	0.162249	-6.24061	4.36e-10	5.18e-09
ENSDARG00000004470	238.576	-1.31011	0.20994	-6.2404	4.36e-10	5.19e-09
ENSDARG00000008388	631.145	0.800871	0.128351	6.23969	4.38e-10	5.21e-09
ENSDARG00000060248	183.569	-1.50343	0.241016	-6.23789	4.44e-10	5.27e-09
ENSDARG00000054454	113.934	1.97099	0.315991	6.23749	4.45e-10	5.28e-09
ENSDARG00000059897	35.2062	4.40828	0.706822	6.23676	4.47e-10	5.3e-09
ENSDARG00000044565	522.392	-0.863531	0.13849	-6.23532	4.51e-10	5.34e-09
ENSDARG00000060830	528.342	-0.906957	0.145511	-6.23292	4.58e-10	5.42e-09
ENSDARG00000086288	81.6451	-2.32483	0.373017	-6.2325	4.59e-10	5.44e-09
ENSDARG00000059610	254.097	1.18542	0.190253	6.23077	4.64e-10	5.49e-09
ENSDARG00000100772	65.0857	2.6708	0.428674	6.23039	4.65e-10	5.5e-09
ENSDARG00000031885	228.893	-1.29909	0.208607	-6.22747	4.74e-10	5.6e-09
ENSDARG00000117484	109.914	1.83702	0.295104	6.22499	4.82e-10	5.69e-09
ENSDARG00000016319	37.5889	5.97046	0.959246	6.22411	4.84e-10	5.72e-09
ENSDARG00000075697	376.072	0.985431	0.158359	6.22278	4.88e-10	5.77e-09
ENSDARG00000102367	495.305	0.878408	0.141166	6.22251	4.89e-10	5.77e-09
ENSDARG00000005254	498.583	0.857527	0.137813	6.22241	4.9e-10	5.77e-09
ENSDARG00000098377	820.029	-0.685658	0.110201	-6.22189	4.91e-10	5.79e-09
ENSDARG00000059294	272.746	-1.18962	0.191204	-6.22173	4.92e-10	5.79e-09
ENSDARG00000022101	62.6343	2.67956	0.430731	6.22096	4.94e-10	5.82e-09
ENSDARG00000070314	62.67	2.48839	0.400194	6.21797	5.04e-10	5.93e-09
ENSDARG00000078234	92.7499	-2.12485	0.34181	-6.21646	5.08e-10	5.98e-09
ENSDARG00000117635	108.724	-2.00631	0.322987	-6.21174	5.24e-10	6.16e-09
ENSDARG00000036549	303.471	1.07634	0.173321	6.21008	5.3e-10	6.22e-09
ENSDARG00000002945	77.0607	2.21797	0.35731	6.2074	5.39e-10	6.32e-09
ENSDARG00000027279	361.221	0.989035	0.159397	6.20485	5.48e-10	6.42e-09
ENSDARG00000042796	279.961	-1.15902	0.1868	-6.20458	5.48e-10	6.43e-09
ENSDARG00000105584	196.944	1.33084	0.214511	6.20406	5.5e-10	6.45e-09
ENSDARG00000042927	159.064	-1.62281	0.261649	-6.20225	5.57e-10	6.52e-09
ENSDARG00000112943	695.425	-0.755954	0.12192	-6.20042	5.63e-10	6.59e-09
ENSDARG00000005541	138.582	1.6865	0.272185	6.19613	5.79e-10	6.77e-09
ENSDARG00000070844	99.8444	1.96334	0.316976	6.19397	5.87e-10	6.86e-09
ENSDARG00000077506	353.267	1.09351	0.176599	6.19206	5.94e-10	6.94e-09
ENSDARG00000078624	39.0482	3.60915	0.582927	6.19143	5.96e-10	6.97e-09
ENSDARG00000036675	305.129	1.13646	0.183558	6.19132	5.97e-10	6.97e-09
ENSDARG00000075307	143.175	-1.71793	0.27757	-6.18918	6.05e-10	7.06e-09
ENSDARG00000042978	66.3589	2.4217	0.391286	6.18907	6.05e-10	7.06e-09
ENSDARG00000117266	46.0174	3.05728	0.494004	6.18879	6.06e-10	7.07e-09
ENSDARG00000103634	79.2954	2.17464	0.351733	6.18265	6.3e-10	7.35e-09
ENSDARG00000092798	1293.85	0.576305	0.0932144	6.18258	6.31e-10	7.35e-09
ENSDARG00000102762	454.58	-0.920897	0.148989	-6.18099	6.37e-10	7.42e-09
ENSDARG00000010018	104.101	1.86131	0.301196	6.17972	6.42e-10	7.47e-09
ENSDARG00000045190	416.8	0.919279	0.148929	6.17262	6.72e-10	7.81e-09
ENSDARG00000019191	457.93	-0.944649	0.153066	-6.17149	6.76e-10	7.86e-09
ENSDARG00000058598	48.1985	3.06997	0.497441	6.17153	6.76e-10	7.86e-09
ENSDARG00000099689	43.5219	3.48305	0.564397	6.17127	6.77e-10	7.87e-09
ENSDARG00000024278	205.685	1.34433	0.21785	6.17089	6.79e-10	7.88e-09
ENSDARG00000090977	53.8577	-3.02957	0.491209	-6.16757	6.93e-10	8.04e-09
ENSDARG00000010764	32.1607	4.98335	0.808467	6.16395	7.1e-10	8.22e-09
ENSDARG00000078101	97.5494	-2.17741	0.353298	-6.16311	7.13e-10	8.26e-09
ENSDARG00000089463	297.017	-1.24087	0.201346	-6.16288	7.14e-10	8.27e-09
ENSDARG00000055786	149.927	1.58924	0.257917	6.16181	7.19e-10	8.32e-09
ENSDARG00000021250	58.5511	2.56198	0.415926	6.15971	7.29e-10	8.43e-09
ENSDARG00000055294	43.7835	-3.88302	0.630655	-6.15712	7.41e-10	8.56e-09
ENSDARG00000101888	142.819	-1.65879	0.269523	-6.15454	7.53e-10	8.7e-09
ENSDARG00000031422	63.5341	2.47764	0.402722	6.15223	7.64e-10	8.82e-09
ENSDARG00000099793	45.7973	3.1217	0.507604	6.14987	7.75e-10	8.95e-09
ENSDARG00000004017	357.383	-1.01255	0.164749	-6.14602	7.94e-10	9.17e-09
ENSDARG00000098694	69.7765	2.35264	0.382957	6.14336	8.08e-10	9.32e-09
ENSDARG00000078416	94.0659	2.05879	0.335275	6.1406	8.22e-10	9.47e-09
ENSDARG00000060584	160.634	1.4716	0.239665	6.14025	8.24e-10	9.49e-09
ENSDARG00000110950	67.07	2.49567	0.406451	6.14015	8.24e-10	9.49e-09
ENSDARG00000015472	304.679	1.05869	0.172466	6.13854	8.33e-10	9.58e-09
ENSDARG00000026049	106.755	-1.89918	0.30944	-6.13749	8.38e-10	9.64e-09
ENSDARG00000103500	56.7649	2.67331	0.435691	6.1358	8.47e-10	9.74e-09
ENSDARG00000101009	501.574	-0.860939	0.140412	-6.1315	8.71e-10	1e-08
ENSDARG00000101560	365.964	-0.986719	0.160931	-6.13133	8.71e-10	1e-08
ENSDARG00000032619	782.344	-0.706718	0.115274	-6.13075	8.75e-10	1e-08
ENSDARG00000017240	234.754	-1.2383	0.202026	-6.12943	8.82e-10	1.01e-08
ENSDARG00000067607	344.981	1.01956	0.166342	6.12931	8.83e-10	1.01e-08
ENSDARG00000075625	358.217	0.995635	0.162484	6.12761	8.92e-10	1.02e-08
ENSDARG00000036424	234.41	-1.27428	0.207975	-6.12706	8.95e-10	1.03e-08
ENSDARG00000103551	802.894	-0.686606	0.112107	-6.12456	9.09e-10	1.04e-08
ENSDARG00000077785	246.957	1.22116	0.199418	6.12364	9.15e-10	1.05e-08
ENSDARG00000102835	106.248	-1.96844	0.321582	-6.12112	9.29e-10	1.06e-08
ENSDARG00000096586	52.6299	2.7284	0.445756	6.12083	9.31e-10	1.06e-08
ENSDARG00000071288	470.227	-0.938378	0.153407	-6.11691	9.54e-10	1.09e-08
ENSDARG00000060637	31.962	4.97335	0.813127	6.11632	9.58e-10	1.09e-08
ENSDARG00000058115	780.444	0.696928	0.113948	6.11622	9.58e-10	1.09e-08
ENSDARG00000089327	168.369	-1.47598	0.241345	-6.11565	9.62e-10	1.1e-08
ENSDARG00000102722	43.1858	9.21673	1.50774	6.11296	9.78e-10	1.11e-08
ENSDARG00000112530	40.5352	3.29665	0.539357	6.11219	9.83e-10	1.12e-08
ENSDARG00000062323	57.5779	2.60898	0.426865	6.11197	9.84e-10	1.12e-08
ENSDARG00000037071	1407.59	-0.534094	0.0874058	-6.11051	9.93e-10	1.13e-08
ENSDARG00000017757	592.069	-0.81247	0.132969	-6.11023	9.95e-10	1.13e-08
ENSDARG00000088631	97.1881	-2.05436	0.336283	-6.10904	1e-09	1.14e-08
ENSDARG00000068232	35.4414	5.88426	0.963339	6.10819	1.01e-09	1.15e-08
ENSDARG00000009640	237.717	-1.22833	0.201159	-6.10627	1.02e-09	1.16e-08
ENSDARG00000101251	706.632	-0.758768	0.124356	-6.10157	1.05e-09	1.19e-08
ENSDARG00000095217	34.1596	4.7944	0.785805	6.10125	1.05e-09	1.19e-08
ENSDARG00000020053	86.2649	2.02752	0.332615	6.0957	1.09e-09	1.24e-08
ENSDARG00000071475	159.392	1.50343	0.2467	6.09419	1.1e-09	1.25e-08
ENSDARG00000074185	268.157	1.13714	0.186611	6.09365	1.1e-09	1.25e-08
ENSDARG00000042428	81.2557	2.17182	0.356616	6.09006	1.13e-09	1.28e-08
ENSDARG00000041595	44.1275	6.79136	1.11516	6.09003	1.13e-09	1.28e-08
ENSDARG00000059701	940.375	-0.64702	0.106268	-6.08858	1.14e-09	1.29e-08
ENSDARG00000055759	722.979	-0.724169	0.118954	-6.0878	1.14e-09	1.29e-08
ENSDARG00000054271	771.161	-0.710169	0.11667	-6.08697	1.15e-09	1.3e-08
ENSDARG00000016255	870.544	-0.664372	0.109148	-6.08688	1.15e-09	1.3e-08
ENSDARG00000046019	49.0053	2.9145	0.479041	6.08402	1.17e-09	1.32e-08
ENSDARG00000020929	406.814	-0.930079	0.152895	-6.08311	1.18e-09	1.33e-08
ENSDARG00000078094	140.74	1.54578	0.254136	6.08251	1.18e-09	1.33e-08
ENSDARG00000101356	200.623	-1.39514	0.229423	-6.08106	1.19e-09	1.35e-08
ENSDARG00000029639	267.769	-1.15069	0.189241	-6.08055	1.2e-09	1.35e-08
ENSDARG00000045639	35.1168	5.86799	0.965032	6.08062	1.2e-09	1.35e-08
ENSDARG00000035131	250.198	1.20536	0.198239	6.08032	1.2e-09	1.35e-08
ENSDARG00000115271	3516.33	-0.400513	0.0658796	-6.07947	1.21e-09	1.36e-08
ENSDARG00000100449	567.71	-0.795841	0.130955	-6.07719	1.22e-09	1.37e-08
ENSDARG00000061710	297.325	-1.11277	0.183106	-6.07718	1.22e-09	1.37e-08
ENSDARG00000036482	265.106	-1.1853	0.195131	-6.07437	1.24e-09	1.4e-08
ENSDARG00000032637	61.1871	-2.72285	0.44841	-6.07223	1.26e-09	1.42e-08
ENSDARG00000077465	244.954	1.1895	0.195903	6.0719	1.26e-09	1.42e-08
ENSDARG00000041569	35.1975	3.79063	0.624331	6.07151	1.27e-09	1.42e-08
ENSDARG00000063126	356.222	0.996159	0.164104	6.0703	1.28e-09	1.43e-08
ENSDARG00000078599	52.156	2.75638	0.454246	6.06805	1.29e-09	1.45e-08
ENSDARG00000039392	1003.49	0.672874	0.110927	6.0659	1.31e-09	1.47e-08
ENSDARG00000114009	41.3441	9.15381	1.5094	6.06455	1.32e-09	1.48e-08
ENSDARG00000089255	31.925	4.46584	0.736445	6.06405	1.33e-09	1.48e-08
ENSDARG00000009123	51.3484	2.83686	0.467946	6.06236	1.34e-09	1.5e-08
ENSDARG00000099811	42.0661	6.72016	1.109	6.05967	1.36e-09	1.52e-08
ENSDARG00000100456	202.832	1.3163	0.217304	6.05739	1.38e-09	1.54e-08
ENSDARG00000052515	165.748	-1.53106	0.252779	-6.05689	1.39e-09	1.55e-08
ENSDARG00000079161	81.2343	2.17209	0.35875	6.05459	1.41e-09	1.57e-08
ENSDARG00000079124	58.9317	2.56694	0.423993	6.0542	1.41e-09	1.57e-08
ENSDARG00000003259	67.611	2.36007	0.389871	6.05346	1.42e-09	1.58e-08
ENSDARG00000052494	77.8436	2.13658	0.353037	6.052	1.43e-09	1.59e-08
ENSDARG00000015315	248.645	-1.26663	0.209379	-6.04947	1.45e-09	1.62e-08
ENSDARG00000011740	239.49	-1.26385	0.209031	-6.04625	1.48e-09	1.65e-08
ENSDARG00000016239	151.135	-1.63286	0.270148	-6.04434	1.5e-09	1.67e-08
ENSDARG00000086618	358.285	-0.985375	0.16306	-6.04302	1.51e-09	1.68e-08
ENSDARG00000077004	1088.53	0.5862	0.0970274	6.04159	1.53e-09	1.7e-08
ENSDARG00000043899	144.95	-1.60315	0.265648	-6.03486	1.59e-09	1.77e-08
ENSDARG00000077732	589.713	-0.787594	0.130525	-6.03405	1.6e-09	1.77e-08
ENSDARG00000020957	142.748	1.53233	0.254068	6.03116	1.63e-09	1.81e-08
ENSDARG00000021372	2010.22	-0.460406	0.076344	-6.03068	1.63e-09	1.81e-08
ENSDARG00000007377	2495.97	0.422947	0.0701522	6.02898	1.65e-09	1.83e-08
ENSDARG00000104188	102.873	-1.90766	0.316419	-6.02888	1.65e-09	1.83e-08
ENSDARG00000052746	539.095	0.799844	0.132786	6.02354	1.71e-09	1.89e-08
ENSDARG00000021004	33.7407	4.01387	0.666531	6.02202	1.72e-09	1.91e-08
ENSDARG00000004187	51.7465	2.7949	0.464313	6.01943	1.75e-09	1.93e-08
ENSDARG00000044975	425.856	-0.911728	0.151463	-6.01949	1.75e-09	1.93e-08
ENSDARG00000056490	181.438	1.50301	0.249732	6.0185	1.76e-09	1.95e-08
ENSDARG00000076318	235.94	-1.22112	0.202913	-6.01795	1.77e-09	1.95e-08
ENSDARG00000091131	170.406	-1.44611	0.240645	-6.0093	1.86e-09	2.06e-08
ENSDARG00000096917	243.974	1.16553	0.194081	6.00538	1.91e-09	2.11e-08
ENSDARG00000061303	45.9289	2.98714	0.49752	6.00406	1.92e-09	2.12e-08
ENSDARG00000053990	148.617	-1.78233	0.296934	-6.00245	1.94e-09	2.14e-08
ENSDARG00000042613	40.5155	6.66801	1.11121	6.00066	1.97e-09	2.16e-08
ENSDARG00000063295	2203.92	-0.460468	0.0767564	-5.99908	1.98e-09	2.18e-08
ENSDARG00000074168	529.619	-0.807505	0.134629	-5.99801	2e-09	2.2e-08
ENSDARG00000051814	297.548	-1.09384	0.18243	-5.99592	2.02e-09	2.23e-08
ENSDARG00000078941	259.826	1.11523	0.186052	5.99419	2.05e-09	2.25e-08
ENSDARG00000009208	376.889	-1.03671	0.172988	-5.99296	2.06e-09	2.26e-08
ENSDARG00000037498	32.2577	4.28241	0.714673	5.99213	2.07e-09	2.27e-08
[truncated: 20,840 more rows]

## Sheet: 2.m4b_mut_mel_vs_wildtype
ensemble_id	baseMean	log2FoldChange	lfcSE	stat	pvalue	padj
ENSDARG00000035924	17832.5	4.76855	0.0984217	48.4502	0	0
ENSDARG00000094268	38129.4	5.38651	0.118385	45.4999	0	0
ENSDARG00000037397	28012.1	5.30037	0.131926	40.177	0	0
ENSDARG00000069467	6409.13	5.1998	0.140633	36.9742	2.98e-299	1.46e-295
ENSDARG00000076847	18484.1	4.56587	0.124018	36.8162	1.02e-296	3.99e-293
ENSDARG00000006307	7206.73	4.77298	0.132351	36.0631	8.61e-285	2.81e-281
ENSDARG00000000563	1595.49	5.32299	0.156562	33.9992	2.29e-253	5.61e-250
ENSDARG00000112225	2120.43	4.49613	0.132238	34.0003	2.21e-253	5.61e-250
ENSDARG00000080823	8445.39	3.20357	0.0961508	33.3182	2.11e-243	4.59e-240
ENSDARG00000083108	13922.2	3.16173	0.0969429	32.6143	2.57e-233	5.03e-230
ENSDARG00000082242	8162.33	2.80303	0.0922083	30.3988	5.69e-203	1.01e-199
ENSDARG00000099197	1543.47	3.91146	0.138641	28.2129	4.06e-175	6.63e-172
ENSDARG00000078447	963.909	5.14768	0.186954	27.5344	6.8e-167	1.03e-163
ENSDARG00000054984	1619.62	5.00294	0.19032	26.287	2.7e-152	3.78e-149
ENSDARG00000009087	4607.79	-2.59305	0.101226	-25.6164	1e-144	1.31e-141
ENSDARG00000104511	7556.82	2.33462	0.0924132	25.2629	8.18e-141	1e-137
ENSDARG00000002768	939.969	4.65777	0.184904	25.1902	5.13e-140	5.92e-137
ENSDARG00000087732	1.12873e+06	2.47245	0.0992109	24.9211	4.39e-137	4.78e-134
ENSDARG00000100007	779.243	5.50558	0.225319	24.4346	7.34e-132	7.57e-129
ENSDARG00000053254	989.329	4.20441	0.176139	23.8699	6.29e-126	6.16e-123
ENSDARG00000095912	1511.56	3.59034	0.155904	23.0292	2.38e-117	2.22e-114
ENSDARG00000112528	1497.07	3.01696	0.134219	22.4778	6.85e-112	6.1e-109
ENSDARG00000092730	3573.15	2.69226	0.119826	22.468	8.53e-112	7.27e-109
ENSDARG00000035438	568.772	5.90255	0.265238	22.2538	1.04e-109	8.47e-107
ENSDARG00000027867	1366.81	3.54615	0.160294	22.1228	1.91e-108	1.5e-105
ENSDARG00000074132	1498.28	2.98217	0.136299	21.8797	4.06e-106	3.06e-103
ENSDARG00000082753	50532.9	2.55223	0.116673	21.8752	4.48e-106	3.25e-103
ENSDARG00000069216	991.349	3.51947	0.161113	21.8447	8.73e-106	6.11e-103
ENSDARG00000110035	1291.82	3.23658	0.14893	21.7322	1.02e-104	6.87e-102
ENSDARG00000043249	5042.66	-2.10286	0.0968843	-21.7049	1.85e-104	1.21e-101
ENSDARG00000028213	2030.98	2.60282	0.120541	21.5929	2.1e-103	1.33e-100
ENSDARG00000077776	2885.82	3.11238	0.144272	21.573	3.22e-103	1.97e-100
ENSDARG00000035458	625.782	4.88339	0.226831	21.5287	8.38e-103	4.98e-100
ENSDARG00000117035	7632.68	2.90294	0.136008	21.344	4.44e-101	2.56e-98
ENSDARG00000081126	6883.6	2.40003	0.113433	21.1582	2.32e-99	1.3e-96
ENSDARG00000083400	8617.78	2.44505	0.116555	20.9776	1.05e-97	5.72e-95
ENSDARG00000059558	1351.32	3.82913	0.191069	20.0405	2.44e-89	1.29e-86
ENSDARG00000080337	42113.3	-1.62963	0.0815976	-19.9715	9.75e-89	5.03e-86
ENSDARG00000112954	1596.27	2.57152	0.131373	19.5741	2.57e-85	1.29e-82
ENSDARG00000105352	1481.55	2.8161	0.144521	19.4857	1.45e-84	7.11e-82
ENSDARG00000114737	1236.22	3.06119	0.159333	19.2125	2.91e-82	1.39e-79
ENSDARG00000115281	1235.09	2.86152	0.152154	18.8067	6.65e-79	3.11e-76
ENSDARG00000109926	728.593	3.45224	0.184377	18.7238	3.17e-78	1.44e-75
ENSDARG00000040565	631.08	3.68756	0.198535	18.5739	5.23e-77	2.33e-74
ENSDARG00000113205	1387.22	2.53714	0.138042	18.3794	1.92e-75	8.36e-73
ENSDARG00000102146	1333.43	-2.85026	0.156212	-18.2461	2.22e-74	9.48e-72
ENSDARG00000110812	656.884	3.5462	0.194417	18.2402	2.47e-74	1.03e-71
ENSDARG00000080987	6852.9	2.22071	0.122464	18.1337	1.73e-73	7.06e-71
ENSDARG00000035327	646.302	3.57538	0.198571	18.0056	1.76e-72	7.04e-70
ENSDARG00000083699	857.198	3.02525	0.16963	17.8344	3.82e-71	1.5e-68
ENSDARG00000086881	2682.73	-2.00255	0.112487	-17.8025	6.75e-71	2.6e-68
ENSDARG00000111247	964.522	3.29823	0.186236	17.7099	3.52e-70	1.33e-67
ENSDARG00000063068	2919.89	-2.04585	0.11554	-17.7068	3.72e-70	1.37e-67
ENSDARG00000036628	2473.68	-2.10728	0.119294	-17.6646	7.86e-70	2.85e-67
ENSDARG00000056167	592.505	3.84287	0.218116	17.6185	1.78e-69	6.33e-67
ENSDARG00000022437	801.282	3.41266	0.193784	17.6107	2.04e-69	7.14e-67
ENSDARG00000104480	449.257	4.74138	0.271059	17.492	1.65e-68	5.67e-66
ENSDARG00000063922	1812.68	2.7503	0.15731	17.4833	1.92e-68	6.49e-66
ENSDARG00000035519	651.29	-4.18752	0.241232	-17.3589	1.69e-67	5.61e-65
ENSDARG00000116781	638.988	3.40402	0.196267	17.3438	2.2e-67	7.18e-65
ENSDARG00000110152	920.71	2.92888	0.169445	17.2852	6.08e-67	1.95e-64
ENSDARG00000105355	1290.95	2.44566	0.14165	17.2655	8.55e-67	2.7e-64
ENSDARG00000020007	16119.5	1.55377	0.0904105	17.1857	3.4e-66	1.06e-63
ENSDARG00000025428	5287.48	-1.61075	0.0943334	-17.0751	2.27e-65	6.96e-63
ENSDARG00000009493	121759	4.69797	0.275639	17.0439	3.88e-65	1.17e-62
ENSDARG00000105353	555.315	3.49148	0.206011	16.948	1.99e-64	5.91e-62
ENSDARG00000105400	486.48	3.64113	0.216535	16.8155	1.88e-63	5.5e-61
ENSDARG00000092807	13156.8	1.57957	0.0939829	16.807	2.17e-63	6.25e-61
ENSDARG00000111753	1047.59	2.63465	0.157037	16.7773	3.58e-63	1.02e-60
ENSDARG00000017441	532.379	3.77667	0.225815	16.7246	8.68e-63	2.43e-60
ENSDARG00000022817	620.055	3.26908	0.195497	16.7219	9.08e-63	2.51e-60
ENSDARG00000082321	6940.47	2.40613	0.144673	16.6315	4.12e-62	1.12e-59
ENSDARG00000012405	13984	1.61544	0.0973049	16.6018	6.76e-62	1.81e-59
ENSDARG00000100960	335.641	5.20055	0.313638	16.5814	9.5e-62	2.52e-59
ENSDARG00000063297	722.693	3.33802	0.202909	16.4508	8.27e-61	2.16e-58
ENSDARG00000099420	843.069	2.90844	0.176818	16.4487	8.56e-61	2.18e-58
ENSDARG00000111165	679.296	3.00597	0.182747	16.4488	8.56e-61	2.18e-58
ENSDARG00000043457	485.52	3.55139	0.218359	16.2639	1.78e-59	4.47e-57
ENSDARG00000045887	486.414	3.55763	0.219059	16.2405	2.61e-59	6.47e-57
ENSDARG00000024433	429.213	3.71568	0.230831	16.097	2.68e-58	6.56e-56
ENSDARG00000037789	451.137	3.72051	0.231427	16.0764	3.74e-58	9.04e-56
ENSDARG00000085497	3720.66	2.12099	0.132775	15.9743	1.93e-57	4.61e-55
ENSDARG00000115054	533.737	3.33097	0.208556	15.9716	2.02e-57	4.76e-55
ENSDARG00000114895	815.846	2.67934	0.167906	15.9573	2.53e-57	5.91e-55
ENSDARG00000035809	13570.1	1.45521	0.0912559	15.9464	3.02e-57	6.96e-55
ENSDARG00000109755	655.53	3.0217	0.189546	15.9418	3.25e-57	7.41e-55
ENSDARG00000105382	906.186	2.53727	0.159441	15.9135	5.1e-57	1.15e-54
ENSDARG00000081270	193374	1.85666	0.117124	15.8521	1.36e-56	3.03e-54
ENSDARG00000116524	1422.46	-2.27682	0.144	-15.8112	2.61e-56	5.74e-54
ENSDARG00000100024	801.061	2.65713	0.168246	15.7931	3.47e-56	7.55e-54
ENSDARG00000105366	554.107	3.44523	0.222994	15.4499	7.55e-54	1.63e-51
ENSDARG00000061547	1568.26	2.38588	0.154458	15.4468	7.93e-54	1.69e-51
ENSDARG00000100279	461.752	3.48326	0.226277	15.3938	1.8e-53	3.79e-51
ENSDARG00000099123	532.515	3.16846	0.206257	15.3617	2.96e-53	6.17e-51
ENSDARG00000103682	1160.18	2.25996	0.147531	15.3185	5.75e-53	1.19e-50
ENSDARG00000111619	523.116	3.17567	0.207638	15.2943	8.35e-53	1.7e-50
ENSDARG00000105376	714.156	3.08536	0.203693	15.1471	7.92e-52	1.6e-49
ENSDARG00000099195	3104.76	-1.62566	0.107403	-15.1361	9.36e-52	1.87e-49
ENSDARG00000112593	730.988	2.76625	0.183129	15.1055	1.49e-51	2.95e-49
ENSDARG00000116654	799.44	2.83092	0.187662	15.0852	2.03e-51	3.97e-49
ENSDARG00000111648	850.033	2.55249	0.16965	15.0456	3.69e-51	7.16e-49
ENSDARG00000113481	757.802	2.79588	0.187349	14.9234	2.32e-50	4.46e-48
ENSDARG00000092731	1748.34	-2.03398	0.136605	-14.8896	3.85e-50	7.33e-48
ENSDARG00000009544	6691.35	-1.55913	0.105158	-14.8266	9.86e-50	1.86e-47
ENSDARG00000105409	1004.13	2.27624	0.153626	14.8168	1.14e-49	2.13e-47
ENSDARG00000115875	889.718	2.46439	0.168536	14.6223	2.02e-48	3.74e-46
ENSDARG00000025254	5658.57	1.37345	0.0941098	14.5941	3.06e-48	5.61e-46
ENSDARG00000056151	237.025	5.07238	0.348548	14.5529	5.6e-48	1.02e-45
ENSDARG00000087327	415.477	3.49475	0.241053	14.4978	1.25e-47	2.25e-45
ENSDARG00000092191	4188.6	-1.46078	0.101336	-14.4152	4.15e-47	7.4e-45
ENSDARG00000058454	783.448	2.40836	0.167084	14.4141	4.22e-47	7.45e-45
ENSDARG00000101642	1053.6	2.24805	0.156184	14.3936	5.68e-47	9.93e-45
ENSDARG00000091298	282.514	4.26202	0.296846	14.3577	9.53e-47	1.65e-44
ENSDARG00000087633	334.121	3.68333	0.256902	14.3375	1.28e-46	2.19e-44
ENSDARG00000101249	596.824	2.77818	0.193831	14.333	1.36e-46	2.32e-44
ENSDARG00000035692	3930.36	-1.46003	0.10202	-14.3112	1.86e-46	3.15e-44
ENSDARG00000107296	271.368	5.37406	0.376596	14.2701	3.36e-46	5.63e-44
ENSDARG00000009881	1938.14	-1.92027	0.134617	-14.2647	3.63e-46	6.03e-44
ENSDARG00000069018	1871.64	1.73517	0.12281	14.1289	2.52e-45	4.15e-43
ENSDARG00000095556	16724.5	-1.13929	0.0809219	-14.0789	5.12e-45	8.36e-43
ENSDARG00000111396	910.164	2.2216	0.158748	13.9946	1.68e-44	2.72e-42
ENSDARG00000075598	405.702	3.19173	0.228335	13.9783	2.12e-44	3.4e-42
ENSDARG00000002369	1525.36	-1.87101	0.133924	-13.9707	2.35e-44	3.75e-42
ENSDARG00000113800	536.987	2.88937	0.207559	13.9207	4.74e-44	7.49e-42
ENSDARG00000087369	17267.4	4.95035	0.356614	13.8815	8.2e-44	1.29e-41
ENSDARG00000112374	243.18	4.70254	0.343409	13.6937	1.11e-42	1.72e-40
ENSDARG00000023188	675.12	-2.63784	0.192853	-13.678	1.37e-42	2.12e-40
ENSDARG00000114534	434.2	3.23471	0.237928	13.5953	4.27e-42	6.54e-40
ENSDARG00000093748	537.883	-2.99166	0.220523	-13.5662	6.35e-42	9.65e-40
ENSDARG00000029406	517.785	2.77847	0.205191	13.5409	8.97e-42	1.35e-39
ENSDARG00000055996	3494.85	-1.41484	0.104513	-13.5374	9.4e-42	1.41e-39
ENSDARG00000035018	1401.27	1.80557	0.133986	13.4759	2.17e-41	3.22e-39
ENSDARG00000102632	2813.25	-1.64563	0.123105	-13.3677	9.33e-41	1.38e-38
ENSDARG00000080895	625.462	2.50766	0.187911	13.3449	1.27e-40	1.86e-38
ENSDARG00000033683	272.141	3.80388	0.287771	13.2184	6.87e-40	9.97e-38
ENSDARG00000115799	651.352	2.79487	0.211704	13.2018	8.57e-40	1.24e-37
ENSDARG00000083738	2779.42	1.85008	0.140413	13.176	1.21e-39	1.73e-37
ENSDARG00000071331	546.971	2.87367	0.218761	13.1361	2.05e-39	2.9e-37
ENSDARG00000111494	320.477	3.42183	0.260688	13.1262	2.33e-39	3.29e-37
ENSDARG00000006316	1925.01	-1.80236	0.138779	-12.9873	1.45e-38	2.02e-36
ENSDARG00000075161	190.801	4.96754	0.382623	12.9828	1.53e-38	2.13e-36
ENSDARG00000058451	2416.35	-1.49392	0.115707	-12.9112	3.89e-38	5.37e-36
ENSDARG00000098956	342.701	3.66117	0.284429	12.872	6.47e-38	8.87e-36
ENSDARG00000104537	637.154	2.33568	0.181667	12.857	7.86e-38	1.07e-35
ENSDARG00000111501	383.008	3.18004	0.247357	12.8561	7.95e-38	1.07e-35
ENSDARG00000019230	4873.44	-1.33496	0.103989	-12.8375	1.01e-37	1.36e-35
ENSDARG00000104517	560.636	2.77804	0.217212	12.7896	1.88e-37	2.5e-35
ENSDARG00000093584	1039.7	-2.59093	0.203794	-12.7135	4.98e-37	6.59e-35
ENSDARG00000038429	4825.25	-1.34777	0.106021	-12.7123	5.05e-37	6.65e-35
ENSDARG00000109737	522.167	2.55615	0.201109	12.7102	5.19e-37	6.78e-35
ENSDARG00000104467	222.287	4.15651	0.32815	12.6665	9.07e-37	1.18e-34
ENSDARG00000089039	534.154	2.50478	0.197784	12.6642	9.34e-37	1.2e-34
ENSDARG00000117787	250.888	4.02595	0.319093	12.6168	1.71e-36	2.18e-34
ENSDARG00000117593	1083.71	2.09588	0.166909	12.557	3.64e-36	4.63e-34
ENSDARG00000089362	595.896	-2.60138	0.207697	-12.5249	5.46e-36	6.9e-34
ENSDARG00000042329	522.252	2.70857	0.216605	12.5046	7.04e-36	8.85e-34
ENSDARG00000005481	3577.07	-1.31265	0.106004	-12.383	3.23e-35	4.03e-33
ENSDARG00000096712	2165.05	-1.59562	0.129081	-12.3614	4.23e-35	5.24e-33
ENSDARG00000010729	580.999	-2.76856	0.225092	-12.2997	9.09e-35	1.12e-32
ENSDARG00000077068	1288.92	-1.7732	0.144199	-12.2969	9.41e-35	1.15e-32
ENSDARG00000086552	379.573	2.87733	0.234649	12.2623	1.44e-34	1.76e-32
ENSDARG00000093313	2072.56	-1.51018	0.123302	-12.2478	1.73e-34	2.09e-32
ENSDARG00000112858	739.652	2.46202	0.201319	12.2295	2.16e-34	2.6e-32
ENSDARG00000039150	1621.12	-1.62391	0.132996	-12.2102	2.74e-34	3.28e-32
ENSDARG00000099104	1686.41	-1.56603	0.129168	-12.124	7.88e-34	9.36e-32
ENSDARG00000015653	1064.79	-1.92464	0.158774	-12.1219	8.08e-34	9.54e-32
ENSDARG00000000796	4706.81	-1.15847	0.095753	-12.0985	1.08e-33	1.26e-31
ENSDARG00000083986	438.17	3.12701	0.259021	12.0724	1.48e-33	1.72e-31
ENSDARG00000114125	383.57	2.81528	0.23409	12.0265	2.58e-33	2.99e-31
ENSDARG00000002644	526.305	-2.77483	0.231478	-11.9874	4.14e-33	4.77e-31
ENSDARG00000041811	1756	-2.07379	0.17314	-11.9776	4.66e-33	5.34e-31
ENSDARG00000101043	1966.21	-1.56483	0.130982	-11.9469	6.74e-33	7.68e-31
ENSDARG00000014953	178.457	4.7107	0.394857	11.9301	8.24e-33	9.34e-31
ENSDARG00000114405	889.725	1.90313	0.160108	11.8866	1.39e-32	1.57e-30
ENSDARG00000104023	288.591	3.48952	0.295967	11.7902	4.38e-32	4.91e-30
ENSDARG00000110809	400.282	2.72998	0.23163	11.786	4.61e-32	5.13e-30
ENSDARG00000078322	1033.16	1.76335	0.15006	11.7509	6.98e-32	7.73e-30
ENSDARG00000016541	363.421	-3.08749	0.26321	-11.7302	8.93e-32	9.83e-30
ENSDARG00000044254	432.96	-2.85412	0.244003	-11.6971	1.32e-31	1.44e-29
ENSDARG00000102189	170.473	5.1432	0.441083	11.6604	2.03e-31	2.21e-29
ENSDARG00000038068	7500.68	-1.02907	0.0883642	-11.6458	2.41e-31	2.61e-29
ENSDARG00000105482	368.622	2.76343	0.237799	11.6209	3.23e-31	3.48e-29
ENSDARG00000052122	143.88	5.91906	0.510557	11.5933	4.46e-31	4.77e-29
ENSDARG00000105459	416.14	2.60378	0.225034	11.5706	5.81e-31	6.19e-29
ENSDARG00000105484	425.642	2.53501	0.219724	11.5373	8.56e-31	9.07e-29
ENSDARG00000000212	5129.92	-1.24881	0.108343	-11.5265	9.7e-31	1.02e-28
ENSDARG00000010516	1721.91	-1.4985	0.130735	-11.4621	2.05e-30	2.14e-28
ENSDARG00000105153	253.442	3.52646	0.308127	11.4448	2.5e-30	2.6e-28
ENSDARG00000105345	431.647	2.47547	0.216623	11.4276	3.05e-30	3.16e-28
ENSDARG00000100903	249.872	3.8277	0.335287	11.4162	3.47e-30	3.58e-28
ENSDARG00000007708	599.058	-2.55208	0.224252	-11.3804	5.24e-30	5.37e-28
ENSDARG00000002353	1309.75	-1.67646	0.147404	-11.3733	5.68e-30	5.8e-28
ENSDARG00000058348	3316.47	-1.41132	0.124353	-11.3493	7.47e-30	7.59e-28
ENSDARG00000070873	1292.07	1.55894	0.137859	11.3082	1.2e-29	1.21e-27
ENSDARG00000020574	181.41	4.27441	0.37862	11.2894	1.48e-29	1.49e-27
ENSDARG00000113399	309.135	2.94052	0.260502	11.2879	1.51e-29	1.51e-27
ENSDARG00000092337	505.16	2.28117	0.202329	11.2745	1.75e-29	1.74e-27
ENSDARG00000036588	3483.72	-1.34628	0.119487	-11.2672	1.91e-29	1.89e-27
ENSDARG00000105318	608.801	2.16699	0.193217	11.2153	3.43e-29	3.38e-27
ENSDARG00000115557	725.469	2.19431	0.196071	11.1914	4.49e-29	4.4e-27
ENSDARG00000032725	3543.26	-1.14112	0.102	-11.1874	4.7e-29	4.58e-27
ENSDARG00000078602	163.461	5.75313	0.514362	11.185	4.83e-29	4.69e-27
ENSDARG00000034457	420.415	2.5757	0.230634	11.1679	5.85e-29	5.65e-27
ENSDARG00000112491	339.371	3.00181	0.269042	11.1574	6.59e-29	6.33e-27
ENSDARG00000063905	29293	-1.31736	0.118121	-11.1527	6.95e-29	6.64e-27
ENSDARG00000038754	3436.59	-1.15913	0.104675	-11.0736	1.69e-28	1.6e-26
ENSDARG00000026925	720.998	-2.00389	0.181295	-11.0532	2.12e-28	2e-26
ENSDARG00000042725	3136.13	-1.29256	0.117155	-11.0329	2.65e-28	2.5e-26
ENSDARG00000062049	560.641	-2.37815	0.215734	-11.0235	2.94e-28	2.76e-26
ENSDARG00000070835	192.012	4.17438	0.378739	11.0218	3e-28	2.8e-26
ENSDARG00000116132	261.392	3.151	0.286291	11.0063	3.56e-28	3.31e-26
ENSDARG00000102105	606.194	2.12429	0.193272	10.9912	4.21e-28	3.9e-26
ENSDARG00000031435	1632.32	1.39182	0.126846	10.9725	5.18e-28	4.77e-26
ENSDARG00000042874	1704.54	-1.44164	0.131472	-10.9654	5.6e-28	5.13e-26
ENSDARG00000005513	2269.93	-1.27221	0.116144	-10.9537	6.38e-28	5.81e-26
ENSDARG00000114169	348.126	2.61287	0.239003	10.9323	8.07e-28	7.33e-26
ENSDARG00000054753	2247.63	1.2648	0.11605	10.8987	1.17e-27	1.06e-25
ENSDARG00000083325	3643.2	1.62445	0.149392	10.8737	1.54e-27	1.38e-25
ENSDARG00000016527	1174.9	-1.5829	0.1457	-10.864	1.71e-27	1.53e-25
ENSDARG00000104773	6503.93	-1.03306	0.095328	-10.837	2.3e-27	2.05e-25
ENSDARG00000103658	796.041	-1.97948	0.183393	-10.7936	3.69e-27	3.27e-25
ENSDARG00000056407	286.198	-3.3824	0.313532	-10.788	3.92e-27	3.46e-25
ENSDARG00000004757	1494.57	-1.51428	0.140597	-10.7703	4.75e-27	4.18e-25
ENSDARG00000013968	2466.13	-1.21356	0.113269	-10.7139	8.76e-27	7.66e-25
ENSDARG00000105340	531.774	2.17847	0.203989	10.6794	1.27e-26	1.11e-24
ENSDARG00000039347	1791.92	-1.32362	0.124357	-10.6437	1.87e-26	1.62e-24
ENSDARG00000102414	120.081	6.10901	0.576398	10.5986	3.03e-26	2.61e-24
ENSDARG00000093659	277.81	2.92192	0.277349	10.5352	5.95e-26	5.11e-24
ENSDARG00000043475	1030.83	-1.61579	0.15387	-10.501	8.55e-26	7.32e-24
ENSDARG00000058556	2105.6	-1.27557	0.121832	-10.4699	1.19e-25	1.01e-23
ENSDARG00000104635	653.165	-2.08422	0.199293	-10.4581	1.35e-25	1.14e-23
ENSDARG00000028396	3086.82	-1.11671	0.106983	-10.4383	1.66e-25	1.4e-23
ENSDARG00000051861	3688.67	-1.10697	0.106204	-10.4231	1.94e-25	1.64e-23
ENSDARG00000060200	265.21	-3.28395	0.315341	-10.414	2.14e-25	1.79e-23
ENSDARG00000056008	662.98	1.94412	0.187383	10.3751	3.22e-25	2.68e-23
ENSDARG00000028618	1098.55	-1.83845	0.177246	-10.3723	3.31e-25	2.74e-23
ENSDARG00000040439	1128.84	-1.86048	0.179365	-10.3726	3.31e-25	2.74e-23
ENSDARG00000109458	291.722	3.09674	0.299181	10.3507	4.15e-25	3.42e-23
ENSDARG00000017653	1894.8	-1.27399	0.123328	-10.3302	5.15e-25	4.22e-23
ENSDARG00000104267	3594.32	1.06456	0.103144	10.3211	5.66e-25	4.62e-23
ENSDARG00000019521	462.966	-2.35171	0.228254	-10.303	6.83e-25	5.55e-23
ENSDARG00000033355	191.111	-5.3656	0.521877	-10.2814	8.55e-25	6.93e-23
ENSDARG00000054610	1161.54	-1.49455	0.145678	-10.2592	1.08e-24	8.67e-23
ENSDARG00000105359	326.961	2.62724	0.256402	10.2466	1.23e-24	9.85e-23
ENSDARG00000094719	2386.46	-1.31311	0.128843	-10.1915	2.16e-24	1.73e-22
ENSDARG00000011648	415.613	2.41119	0.237754	10.1415	3.61e-24	2.88e-22
ENSDARG00000074626	193.415	3.46652	0.342291	10.1274	4.18e-24	3.31e-22
ENSDARG00000015003	606.872	-1.96442	0.194386	-10.1058	5.21e-24	4.12e-22
ENSDARG00000013307	2734.65	-1.13438	0.112408	-10.0916	6.02e-24	4.74e-22
ENSDARG00000085485	153.26	3.79726	0.377126	10.069	7.58e-24	5.94e-22
ENSDARG00000043453	3203.72	-1.14974	0.114229	-10.0652	7.87e-24	6.15e-22
ENSDARG00000031678	1356.2	1.34813	0.133957	10.0638	7.98e-24	6.21e-22
ENSDARG00000114500	400.934	2.27821	0.22678	10.0459	9.57e-24	7.42e-22
ENSDARG00000031302	572.107	2.13264	0.212562	10.033	1.09e-23	8.42e-22
ENSDARG00000099465	3939.91	-1.03527	0.103717	-9.98166	1.83e-23	1.41e-21
ENSDARG00000111557	440.104	2.15102	0.215914	9.96238	2.23e-23	1.7e-21
ENSDARG00000101595	112.489	5.3812	0.54102	9.9464	2.61e-23	1.99e-21
ENSDARG00000067850	1954.4	-1.33032	0.133866	-9.93773	2.85e-23	2.17e-21
ENSDARG00000055009	324.461	2.48315	0.249972	9.93372	2.97e-23	2.25e-21
ENSDARG00000019808	933.859	-1.82221	0.183475	-9.93163	3.03e-23	2.29e-21
ENSDARG00000074656	738.44	-1.77569	0.178976	-9.92137	3.36e-23	2.52e-21
ENSDARG00000105444	255.83	2.79021	0.281749	9.9032	4.03e-23	3.02e-21
ENSDARG00000014690	3672.88	-1.00533	0.10163	-9.89201	4.51e-23	3.36e-21
ENSDARG00000079078	13147.8	0.873067	0.0883962	9.87675	5.25e-23	3.9e-21
ENSDARG00000053291	7134.46	-0.955625	0.0967804	-9.87416	5.39e-23	3.99e-21
ENSDARG00000054155	1244.28	1.40595	0.14245	9.86973	5.63e-23	4.15e-21
ENSDARG00000117485	1936.73	-1.31729	0.133992	-9.83111	8.27e-23	6.07e-21
ENSDARG00000033175	299.68	2.5013	0.255142	9.80356	1.09e-22	7.95e-21
ENSDARG00000016939	476.473	-2.13659	0.218251	-9.78962	1.25e-22	9.09e-21
ENSDARG00000003599	8236.11	-0.883664	0.090444	-9.77029	1.51e-22	1.09e-20
ENSDARG00000087188	683.468	-1.79942	0.184171	-9.77035	1.51e-22	1.09e-20
ENSDARG00000053136	6761.96	-0.90107	0.0923453	-9.75762	1.71e-22	1.23e-20
ENSDARG00000075864	355.012	3.12211	0.32009	9.75384	1.78e-22	1.28e-20
ENSDARG00000094041	1784.94	1.1967	0.122782	9.74654	1.91e-22	1.37e-20
ENSDARG00000038559	181.962	-4.40432	0.452256	-9.73856	2.06e-22	1.47e-20
ENSDARG00000095930	152.8	4.17876	0.430324	9.71073	2.71e-22	1.93e-20
ENSDARG00000027899	302.38	2.46929	0.254432	9.70512	2.87e-22	2.03e-20
ENSDARG00000058358	5771.98	-0.89619	0.0925053	-9.68798	3.39e-22	2.39e-20
ENSDARG00000117770	136.621	3.95531	0.408853	9.67418	3.88e-22	2.72e-20
ENSDARG00000095673	177.588	-5.79772	0.599278	-9.67451	3.87e-22	2.72e-20
ENSDARG00000036104	440.906	-2.16462	0.223923	-9.66678	4.17e-22	2.91e-20
ENSDARG00000088383	847.498	1.57555	0.163013	9.66518	4.24e-22	2.95e-20
ENSDARG00000055075	696.72	-1.88178	0.195021	-9.64909	4.96e-22	3.43e-20
ENSDARG00000099514	758.084	1.60354	0.166293	9.64288	5.27e-22	3.64e-20
ENSDARG00000020788	1752.72	-1.20472	0.125066	-9.63269	5.82e-22	4e-20
ENSDARG00000090615	123.722	4.19587	0.436169	9.61984	6.59e-22	4.52e-20
ENSDARG00000114133	282.077	2.58248	0.268755	9.60905	7.32e-22	5e-20
ENSDARG00000099920	319.878	2.36471	0.246139	9.60723	7.45e-22	5.07e-20
ENSDARG00000113707	416.916	2.1536	0.224536	9.59133	8.7e-22	5.9e-20
ENSDARG00000074790	238.688	2.7827	0.290747	9.57088	1.06e-21	7.16e-20
ENSDARG00000013711	718.564	-1.72955	0.180762	-9.56807	1.09e-21	7.34e-20
ENSDARG00000081931	493.35	2.69307	0.281492	9.56712	1.1e-21	7.38e-20
ENSDARG00000042641	1041.71	1.43484	0.150044	9.56277	1.15e-21	7.67e-20
ENSDARG00000098595	197.371	3.02118	0.316133	9.55667	1.22e-21	8.11e-20
ENSDARG00000078775	818.673	-1.76668	0.184966	-9.55135	1.28e-21	8.5e-20
ENSDARG00000022684	980.153	1.45845	0.152744	9.5483	1.32e-21	8.73e-20
ENSDARG00000063917	870.517	-1.6583	0.173732	-9.5452	1.36e-21	8.96e-20
ENSDARG00000017211	332.452	2.34316	0.245536	9.54306	1.39e-21	9.12e-20
ENSDARG00000079713	456.223	1.99733	0.209597	9.52937	1.58e-21	1.04e-19
ENSDARG00000058349	210.363	2.98751	0.313632	9.52552	1.64e-21	1.07e-19
ENSDARG00000043531	2835.5	-1.09459	0.1151	-9.50992	1.91e-21	1.24e-19
ENSDARG00000105037	268.086	2.75055	0.289311	9.50727	1.96e-21	1.27e-19
ENSDARG00000092580	542.813	1.99538	0.210385	9.4844	2.44e-21	1.58e-19
ENSDARG00000103146	608.736	-1.80601	0.19109	-9.45112	3.35e-21	2.16e-19
ENSDARG00000027355	110.978	4.61857	0.488943	9.44604	3.52e-21	2.26e-19
ENSDARG00000070437	1178.27	-1.38117	0.146221	-9.44571	3.53e-21	2.26e-19
ENSDARG00000010280	823.974	1.80515	0.191263	9.43807	3.8e-21	2.42e-19
ENSDARG00000027063	1116.12	-1.38399	0.146837	-9.42538	4.29e-21	2.73e-19
ENSDARG00000087832	419.416	-2.28575	0.242691	-9.41837	4.58e-21	2.91e-19
ENSDARG00000058546	467.984	-2.08112	0.220983	-9.41756	4.62e-21	2.92e-19
ENSDARG00000023933	548.646	-1.8977	0.20153	-9.41643	4.67e-21	2.94e-19
ENSDARG00000000229	209.506	2.94887	0.314661	9.37157	7.15e-21	4.49e-19
ENSDARG00000080129	147.352	3.52053	0.376086	9.36099	7.9e-21	4.95e-19
ENSDARG00000038822	513.01	-2.3342	0.249552	-9.35358	8.47e-21	5.29e-19
ENSDARG00000025046	176.064	-6.21896	0.666406	-9.3321	1.04e-20	6.46e-19
ENSDARG00000091234	4014.15	-0.98272	0.105505	-9.31445	1.23e-20	7.6e-19
ENSDARG00000101619	248.642	2.66488	0.286189	9.31162	1.26e-20	7.78e-19
ENSDARG00000115938	595.922	1.73542	0.18681	9.28975	1.55e-20	9.53e-19
ENSDARG00000102291	905.855	-1.48373	0.159767	-9.28685	1.59e-20	9.76e-19
ENSDARG00000070331	882.044	1.54344	0.166264	9.28306	1.65e-20	1.01e-18
ENSDARG00000002613	181.272	3.13075	0.337597	9.27363	1.8e-20	1.1e-18
ENSDARG00000027088	16669.2	0.751296	0.081048	9.26977	1.87e-20	1.14e-18
ENSDARG00000100906	241.201	2.87666	0.310549	9.26317	1.98e-20	1.2e-18
ENSDARG00000015887	1417.99	-1.27073	0.137277	-9.25663	2.11e-20	1.28e-18
ENSDARG00000010434	435.652	-2.08549	0.225547	-9.24637	2.32e-20	1.4e-18
ENSDARG00000079353	366.975	-2.35988	0.255412	-9.23951	2.48e-20	1.49e-18
ENSDARG00000105478	232.656	2.65277	0.287183	9.23723	2.53e-20	1.52e-18
ENSDARG00000031317	1059.26	1.38076	0.149583	9.23071	2.69e-20	1.61e-18
ENSDARG00000015862	3258.35	-0.9683	0.104913	-9.22956	2.72e-20	1.62e-18
ENSDARG00000001873	246.54	2.63824	0.285911	9.22749	2.77e-20	1.65e-18
ENSDARG00000011929	95.7447	4.89122	0.53023	9.22471	2.84e-20	1.68e-18
ENSDARG00000040717	692.666	-1.65772	0.179863	-9.21658	3.07e-20	1.81e-18
ENSDARG00000060926	482.139	-2.26413	0.245791	-9.2116	3.21e-20	1.89e-18
ENSDARG00000092467	567.936	1.75933	0.191649	9.17996	4.31e-20	2.53e-18
ENSDARG00000046098	606.062	1.8524	0.202398	9.15227	5.57e-20	3.26e-18
ENSDARG00000114516	416.058	2.1942	0.240109	9.13832	6.34e-20	3.7e-18
ENSDARG00000103716	489.572	-1.92244	0.210605	-9.12817	6.97e-20	4.05e-18
ENSDARG00000024847	468.802	1.89222	0.207391	9.12395	7.24e-20	4.2e-18
ENSDARG00000111810	100.574	4.81771	0.530681	9.07835	1.1e-19	6.37e-18
ENSDARG00000036161	1157.58	-1.34591	0.148693	-9.05155	1.41e-19	8.12e-18
ENSDARG00000075793	882.329	-1.51045	0.166966	-9.04648	1.48e-19	8.49e-18
ENSDARG00000054818	2731.09	-1.03408	0.114377	-9.04101	1.55e-19	8.9e-18
ENSDARG00000017299	163.43	-3.93034	0.435059	-9.03404	1.65e-19	9.45e-18
ENSDARG00000096508	341.182	-2.35903	0.26117	-9.03257	1.68e-19	9.55e-18
ENSDARG00000084991	246.419	2.68849	0.29843	9.00878	2.08e-19	1.18e-17
ENSDARG00000056767	680.169	1.5847	0.176178	8.99492	2.36e-19	1.34e-17
ENSDARG00000009014	400.514	2.05775	0.228874	8.99079	2.45e-19	1.39e-17
ENSDARG00000075327	794.753	-1.55732	0.173353	-8.98352	2.62e-19	1.48e-17
ENSDARG00000095908	2755.33	-0.980633	0.109239	-8.97695	2.78e-19	1.56e-17
ENSDARG00000105344	99.6371	4.40137	0.490772	8.96827	3.01e-19	1.69e-17
ENSDARG00000091260	110.981	4.27678	0.476905	8.9678	3.03e-19	1.69e-17
ENSDARG00000019815	1374.89	1.18728	0.132762	8.9429	3.79e-19	2.11e-17
ENSDARG00000099775	1125.13	-1.31015	0.146687	-8.93159	4.2e-19	2.33e-17
ENSDARG00000076586	247.934	-2.7549	0.309382	-8.90455	5.36e-19	2.97e-17
ENSDARG00000031745	3229.9	-0.982797	0.110428	-8.89987	5.59e-19	3.09e-17
ENSDARG00000101199	3529.04	0.899652	0.101104	8.89825	5.67e-19	3.12e-17
ENSDARG00000103459	994.613	-1.49582	0.168413	-8.88184	6.58e-19	3.61e-17
ENSDARG00000099860	83.4947	5.33007	0.60099	8.86882	7.39e-19	4.05e-17
ENSDARG00000032630	224.432	2.66438	0.300629	8.86267	7.81e-19	4.27e-17
ENSDARG00000095523	684.161	1.55708	0.175754	8.85945	8.04e-19	4.38e-17
ENSDARG00000093671	124.44	3.62124	0.409092	8.85189	8.6e-19	4.67e-17
ENSDARG00000020298	4762.22	-0.845413	0.0955161	-8.851	8.67e-19	4.7e-17
ENSDARG00000088885	250.419	-3.01744	0.340944	-8.85025	8.73e-19	4.71e-17
ENSDARG00000003808	4564.87	0.921112	0.104281	8.83301	1.02e-18	5.49e-17
ENSDARG00000099380	2254.39	-1.03508	0.117236	-8.829	1.06e-18	5.67e-17
ENSDARG00000101894	381.6	-2.12384	0.240562	-8.82864	1.06e-18	5.67e-17
ENSDARG00000083760	1370.71	1.27489	0.144422	8.82751	1.07e-18	5.72e-17
ENSDARG00000094097	360.282	2.39309	0.271185	8.82459	1.1e-18	5.85e-17
ENSDARG00000105414	412.164	1.93323	0.219252	8.81739	1.17e-18	6.22e-17
ENSDARG00000061764	32689.7	-0.697724	0.0791674	-8.81328	1.22e-18	6.44e-17
ENSDARG00000074686	423.039	-2.03609	0.231109	-8.8101	1.25e-18	6.61e-17
ENSDARG00000041435	2428.79	-1.03689	0.117798	-8.80225	1.34e-18	7.06e-17
ENSDARG00000014867	4009.93	-0.868559	0.0986853	-8.80129	1.35e-18	7.11e-17
ENSDARG00000019949	259.769	2.4274	0.276704	8.77252	1.75e-18	9.16e-17
ENSDARG00000076144	583.559	-1.69736	0.194543	-8.72489	2.66e-18	1.39e-16
ENSDARG00000112561	258.961	2.46084	0.282052	8.72476	2.67e-18	1.39e-16
ENSDARG00000076800	703.501	-1.57801	0.181074	-8.71469	2.92e-18	1.52e-16
ENSDARG00000068457	189.651	2.95174	0.338917	8.70934	3.06e-18	1.58e-16
ENSDARG00000036875	2293.11	-1.02898	0.11831	-8.69728	3.4e-18	1.76e-16
ENSDARG00000089087	11270.2	0.721045	0.0829152	8.69618	3.43e-18	1.77e-16
ENSDARG00000018961	846.288	-1.43005	0.164637	-8.68608	3.75e-18	1.93e-16
ENSDARG00000101720	293.419	2.38894	0.275465	8.67239	4.23e-18	2.17e-16
ENSDARG00000070280	180.465	3.11801	0.359867	8.66433	4.54e-18	2.32e-16
ENSDARG00000035993	238.008	2.53201	0.292554	8.65485	4.94e-18	2.52e-16
ENSDARG00000111399	277.053	-2.77912	0.321152	-8.65359	4.99e-18	2.54e-16
ENSDARG00000025903	138.95	-4.15042	0.480919	-8.6302	6.12e-18	3.11e-16
ENSDARG00000102626	313.236	2.13861	0.247943	8.6254	6.39e-18	3.23e-16
ENSDARG00000098012	194.571	-3.27174	0.380526	-8.59793	8.12e-18	4.1e-16
ENSDARG00000031683	5501.7	-0.920495	0.10785	-8.53496	1.4e-17	7.06e-16
ENSDARG00000029150	8227.69	-0.750625	0.088035	-8.52644	1.51e-17	7.58e-16
ENSDARG00000098108	2662.5	-0.938929	0.1102	-8.52024	1.59e-17	7.98e-16
ENSDARG00000099407	88.0354	5.79114	0.682569	8.48432	2.17e-17	1.08e-15
ENSDARG00000017775	578.758	1.67292	0.197245	8.48142	2.22e-17	1.11e-15
ENSDARG00000059049	157.852	-3.54321	0.418197	-8.47259	2.4e-17	1.19e-15
ENSDARG00000028119	531.854	1.64299	0.193987	8.4696	2.46e-17	1.22e-15
ENSDARG00000078362	128.73	3.4608	0.408908	8.46353	2.59e-17	1.28e-15
ENSDARG00000016750	439.634	1.84212	0.217881	8.45471	2.8e-17	1.38e-15
ENSDARG00000070297	226.751	2.52681	0.299183	8.44571	3.02e-17	1.49e-15
ENSDARG00000104901	293.109	2.38701	0.283059	8.4329	3.37e-17	1.66e-15
ENSDARG00000042708	3405.65	0.86283	0.102627	8.40746	4.19e-17	2.05e-15
ENSDARG00000105374	228.775	2.62396	0.312131	8.4066	4.22e-17	2.06e-15
ENSDARG00000054058	167.733	-3.95471	0.471647	-8.38488	5.08e-17	2.48e-15
ENSDARG00000096355	127.042	-4.19471	0.5019	-8.35766	6.4e-17	3.11e-15
ENSDARG00000042905	4476.03	-0.883864	0.105767	-8.35667	6.45e-17	3.13e-15
ENSDARG00000041232	3513.8	0.973467	0.1167	8.3416	7.33e-17	3.55e-15
ENSDARG00000038505	142.452	3.1231	0.374629	8.33651	7.65e-17	3.69e-15
ENSDARG00000021669	2459.9	0.999479	0.11997	8.33109	8.01e-17	3.86e-15
ENSDARG00000076742	944.431	-1.33338	0.160064	-8.33028	8.06e-17	3.87e-15
ENSDARG00000053269	99.3438	4.23549	0.508874	8.32325	8.56e-17	4.1e-15
ENSDARG00000094154	438.668	1.83624	0.220745	8.31839	8.92e-17	4.26e-15
ENSDARG00000075748	475.851	-1.9312	0.232205	-8.31681	9.04e-17	4.31e-15
ENSDARG00000074635	1249.45	-1.22653	0.147566	-8.31177	9.43e-17	4.49e-15
ENSDARG00000030053	514.485	-1.72922	0.208099	-8.30959	9.6e-17	4.56e-15
ENSDARG00000053058	2373.41	-1.13986	0.137297	-8.30215	1.02e-16	4.84e-15
ENSDARG00000102806	544.751	1.65457	0.199653	8.28727	1.16e-16	5.47e-15
ENSDARG00000099730	1530.38	-1.09215	0.131839	-8.28401	1.19e-16	5.61e-15
ENSDARG00000098377	524.336	-1.66958	0.201574	-8.28268	1.2e-16	5.66e-15
ENSDARG00000078327	137.707	3.45128	0.416746	8.28149	1.22e-16	5.7e-15
ENSDARG00000076945	6897.95	-0.772639	0.0933777	-8.27433	1.29e-16	6.04e-15
ENSDARG00000036044	6536.32	0.866654	0.104932	8.25919	1.47e-16	6.84e-15
ENSDARG00000006266	866.812	-1.34046	0.162306	-8.25883	1.47e-16	6.85e-15
ENSDARG00000104992	524.464	1.66523	0.201668	8.25729	1.49e-16	6.92e-15
ENSDARG00000006588	1723.07	-1.10668	0.134045	-8.2561	1.51e-16	6.97e-15
ENSDARG00000104613	255.173	-2.40399	0.291907	-8.23548	1.79e-16	8.27e-15
ENSDARG00000059308	194.977	2.61341	0.317347	8.23519	1.79e-16	8.27e-15
ENSDARG00000019861	392.363	-1.91409	0.232515	-8.23212	1.84e-16	8.46e-15
ENSDARG00000055290	467.088	-1.85288	0.225237	-8.22633	1.93e-16	8.86e-15
ENSDARG00000039677	3698.83	-0.829297	0.101044	-8.20727	2.26e-16	1.04e-14
ENSDARG00000017591	1150.28	1.17289	0.143067	8.19819	2.44e-16	1.11e-14
ENSDARG00000079388	1071.48	1.18558	0.144716	8.19249	2.56e-16	1.17e-14
ENSDARG00000012593	1213.01	1.25269	0.152967	8.18932	2.63e-16	1.19e-14
ENSDARG00000002663	445.525	-1.79535	0.219349	-8.18494	2.72e-16	1.24e-14
ENSDARG00000019778	3326.44	-0.909046	0.111154	-8.17825	2.88e-16	1.3e-14
ENSDARG00000052063	206.467	2.584	0.316027	8.17651	2.92e-16	1.32e-14
ENSDARG00000040045	333.517	1.94657	0.238964	8.1459	3.76e-16	1.7e-14
ENSDARG00000007320	4613.66	-0.87634	0.107619	-8.14296	3.86e-16	1.73e-14
ENSDARG00000029894	119.292	3.7474	0.460515	8.1374	4.04e-16	1.81e-14
ENSDARG00000035400	2801.52	-0.89126	0.109763	-8.11983	4.67e-16	2.09e-14
ENSDARG00000052139	1236.97	1.2437	0.153252	8.1154	4.84e-16	2.16e-14
ENSDARG00000005791	1692.65	-1.06041	0.130777	-8.10856	5.12e-16	2.28e-14
ENSDARG00000040432	1370.95	-1.09698	0.135396	-8.102	5.41e-16	2.4e-14
ENSDARG00000036995	187.437	2.70857	0.334648	8.09379	5.78e-16	2.56e-14
ENSDARG00000068194	389.799	-1.93714	0.240149	-8.0664	7.24e-16	3.2e-14
ENSDARG00000104795	407.407	1.8244	0.22619	8.0658	7.28e-16	3.21e-14
ENSDARG00000019601	947.73	1.28092	0.158812	8.06562	7.29e-16	3.21e-14
ENSDARG00000036279	671.931	1.48149	0.183986	8.05219	8.13e-16	3.57e-14
ENSDARG00000088116	212.038	2.47661	0.308515	8.02751	9.95e-16	4.36e-14
ENSDARG00000022165	404.585	1.75485	0.218963	8.0144	1.11e-15	4.84e-14
ENSDARG00000076564	1288.54	1.15859	0.144632	8.01062	1.14e-15	4.98e-14
ENSDARG00000109370	625.508	1.63913	0.204814	8.00301	1.21e-15	5.29e-14
ENSDARG00000078734	241.93	-2.42695	0.303758	-7.98977	1.35e-15	5.88e-14
ENSDARG00000074002	240.021	2.3447	0.294453	7.96288	1.68e-15	7.29e-14
ENSDARG00000034677	605.313	-1.6868	0.211851	-7.96218	1.69e-15	7.31e-14
ENSDARG00000029995	124.344	4.0172	0.504658	7.96024	1.72e-15	7.41e-14
ENSDARG00000005023	334.204	1.94821	0.244837	7.95718	1.76e-15	7.58e-14
ENSDARG00000100826	1040.15	-1.19976	0.15079	-7.95651	1.77e-15	7.61e-14
ENSDARG00000014196	81.5569	4.3876	0.551664	7.95339	1.81e-15	7.78e-14
ENSDARG00000039579	4253.16	0.782955	0.0986029	7.94048	2.01e-15	8.62e-14
ENSDARG00000033444	237.905	-2.49837	0.315271	-7.9245	2.29e-15	9.78e-14
ENSDARG00000078430	1063.62	-1.19202	0.150487	-7.92109	2.35e-15	1e-13
ENSDARG00000013804	1145.11	1.26543	0.160025	7.9077	2.62e-15	1.11e-13
ENSDARG00000099555	405.72	-1.84306	0.233121	-7.90602	2.66e-15	1.13e-13
ENSDARG00000071437	802.443	-1.53159	0.19381	-7.90255	2.73e-15	1.16e-13
ENSDARG00000043468	210.994	-3.22359	0.407956	-7.9018	2.75e-15	1.16e-13
ENSDARG00000027777	1597.25	-1.05605	0.134216	-7.8683	3.59e-15	1.52e-13
ENSDARG00000040890	378.547	1.76591	0.224799	7.8555	3.98e-15	1.67e-13
ENSDARG00000020850	24402.8	-0.628637	0.0802388	-7.83458	4.7e-15	1.97e-13
ENSDARG00000083063	239.691	2.2765	0.290781	7.82892	4.92e-15	2.06e-13
ENSDARG00000029064	356.896	1.86544	0.238764	7.81289	5.59e-15	2.34e-13
ENSDARG00000083389	740.45	1.61771	0.207906	7.78095	7.2e-15	3e-13
ENSDARG00000009782	503.275	-1.67581	0.215428	-7.77896	7.31e-15	3.04e-13
ENSDARG00000052705	432.581	-1.77489	0.228273	-7.77532	7.53e-15	3.12e-13
ENSDARG00000068941	172.6	2.64879	0.340811	7.77201	7.72e-15	3.2e-13
ENSDARG00000063050	574.044	-1.70415	0.219323	-7.77005	7.85e-15	3.24e-13
ENSDARG00000057586	108.049	3.60364	0.464568	7.75696	8.7e-15	3.59e-13
ENSDARG00000015164	2869.11	-0.830141	0.107118	-7.74982	9.2e-15	3.79e-13
ENSDARG00000100280	1860.06	-1.20353	0.1556	-7.73476	1.04e-14	4.26e-13
ENSDARG00000012914	1271.81	-1.13094	0.146345	-7.72794	1.09e-14	4.48e-13
ENSDARG00000111964	709.219	1.40595	0.18217	7.71775	1.18e-14	4.84e-13
ENSDARG00000059123	725.569	-1.34502	0.174571	-7.70474	1.31e-14	5.35e-13
ENSDARG00000021372	1352.75	-1.08306	0.140592	-7.70355	1.32e-14	5.39e-13
ENSDARG00000001890	869.907	1.23295	0.160773	7.66886	1.74e-14	7.06e-13
ENSDARG00000033735	274.497	-2.18283	0.284709	-7.6669	1.76e-14	7.15e-13
ENSDARG00000058105	2431.08	-0.981614	0.128044	-7.66624	1.77e-14	7.17e-13
ENSDARG00000058732	295.503	-2.03262	0.265679	-7.65066	2e-14	8.08e-13
ENSDARG00000067717	201.671	2.33029	0.304703	7.64775	2.05e-14	8.25e-13
ENSDARG00000051783	6293.68	-0.705979	0.0923299	-7.64627	2.07e-14	8.33e-13
ENSDARG00000022841	292.324	-2.07618	0.271596	-7.64437	2.1e-14	8.43e-13
ENSDARG00000074501	359.466	-2.37118	0.310263	-7.64249	2.13e-14	8.54e-13
ENSDARG00000004261	533.971	1.46854	0.192709	7.62051	2.53e-14	1.01e-12
ENSDARG00000016516	488.335	1.54908	0.203306	7.61947	2.55e-14	1.02e-12
ENSDARG00000020625	1943.59	-0.928142	0.121858	-7.6166	2.6e-14	1.04e-12
ENSDARG00000015907	264.356	2.03087	0.26724	7.59944	2.97e-14	1.18e-12
ENSDARG00000026726	4827.71	-0.769963	0.101406	-7.59286	3.13e-14	1.24e-12
ENSDARG00000088789	92.2744	3.6701	0.483505	7.59063	3.18e-14	1.26e-12
ENSDARG00000112375	217.534	2.26578	0.298739	7.58449	3.34e-14	1.32e-12
ENSDARG00000028533	2878.09	-0.811333	0.107265	-7.56383	3.91e-14	1.54e-12
ENSDARG00000033285	587.73	-1.47642	0.195437	-7.55446	4.21e-14	1.66e-12
ENSDARG00000074060	344.96	-1.88011	0.248888	-7.55404	4.22e-14	1.66e-12
ENSDARG00000090728	1187.17	-1.11469	0.147919	-7.5358	4.85e-14	1.9e-12
ENSDARG00000112454	546.506	-1.53509	0.203848	-7.53058	5.05e-14	1.98e-12
ENSDARG00000023445	102.911	3.3221	0.441418	7.52596	5.23e-14	2.04e-12
ENSDARG00000111536	226.566	2.28676	0.304181	7.51775	5.57e-14	2.17e-12
ENSDARG00000078249	317.151	-1.9258	0.256305	-7.5137	5.75e-14	2.24e-12
ENSDARG00000076265	166.561	-2.76941	0.3689	-7.5072	6.04e-14	2.34e-12
ENSDARG00000031588	2058.5	0.890546	0.118726	7.50087	6.34e-14	2.46e-12
ENSDARG00000060345	105.236	3.38594	0.451649	7.49685	6.54e-14	2.53e-12
ENSDARG00000076401	81.4376	4.98769	0.665754	7.49179	6.79e-14	2.62e-12
ENSDARG00000022309	3748.55	-0.765529	0.10234	-7.48026	7.42e-14	2.86e-12
ENSDARG00000037870	22847.4	-0.591223	0.0790783	-7.47643	7.64e-14	2.93e-12
ENSDARG00000061549	328.942	-2.09955	0.281035	-7.4708	7.97e-14	3.06e-12
ENSDARG00000052633	179.434	2.45776	0.329266	7.46437	8.37e-14	3.2e-12
ENSDARG00000056186	1649.28	1.08356	0.145673	7.43833	1.02e-13	3.9e-12
ENSDARG00000103015	219.234	2.18026	0.293246	7.43492	1.05e-13	3.99e-12
ENSDARG00000034897	2758.9	-0.825483	0.111067	-7.4323	1.07e-13	4.06e-12
ENSDARG00000044612	245.395	-2.26183	0.304945	-7.41716	1.2e-13	4.55e-12
ENSDARG00000014165	549.252	1.40673	0.189879	7.40858	1.28e-13	4.84e-12
ENSDARG00000054619	343.517	1.7902	0.241997	7.39763	1.39e-13	5.25e-12
ENSDARG00000016153	613.777	1.36538	0.184576	7.39737	1.39e-13	5.25e-12
ENSDARG00000008936	217.709	2.25518	0.304913	7.39617	1.4e-13	5.28e-12
ENSDARG00000086591	219.048	2.30604	0.311848	7.39475	1.42e-13	5.33e-12
ENSDARG00000088686	180.627	2.52084	0.34113	7.38967	1.47e-13	5.53e-12
ENSDARG00000104011	1273.99	-1.05714	0.143274	-7.37844	1.6e-13	6e-12
ENSDARG00000022795	108.433	3.1595	0.428459	7.37408	1.65e-13	6.19e-12
ENSDARG00000009724	996.04	1.11714	0.151904	7.35428	1.92e-13	7.17e-12
ENSDARG00000003860	394.765	1.70711	0.232155	7.35332	1.93e-13	7.2e-12
ENSDARG00000101028	321.581	-2.23296	0.30447	-7.33392	2.24e-13	8.31e-12
ENSDARG00000036787	499.468	-1.53505	0.209375	-7.33161	2.27e-13	8.44e-12
ENSDARG00000043509	2438	-0.839485	0.114588	-7.32614	2.37e-13	8.78e-12
ENSDARG00000045959	263.179	-2.07946	0.283925	-7.32395	2.41e-13	8.9e-12
ENSDARG00000099022	2105.85	-0.885389	0.120918	-7.32223	2.44e-13	9e-12
ENSDARG00000068629	319.307	1.88096	0.257046	7.31761	2.52e-13	9.3e-12
ENSDARG00000027529	268.019	-2.03901	0.278719	-7.31564	2.56e-13	9.42e-12
ENSDARG00000074283	438.112	-1.60012	0.218797	-7.31324	2.61e-13	9.56e-12
ENSDARG00000013755	84.9664	3.70179	0.506182	7.31315	2.61e-13	9.56e-12
ENSDARG00000036967	950.769	-1.138	0.155822	-7.30322	2.81e-13	1.03e-11
ENSDARG00000029072	1943.35	-0.896972	0.122839	-7.30202	2.83e-13	1.03e-11
ENSDARG00000090552	664.722	1.27555	0.174773	7.29828	2.91e-13	1.06e-11
ENSDARG00000084828	276.581	1.98156	0.271762	7.29152	3.06e-13	1.11e-11
ENSDARG00000020197	2889.23	-0.805486	0.110516	-7.28844	3.14e-13	1.14e-11
ENSDARG00000054324	74.394	4.43105	0.608004	7.28787	3.15e-13	1.14e-11
ENSDARG00000058543	812.374	1.18772	0.162968	7.28804	3.14e-13	1.14e-11
ENSDARG00000089933	350.152	-1.9785	0.271963	-7.27487	3.47e-13	1.25e-11
ENSDARG00000013892	1253.51	-1.06528	0.146616	-7.26575	3.71e-13	1.34e-11
ENSDARG00000039601	190.089	2.56446	0.353388	7.25677	3.96e-13	1.43e-11
ENSDARG00000102798	391.65	1.73382	0.239196	7.24855	4.21e-13	1.51e-11
ENSDARG00000051737	166.243	2.42318	0.334289	7.24875	4.21e-13	1.51e-11
ENSDARG00000069264	300.366	-1.90675	0.263168	-7.24536	4.31e-13	1.54e-11
ENSDARG00000097726	438.112	-1.76038	0.243603	-7.22643	4.96e-13	1.77e-11
ENSDARG00000100366	254.929	1.95867	0.271423	7.2163	5.34e-13	1.9e-11
ENSDARG00000052928	473.717	-1.54475	0.214189	-7.21205	5.51e-13	1.96e-11
ENSDARG00000102228	132.885	-3.42943	0.475758	-7.20835	5.66e-13	2.01e-11
ENSDARG00000005675	581.102	1.37125	0.190375	7.20288	5.9e-13	2.09e-11
ENSDARG00000098955	527.482	-1.53366	0.213231	-7.19251	6.36e-13	2.25e-11
ENSDARG00000037009	511.389	1.41447	0.196665	7.19228	6.37e-13	2.25e-11
ENSDARG00000062688	171.699	2.41367	0.335917	7.18534	6.7e-13	2.36e-11
ENSDARG00000070289	212.017	2.28356	0.317904	7.18318	6.81e-13	2.4e-11
ENSDARG00000102986	738.613	-1.23949	0.172575	-7.18232	6.85e-13	2.41e-11
ENSDARG00000011166	587.076	1.32106	0.184097	7.17589	7.18e-13	2.52e-11
ENSDARG00000105483	364.774	1.70961	0.238497	7.16826	7.6e-13	2.66e-11
ENSDARG00000030408	1441.99	-0.982562	0.13723	-7.15995	8.07e-13	2.82e-11
ENSDARG00000014239	1183.85	-1.03725	0.1449	-7.15837	8.16e-13	2.85e-11
ENSDARG00000038609	58.2531	4.68397	0.655644	7.14407	9.06e-13	3.15e-11
ENSDARG00000067797	150.815	-2.84718	0.399244	-7.13143	9.93e-13	3.45e-11
ENSDARG00000042940	253.783	-2.05273	0.28803	-7.12679	1.03e-12	3.56e-11
ENSDARG00000022904	518.01	-1.44774	0.203217	-7.12412	1.05e-12	3.63e-11
ENSDARG00000078762	116.746	4.49443	0.631307	7.11925	1.09e-12	3.75e-11
ENSDARG00000010728	494.325	-1.62025	0.227718	-7.11515	1.12e-12	3.86e-11
ENSDARG00000044129	317.974	-2.05555	0.289383	-7.10324	1.22e-12	4.19e-11
ENSDARG00000026165	252.066	2.16255	0.304449	7.10316	1.22e-12	4.19e-11
ENSDARG00000101062	197.218	2.19232	0.30919	7.09053	1.34e-12	4.59e-11
ENSDARG00000076789	169.147	-2.84642	0.402266	-7.07596	1.48e-12	5.09e-11
ENSDARG00000054060	878.199	-1.13397	0.160381	-7.07048	1.54e-12	5.28e-11
ENSDARG00000012881	1004.5	1.15597	0.163791	7.0576	1.69e-12	5.78e-11
ENSDARG00000033251	1193.66	-0.999069	0.141779	-7.04667	1.83e-12	6.25e-11
ENSDARG00000041974	282.323	1.99588	0.283277	7.04567	1.85e-12	6.28e-11
ENSDARG00000053217	267.913	2.05558	0.291917	7.04166	1.9e-12	6.45e-11
ENSDARG00000112943	466.961	-1.49626	0.21258	-7.0386	1.94e-12	6.58e-11
ENSDARG00000110849	59.1609	4.81699	0.685149	7.03057	2.06e-12	6.96e-11
ENSDARG00000023299	241.745	2.11775	0.30132	7.02825	2.09e-12	7.07e-11
ENSDARG00000062485	721.738	-1.30425	0.185769	-7.02081	2.21e-12	7.44e-11
ENSDARG00000046157	1339.51	-0.954946	0.136069	-7.01813	2.25e-12	7.57e-11
ENSDARG00000104279	644.653	1.25356	0.178856	7.00876	2.4e-12	8.08e-11
ENSDARG00000024789	294.612	-1.85988	0.265377	-7.00844	2.41e-12	8.09e-11
ENSDARG00000009978	16700.3	0.675594	0.0965073	7.00045	2.55e-12	8.55e-11
ENSDARG00000025073	2584.46	-0.774339	0.110784	-6.98965	2.76e-12	9.22e-11
ENSDARG00000088612	167.18	-2.52678	0.361653	-6.98674	2.81e-12	9.39e-11
ENSDARG00000059883	173.043	-2.52097	0.360994	-6.98343	2.88e-12	9.6e-11
ENSDARG00000077249	234.196	-2.07237	0.296805	-6.98227	2.9e-12	9.66e-11
ENSDARG00000036848	435.441	-1.74537	0.250021	-6.98091	2.93e-12	9.74e-11
ENSDARG00000057698	1112.8	-1.03095	0.147991	-6.96627	3.25e-12	1.08e-10
ENSDARG00000004034	645.526	-1.40311	0.201608	-6.95959	3.41e-12	1.13e-10
ENSDARG00000025091	1395.39	-0.972631	0.139935	-6.95059	3.64e-12	1.2e-10
ENSDARG00000101592	168.681	2.31557	0.333891	6.93512	4.06e-12	1.34e-10
ENSDARG00000098753	384.345	-1.73735	0.251143	-6.91778	4.59e-12	1.51e-10
ENSDARG00000087093	555.333	-1.3727	0.198517	-6.91476	4.69e-12	1.54e-10
ENSDARG00000057787	307.503	-1.83081	0.264767	-6.91479	4.69e-12	1.54e-10
ENSDARG00000061796	456.034	-1.47218	0.212974	-6.91249	4.76e-12	1.56e-10
ENSDARG00000016255	566.206	-1.52685	0.220893	-6.91216	4.77e-12	1.56e-10
ENSDARG00000052061	161.601	2.46677	0.357207	6.9057	5e-12	1.63e-10
ENSDARG00000074242	1535.1	-0.913952	0.132347	-6.90572	4.99e-12	1.63e-10
ENSDARG00000015752	239.076	-2.18658	0.316766	-6.90281	5.1e-12	1.66e-10
ENSDARG00000036558	291.857	1.76737	0.256663	6.88594	5.74e-12	1.87e-10
ENSDARG00000011876	149.954	2.57287	0.373846	6.88217	5.89e-12	1.91e-10
ENSDARG00000089617	40050.1	1.86882	0.272187	6.86593	6.61e-12	2.14e-10
ENSDARG00000016188	1825.19	-0.840952	0.122579	-6.86051	6.86e-12	2.22e-10
ENSDARG00000095921	283.017	1.78109	0.26033	6.84165	7.83e-12	2.53e-10
ENSDARG00000115204	230.98	2.02765	0.296377	6.84147	7.84e-12	2.53e-10
ENSDARG00000003991	128.616	2.91803	0.426777	6.83735	8.07e-12	2.6e-10
ENSDARG00000105314	238.461	1.9737	0.2887	6.83651	8.11e-12	2.6e-10
ENSDARG00000089663	140.879	2.5246	0.369279	6.83657	8.11e-12	2.6e-10
ENSDARG00000063572	3125.56	-0.724744	0.106069	-6.83275	8.33e-12	2.67e-10
ENSDARG00000079656	58.1269	5.72357	0.8384	6.82678	8.68e-12	2.78e-10
ENSDARG00000071001	182.395	-2.73093	0.400295	-6.82229	8.96e-12	2.86e-10
ENSDARG00000053365	1718.08	-0.995791	0.146038	-6.8187	9.19e-12	2.93e-10
ENSDARG00000091847	109.985	-3.28848	0.482287	-6.81851	9.2e-12	2.93e-10
ENSDARG00000012944	79.5496	3.52679	0.518356	6.80379	1.02e-11	3.24e-10
ENSDARG00000069482	199.364	-2.21152	0.325202	-6.80046	1.04e-11	3.31e-10
ENSDARG00000036675	316.904	1.68118	0.247276	6.79882	1.05e-11	3.34e-10
ENSDARG00000099175	221.096	-2.1843	0.321363	-6.79698	1.07e-11	3.38e-10
ENSDARG00000057571	51.375	4.99466	0.734995	6.79549	1.08e-11	3.41e-10
ENSDARG00000057556	1816.3	-0.885581	0.130338	-6.79447	1.09e-11	3.43e-10
ENSDARG00000011407	176.449	2.32635	0.342573	6.79082	1.11e-11	3.51e-10
ENSDARG00000012140	622.771	-1.45135	0.2138	-6.78835	1.13e-11	3.56e-10
ENSDARG00000004954	1026.33	-1.1283	0.166498	-6.77665	1.23e-11	3.86e-10
ENSDARG00000099768	239.351	1.88277	0.277933	6.77419	1.25e-11	3.92e-10
ENSDARG00000095820	237.343	-2.00473	0.295961	-6.77362	1.26e-11	3.93e-10
ENSDARG00000063079	976.212	-1.20376	0.177735	-6.77277	1.26e-11	3.94e-10
ENSDARG00000016706	297.795	1.68778	0.249347	6.7688	1.3e-11	4.05e-10
ENSDARG00000088862	208.467	-2.13659	0.31567	-6.76843	1.3e-11	4.05e-10
ENSDARG00000095272	70.946	4.11057	0.608134	6.75932	1.39e-11	4.3e-10
ENSDARG00000002710	1397.39	-0.92102	0.13626	-6.75929	1.39e-11	4.3e-10
ENSDARG00000063295	2694.1	0.744845	0.110492	6.74115	1.57e-11	4.87e-10
ENSDARG00000105287	653.217	-1.27464	0.189092	-6.74082	1.57e-11	4.87e-10
ENSDARG00000067566	257.451	-1.91336	0.284244	-6.73139	1.68e-11	5.19e-10
ENSDARG00000038577	422.898	1.43058	0.212621	6.72833	1.72e-11	5.29e-10
ENSDARG00000009285	3349.23	-0.76896	0.114292	-6.72801	1.72e-11	5.29e-10
ENSDARG00000086856	326.342	-1.72501	0.257363	-6.70266	2.05e-11	6.29e-10
ENSDARG00000070386	243.602	1.85915	0.277422	6.7015	2.06e-11	6.33e-10
ENSDARG00000003193	456.718	-1.44866	0.216293	-6.69765	2.12e-11	6.49e-10
ENSDARG00000061242	750.886	-1.18501	0.176956	-6.69664	2.13e-11	6.52e-10
ENSDARG00000097889	133.071	-2.95578	0.441843	-6.68965	2.24e-11	6.83e-10
ENSDARG00000054272	951.245	-1.06895	0.160073	-6.67789	2.42e-11	7.39e-10
ENSDARG00000076573	80.9523	-4.20918	0.630356	-6.67747	2.43e-11	7.4e-10
ENSDARG00000017624	10865.6	-0.563943	0.0844954	-6.67425	2.49e-11	7.55e-10
ENSDARG00000060498	420.755	-1.48112	0.222054	-6.67009	2.56e-11	7.76e-10
ENSDARG00000052741	327.458	-1.88944	0.283632	-6.66159	2.71e-11	8.21e-10
ENSDARG00000090369	1409.19	0.885684	0.133004	6.65909	2.76e-11	8.33e-10
ENSDARG00000028389	184.119	-2.41831	0.363385	-6.65495	2.83e-11	8.56e-10
ENSDARG00000097238	4447.05	0.642616	0.0967805	6.63993	3.14e-11	9.46e-10
ENSDARG00000020311	296.128	1.80371	0.272108	6.62864	3.39e-11	1.02e-09
ENSDARG00000009505	1558.95	-0.981516	0.148087	-6.62799	3.4e-11	1.02e-09
ENSDARG00000099014	431.057	1.41512	0.213513	6.62782	3.41e-11	1.02e-09
ENSDARG00000079484	237.093	-1.94175	0.293157	-6.62359	3.51e-11	1.05e-09
ENSDARG00000036830	31088.3	-0.51218	0.0774346	-6.61436	3.73e-11	1.12e-09
ENSDARG00000105223	264.925	1.78698	0.270558	6.60478	3.98e-11	1.19e-09
ENSDARG00000091792	232.958	1.88666	0.285819	6.60088	4.09e-11	1.22e-09
ENSDARG00000015278	206.971	-2.36959	0.359492	-6.59151	4.35e-11	1.3e-09
ENSDARG00000103789	78.5154	3.92963	0.596804	6.58446	4.57e-11	1.36e-09
ENSDARG00000028335	1566.39	0.899014	0.136601	6.58131	4.66e-11	1.38e-09
ENSDARG00000016154	1595.75	-0.862413	0.131193	-6.57363	4.91e-11	1.46e-09
ENSDARG00000104420	215.505	2.23776	0.340507	6.57183	4.97e-11	1.47e-09
ENSDARG00000042824	535.273	-1.32538	0.201822	-6.56709	5.13e-11	1.52e-09
ENSDARG00000004078	1017.58	-0.988981	0.150734	-6.56108	5.34e-11	1.58e-09
ENSDARG00000079575	155.675	-2.42389	0.369846	-6.55377	5.61e-11	1.65e-09
ENSDARG00000078309	632.898	-1.21661	0.185972	-6.54186	6.08e-11	1.79e-09
ENSDARG00000104374	646.176	-1.19584	0.183054	-6.53273	6.46e-11	1.9e-09
ENSDARG00000079312	1566.55	-0.894498	0.136974	-6.53041	6.56e-11	1.92e-09
ENSDARG00000086877	270.316	-1.80812	0.276999	-6.52752	6.69e-11	1.96e-09
ENSDARG00000076830	1378.03	-0.905102	0.138946	-6.51407	7.31e-11	2.14e-09
ENSDARG00000077004	1017.35	0.972448	0.149356	6.51092	7.47e-11	2.18e-09
ENSDARG00000055955	341.321	-1.5818	0.243041	-6.50838	7.6e-11	2.22e-09
ENSDARG00000037867	448.884	1.38288	0.212579	6.50527	7.76e-11	2.26e-09
ENSDARG00000055276	852.735	-1.05436	0.162236	-6.49894	8.09e-11	2.35e-09
ENSDARG00000067713	309.682	-1.69105	0.260308	-6.49634	8.23e-11	2.39e-09
ENSDARG00000055713	487.377	-1.66531	0.256751	-6.48611	8.81e-11	2.55e-09
ENSDARG00000016676	235.856	-1.90728	0.294823	-6.46922	9.85e-11	2.85e-09
ENSDARG00000086173	1330.93	-0.898819	0.139102	-6.46161	1.04e-10	2.99e-09
ENSDARG00000077297	401.043	-1.46644	0.226969	-6.46098	1.04e-10	3e-09
ENSDARG00000095801	239.27	-1.8904	0.292876	-6.45461	1.08e-10	3.13e-09
ENSDARG00000015551	3909.83	-0.657694	0.101941	-6.45171	1.11e-10	3.18e-09
ENSDARG00000062933	735.485	-1.16882	0.181424	-6.44245	1.18e-10	3.38e-09
ENSDARG00000067567	240.688	1.98454	0.308091	6.4414	1.18e-10	3.4e-09
ENSDARG00000044975	286.045	-1.71682	0.266776	-6.43543	1.23e-10	3.53e-09
ENSDARG00000034470	82.0827	3.41151	0.530139	6.43512	1.23e-10	3.53e-09
ENSDARG00000096257	50.6749	4.99207	0.775851	6.43431	1.24e-10	3.54e-09
ENSDARG00000009280	62.9194	3.86408	0.601008	6.42933	1.28e-10	3.66e-09
ENSDARG00000010619	177.616	-2.28064	0.354918	-6.42581	1.31e-10	3.74e-09
ENSDARG00000052496	408.371	-1.47591	0.229774	-6.42331	1.33e-10	3.79e-09
ENSDARG00000052113	344.407	1.5929	0.24815	6.41912	1.37e-10	3.89e-09
ENSDARG00000077573	184.277	-2.41149	0.375816	-6.41668	1.39e-10	3.95e-09
ENSDARG00000010246	2040.68	0.902445	0.140652	6.41614	1.4e-10	3.96e-09
ENSDARG00000044625	926.63	-1.04661	0.163138	-6.41546	1.4e-10	3.97e-09
ENSDARG00000091602	61.9553	4.0273	0.627973	6.41317	1.43e-10	4.02e-09
ENSDARG00000004060	1523.8	-0.844993	0.131841	-6.4092	1.46e-10	4.13e-09
ENSDARG00000026348	97.1811	2.86727	0.44753	6.40688	1.49e-10	4.18e-09
ENSDARG00000068995	412.653	-1.42427	0.222363	-6.40516	1.5e-10	4.22e-09
ENSDARG00000021265	51.4641	4.86578	0.760212	6.40056	1.55e-10	4.35e-09
ENSDARG00000100904	807.657	1.04871	0.163903	6.39837	1.57e-10	4.4e-09
ENSDARG00000041619	4775.63	-0.640042	0.100056	-6.39686	1.59e-10	4.44e-09
ENSDARG00000040466	215.088	-2.02999	0.317504	-6.39359	1.62e-10	4.52e-09
ENSDARG00000111350	737.447	1.64312	0.256994	6.39362	1.62e-10	4.52e-09
ENSDARG00000114084	75.1977	3.28738	0.514531	6.38907	1.67e-10	4.65e-09
ENSDARG00000114180	233.46	1.80591	0.282878	6.38408	1.72e-10	4.8e-09
ENSDARG00000055172	206.201	1.91597	0.300126	6.38387	1.73e-10	4.8e-09
ENSDARG00000037860	820.453	1.18914	0.186281	6.38356	1.73e-10	4.8e-09
ENSDARG00000059259	56.4434	4.10521	0.643121	6.38325	1.73e-10	4.81e-09
ENSDARG00000112840	260.848	1.7138	0.268919	6.37292	1.85e-10	5.13e-09
ENSDARG00000009341	58.3723	3.80531	0.597511	6.3686	1.91e-10	5.27e-09
ENSDARG00000022101	75.9033	3.37925	0.530603	6.3687	1.91e-10	5.27e-09
ENSDARG00000082930	67.5201	3.75538	0.590176	6.36315	1.98e-10	5.45e-09
ENSDARG00000024874	598.373	-1.21569	0.191062	-6.36281	1.98e-10	5.45e-09
ENSDARG00000025403	583.988	-1.29059	0.20292	-6.3601	2.02e-10	5.54e-09
ENSDARG00000093024	329.931	-1.56951	0.246818	-6.35899	2.03e-10	5.57e-09
ENSDARG00000060041	134.177	2.35754	0.37112	6.3525	2.12e-10	5.81e-09
ENSDARG00000040158	705.556	-1.18172	0.186058	-6.35135	2.13e-10	5.84e-09
ENSDARG00000054543	155.165	-2.61822	0.412368	-6.34923	2.16e-10	5.92e-09
ENSDARG00000059369	670.779	-1.18203	0.186238	-6.34688	2.2e-10	6e-09
ENSDARG00000042876	375.25	1.42152	0.22399	6.34634	2.21e-10	6.01e-09
ENSDARG00000038635	241.348	1.78519	0.281548	6.34062	2.29e-10	6.23e-09
ENSDARG00000000183	711.117	-1.10667	0.175099	-6.32026	2.61e-10	7.1e-09
ENSDARG00000099973	229.766	-2.11615	0.334995	-6.31694	2.67e-10	7.24e-09
ENSDARG00000063908	8527.19	-0.573468	0.0908033	-6.3155	2.69e-10	7.3e-09
ENSDARG00000055518	56.389	4.01511	0.635886	6.31421	2.72e-10	7.35e-09
ENSDARG00000012468	554.506	1.20268	0.190561	6.31128	2.77e-10	7.48e-09
ENSDARG00000056028	95.8078	2.78223	0.441605	6.30027	2.97e-10	8.02e-09
ENSDARG00000107086	393.451	-1.46926	0.233242	-6.29929	2.99e-10	8.06e-09
ENSDARG00000074057	1712.81	0.789524	0.125376	6.29724	3.03e-10	8.16e-09
ENSDARG00000069627	107.634	-2.89208	0.459496	-6.29403	3.09e-10	8.32e-09
ENSDARG00000020645	1010.18	0.968517	0.154005	6.28887	3.2e-10	8.59e-09
ENSDARG00000039077	67.7267	3.43122	0.545729	6.28741	3.23e-10	8.66e-09
ENSDARG00000110698	59.0454	4.01613	0.639036	6.28467	3.29e-10	8.8e-09
ENSDARG00000019507	355.432	1.47249	0.234335	6.28371	3.31e-10	8.84e-09
ENSDARG00000093857	95.9139	-6.96839	1.11012	-6.27713	3.45e-10	9.21e-09
ENSDARG00000099841	106.864	-2.89983	0.46227	-6.27302	3.54e-10	9.44e-09
ENSDARG00000026383	87.9078	-3.49857	0.557778	-6.27233	3.56e-10	9.47e-09
ENSDARG00000042751	388.092	-1.43147	0.228259	-6.27128	3.58e-10	9.52e-09
ENSDARG00000110909	169.504	2.13281	0.340121	6.27073	3.59e-10	9.54e-09
ENSDARG00000019613	1198.63	-0.89086	0.142493	-6.25194	4.05e-10	1.08e-08
ENSDARG00000005612	254.668	1.67719	0.268497	6.2466	4.19e-10	1.11e-08
ENSDARG00000045598	566.097	-1.20899	0.193726	-6.24071	4.36e-10	1.15e-08
ENSDARG00000061436	917.695	0.965103	0.154643	6.24086	4.35e-10	1.15e-08
ENSDARG00000016143	827.956	-1.0352	0.166026	-6.23518	4.51e-10	1.19e-08
ENSDARG00000013415	1108.2	-0.906189	0.145375	-6.23346	4.56e-10	1.2e-08
ENSDARG00000105023	257.445	-1.85198	0.297186	-6.2317	4.61e-10	1.21e-08
ENSDARG00000104502	272.852	1.83573	0.294652	6.23017	4.66e-10	1.22e-08
ENSDARG00000081943	73.6619	3.1802	0.510597	6.2284	4.71e-10	1.24e-08
ENSDARG00000039117	697.285	-1.12461	0.181034	-6.21217	5.23e-10	1.37e-08
ENSDARG00000086075	610.048	-1.15761	0.187071	-6.18808	6.09e-10	1.59e-08
ENSDARG00000098103	251.562	-1.77446	0.286843	-6.18616	6.16e-10	1.61e-08
ENSDARG00000029439	460.514	1.27164	0.205981	6.17361	6.67e-10	1.74e-08
ENSDARG00000041051	608.98	-1.19446	0.193489	-6.17325	6.69e-10	1.74e-08
ENSDARG00000038672	440.341	-1.33396	0.216341	-6.16601	7e-10	1.82e-08
ENSDARG00000095304	192.432	1.9657	0.319089	6.16035	7.26e-10	1.89e-08
ENSDARG00000070165	336.209	-1.50505	0.244451	-6.15684	7.42e-10	1.93e-08
ENSDARG00000024219	286.183	-1.82966	0.297463	-6.15091	7.7e-10	2e-08
ENSDARG00000103819	127.858	2.44356	0.398111	6.1379	8.36e-10	2.16e-08
ENSDARG00000068303	87.302	-9.25009	1.50814	-6.13345	8.6e-10	2.22e-08
ENSDARG00000061622	86.4935	2.88649	0.470724	6.13203	8.68e-10	2.24e-08
ENSDARG00000013500	433.83	-1.37427	0.22425	-6.1283	8.88e-10	2.29e-08
ENSDARG00000075954	324.185	1.46765	0.239532	6.12714	8.95e-10	2.3e-08
ENSDARG00000091801	865.593	-0.989219	0.161478	-6.12604	9.01e-10	2.32e-08
ENSDARG00000003750	211.217	1.79884	0.293805	6.12256	9.21e-10	2.37e-08
ENSDARG00000075806	46.9855	4.25535	0.695409	6.1192	9.4e-10	2.41e-08
ENSDARG00000098578	127.207	2.46747	0.403515	6.11493	9.66e-10	2.47e-08
ENSDARG00000099664	367.67	1.47157	0.240718	6.11326	9.76e-10	2.5e-08
ENSDARG00000038424	152.822	-2.25044	0.368479	-6.10736	1.01e-09	2.58e-08
ENSDARG00000005122	971.241	0.919397	0.150539	6.10737	1.01e-09	2.58e-08
ENSDARG00000051736	157.536	2.08466	0.341522	6.10402	1.03e-09	2.64e-08
ENSDARG00000061459	597.088	-1.16272	0.190493	-6.10371	1.04e-09	2.64e-08
ENSDARG00000021787	946.049	-0.9438	0.154672	-6.10194	1.05e-09	2.66e-08
ENSDARG00000019205	1129.12	0.865116	0.141858	6.09844	1.07e-09	2.72e-08
ENSDARG00000035622	2179.33	-0.721819	0.118367	-6.09815	1.07e-09	2.72e-08
ENSDARG00000057491	1357.3	-0.982474	0.1613	-6.09096	1.12e-09	2.84e-08
ENSDARG00000099079	1037.81	0.929334	0.152845	6.08023	1.2e-09	3.03e-08
ENSDARG00000077499	259.331	-1.73736	0.285876	-6.07731	1.22e-09	3.09e-08
ENSDARG00000061478	135.897	2.2504	0.370405	6.07552	1.24e-09	3.12e-08
ENSDARG00000116047	82.9814	-9.17684	1.51137	-6.07187	1.26e-09	3.18e-08
ENSDARG00000079315	210.43	-1.92546	0.317657	-6.06146	1.35e-09	3.39e-08
ENSDARG00000033889	120.86	-2.56242	0.423232	-6.0544	1.41e-09	3.54e-08
ENSDARG00000104495	144.329	2.20018	0.363474	6.0532	1.42e-09	3.56e-08
ENSDARG00000097057	280.793	1.5888	0.262845	6.04463	1.5e-09	3.75e-08
ENSDARG00000054584	83.4205	2.85951	0.474405	6.02757	1.66e-09	4.17e-08
ENSDARG00000087657	1688.36	0.789187	0.130994	6.0246	1.7e-09	4.24e-08
ENSDARG00000089769	523.241	1.29317	0.214874	6.01826	1.76e-09	4.4e-08
ENSDARG00000016889	432.724	-1.30524	0.216947	-6.0164	1.78e-09	4.45e-08
ENSDARG00000055374	276.572	-1.75684	0.292048	-6.01559	1.79e-09	4.46e-08
ENSDARG00000080685	80.6541	3.21709	0.535152	6.01154	1.84e-09	4.57e-08
ENSDARG00000033614	504.501	-1.22978	0.204683	-6.00823	1.88e-09	4.66e-08
ENSDARG00000017676	1109.37	0.862764	0.143705	6.0037	1.93e-09	4.78e-08
ENSDARG00000017155	201.079	1.81753	0.303091	5.99664	2.01e-09	4.99e-08
ENSDARG00000069956	419.105	-1.32973	0.222108	-5.98686	2.14e-09	5.29e-08
ENSDARG00000023797	114.61	2.48631	0.415522	5.98358	2.18e-09	5.39e-08
ENSDARG00000036107	2952.85	-0.73269	0.122523	-5.98003	2.23e-09	5.51e-08
ENSDARG00000091728	411.407	1.28911	0.215611	5.97888	2.25e-09	5.54e-08
ENSDARG00000102106	1138.83	-0.86314	0.144377	-5.97839	2.25e-09	5.55e-08
ENSDARG00000013056	180.27	-2.04765	0.342614	-5.97653	2.28e-09	5.6e-08
ENSDARG00000018637	1361.02	0.895291	0.149804	5.97641	2.28e-09	5.6e-08
ENSDARG00000102912	563.557	-1.17167	0.196071	-5.97576	2.29e-09	5.62e-08
ENSDARG00000015922	949.896	-0.93739	0.156885	-5.97502	2.3e-09	5.64e-08
ENSDARG00000116491	271.345	1.62038	0.271271	5.9733	2.33e-09	5.69e-08
ENSDARG00000075666	1734.88	-0.744353	0.124724	-5.96799	2.4e-09	5.87e-08
ENSDARG00000040700	289.125	-1.60598	0.2692	-5.96574	2.44e-09	5.94e-08
ENSDARG00000098153	146.909	2.14466	0.359642	5.96331	2.47e-09	6.03e-08
ENSDARG00000015947	60.6032	3.87222	0.649588	5.96103	2.51e-09	6.1e-08
ENSDARG00000117543	306.641	-1.6486	0.276748	-5.95704	2.57e-09	6.24e-08
ENSDARG00000009733	259.741	-1.67507	0.281189	-5.9571	2.57e-09	6.24e-08
ENSDARG00000056583	158.977	2.01052	0.337765	5.95243	2.64e-09	6.41e-08
ENSDARG00000063626	327.648	-1.48034	0.249098	-5.94281	2.8e-09	6.79e-08
ENSDARG00000100968	209.444	-1.83424	0.308832	-5.93928	2.86e-09	6.93e-08
ENSDARG00000056160	557.008	1.20528	0.202987	5.93771	2.89e-09	6.98e-08
ENSDARG00000099439	561.985	1.15787	0.195059	5.93601	2.92e-09	7.05e-08
ENSDARG00000087456	168.713	1.97125	0.332122	5.93532	2.93e-09	7.07e-08
ENSDARG00000092726	135.749	2.4747	0.417149	5.9324	2.99e-09	7.19e-08
ENSDARG00000019917	207.12	-1.84158	0.310466	-5.93166	3e-09	7.21e-08
ENSDARG00000070019	303.129	1.46061	0.246334	5.92939	3.04e-09	7.3e-08
ENSDARG00000070995	129.454	-2.6625	0.449408	-5.92447	3.13e-09	7.52e-08
ENSDARG00000042186	1029.36	0.932261	0.157919	5.90342	3.56e-09	8.53e-08
ENSDARG00000076321	103.765	2.68766	0.455722	5.89758	3.69e-09	8.83e-08
ENSDARG00000032816	212.306	1.77218	0.300649	5.8945	3.76e-09	8.98e-08
ENSDARG00000105641	371.074	-1.47697	0.25063	-5.89304	3.79e-09	9.05e-08
ENSDARG00000101334	724.625	-1.05425	0.179081	-5.88701	3.93e-09	9.38e-08
ENSDARG00000018111	487.232	-1.42191	0.241563	-5.88628	3.95e-09	9.41e-08
ENSDARG00000038030	315.403	1.45206	0.246723	5.88537	3.97e-09	9.45e-08
ENSDARG00000099974	51.5176	3.88314	0.660385	5.88012	4.1e-09	9.74e-08
ENSDARG00000091951	83.4045	-3.55487	0.605334	-5.87257	4.29e-09	1.02e-07
ENSDARG00000077239	115.32	-2.87793	0.490255	-5.87028	4.35e-09	1.03e-07
ENSDARG00000109437	142.017	2.19143	0.373307	5.87032	4.35e-09	1.03e-07
ENSDARG00000097320	102.556	-2.88558	0.492223	-5.86234	4.56e-09	1.08e-07
ENSDARG00000020693	781.999	-0.979011	0.167134	-5.85766	4.69e-09	1.11e-07
ENSDARG00000038687	1153.56	-1.00356	0.17136	-5.85646	4.73e-09	1.12e-07
ENSDARG00000069422	176.02	1.9258	0.328924	5.85486	4.77e-09	1.12e-07
ENSDARG00000009754	288.373	-1.55647	0.266098	-5.84924	4.94e-09	1.16e-07
ENSDARG00000007709	167.814	1.94844	0.333269	5.84643	5.02e-09	1.18e-07
ENSDARG00000101356	138.067	-2.31083	0.395721	-5.83953	5.23e-09	1.23e-07
ENSDARG00000113301	74.619	-3.38271	0.57975	-5.83477	5.39e-09	1.26e-07
ENSDARG00000078941	260.007	1.59	0.273203	5.81987	5.89e-09	1.38e-07
ENSDARG00000031426	783.245	-1.19386	0.205367	-5.81332	6.12e-09	1.43e-07
ENSDARG00000089200	92.2739	2.6575	0.457509	5.80862	6.3e-09	1.47e-07
ENSDARG00000053104	358.25	-1.38209	0.237955	-5.80818	6.32e-09	1.47e-07
ENSDARG00000017841	599.317	1.0788	0.18578	5.80688	6.36e-09	1.48e-07
ENSDARG00000068367	541.392	-1.16632	0.200999	-5.80262	6.53e-09	1.52e-07
ENSDARG00000020759	1072.68	-0.854609	0.147416	-5.79725	6.74e-09	1.57e-07
ENSDARG00000083937	144.275	2.16035	0.372704	5.79641	6.77e-09	1.57e-07
ENSDARG00000058647	335.02	-1.42138	0.245377	-5.79262	6.93e-09	1.61e-07
ENSDARG00000093532	66.6747	-3.83547	0.662319	-5.79097	7e-09	1.62e-07
ENSDARG00000068621	262.411	-1.6005	0.276612	-5.78607	7.21e-09	1.67e-07
ENSDARG00000092833	1326.59	-0.815582	0.14101	-5.78385	7.3e-09	1.69e-07
ENSDARG00000014047	4848.22	-0.559991	0.0968673	-5.78101	7.43e-09	1.71e-07
ENSDARG00000078552	242.456	-1.67049	0.289064	-5.77895	7.52e-09	1.73e-07
ENSDARG00000012513	1413.87	-0.766311	0.13267	-5.77606	7.65e-09	1.76e-07
ENSDARG00000059294	184.485	-2.08027	0.360314	-5.77351	7.76e-09	1.79e-07
ENSDARG00000030598	1033.39	-0.873973	0.151463	-5.77019	7.92e-09	1.82e-07
ENSDARG00000092693	7907.21	-0.522054	0.0904853	-5.76949	7.95e-09	1.82e-07
ENSDARG00000014577	993.216	-0.97375	0.168852	-5.76688	8.08e-09	1.85e-07
ENSDARG00000055093	208.671	1.71754	0.297831	5.76683	8.08e-09	1.85e-07
ENSDARG00000098970	113.417	2.31513	0.401698	5.76336	8.25e-09	1.89e-07
ENSDARG00000077540	1728.85	-0.729865	0.126711	-5.76008	8.41e-09	1.92e-07
ENSDARG00000083593	142.657	2.11889	0.367875	5.75983	8.42e-09	1.92e-07
ENSDARG00000060010	292.506	-1.56791	0.272294	-5.75817	8.5e-09	1.94e-07
ENSDARG00000097157	357.479	1.33126	0.231318	5.75512	8.66e-09	1.97e-07
ENSDARG00000117781	105.355	-2.67207	0.464325	-5.75474	8.68e-09	1.97e-07
ENSDARG00000095273	483.619	1.15521	0.200801	5.75304	8.77e-09	1.99e-07
ENSDARG00000003705	170.448	-2.26478	0.393669	-5.75302	8.77e-09	1.99e-07
ENSDARG00000058463	175.541	2.01209	0.350024	5.74844	9.01e-09	2.04e-07
ENSDARG00000097011	5462.22	0.580041	0.100908	5.74824	9.02e-09	2.04e-07
ENSDARG00000057683	325.193	1.42653	0.248456	5.74157	9.38e-09	2.12e-07
ENSDARG00000069692	106.652	2.47427	0.431301	5.73677	9.65e-09	2.18e-07
ENSDARG00000077473	907.549	-0.911063	0.158966	-5.73119	9.97e-09	2.25e-07
ENSDARG00000071152	137.814	-2.48209	0.433167	-5.73011	1e-08	2.26e-07
ENSDARG00000113271	166.702	1.89486	0.330788	5.72833	1.01e-08	2.28e-07
ENSDARG00000038025	142.648	-2.76707	0.483581	-5.72204	1.05e-08	2.37e-07
ENSDARG00000019444	429.282	1.20367	0.210364	5.72184	1.05e-08	2.37e-07
ENSDARG00000020926	358.973	-1.376	0.240637	-5.71817	1.08e-08	2.41e-07
ENSDARG00000114837	44.5595	3.9828	0.697188	5.71267	1.11e-08	2.49e-07
ENSDARG00000013938	534.902	1.09196	0.19118	5.71171	1.12e-08	2.5e-07
ENSDARG00000090401	382.585	-1.39129	0.243671	-5.7097	1.13e-08	2.53e-07
ENSDARG00000023536	557.405	1.10528	0.193579	5.70969	1.13e-08	2.53e-07
ENSDARG00000093945	203.222	1.72862	0.302893	5.70701	1.15e-08	2.56e-07
ENSDARG00000115531	180.295	1.9498	0.341706	5.70608	1.16e-08	2.57e-07
ENSDARG00000043081	953.9	-0.876833	0.153858	-5.69899	1.21e-08	2.68e-07
ENSDARG00000015050	1765.05	0.783669	0.137581	5.69607	1.23e-08	2.72e-07
ENSDARG00000093799	256.748	-1.58914	0.279414	-5.6874	1.29e-08	2.86e-07
ENSDARG00000069920	288.664	1.49585	0.263055	5.68645	1.3e-08	2.88e-07
ENSDARG00000083378	123.453	2.42083	0.42594	5.6835	1.32e-08	2.92e-07
ENSDARG00000104836	49.3094	3.74658	0.659564	5.68039	1.34e-08	2.97e-07
ENSDARG00000102076	239.762	1.57071	0.276667	5.67726	1.37e-08	3.02e-07
ENSDARG00000028327	219.044	1.65465	0.291637	5.67365	1.4e-08	3.09e-07
ENSDARG00000061736	325.2	-1.50301	0.26499	-5.67196	1.41e-08	3.11e-07
ENSDARG00000039830	352.564	1.32055	0.23303	5.66686	1.45e-08	3.2e-07
ENSDARG00000096927	41.0448	4.16017	0.73412	5.66688	1.45e-08	3.2e-07
ENSDARG00000056773	128.46	-2.44345	0.431354	-5.6646	1.47e-08	3.24e-07
ENSDARG00000009950	152.94	-2.27489	0.401989	-5.6591	1.52e-08	3.34e-07
ENSDARG00000030938	253.191	-1.58909	0.281326	-5.64855	1.62e-08	3.55e-07
ENSDARG00000032318	157.307	-2.01779	0.357459	-5.64482	1.65e-08	3.62e-07
ENSDARG00000036080	1153.61	0.869718	0.15408	5.64458	1.66e-08	3.62e-07
ENSDARG00000099874	284.853	-1.66137	0.294391	-5.64341	1.67e-08	3.64e-07
ENSDARG00000036809	135.749	2.18753	0.38801	5.63781	1.72e-08	3.76e-07
ENSDARG00000020785	394.453	1.26527	0.22461	5.63317	1.77e-08	3.86e-07
ENSDARG00000071087	118.372	2.34514	0.416534	5.63014	1.8e-08	3.92e-07
ENSDARG00000083431	78.4852	2.83099	0.503012	5.62809	1.82e-08	3.96e-07
ENSDARG00000061784	149.055	-2.10092	0.373312	-5.62779	1.83e-08	3.97e-07
ENSDARG00000077410	1215.54	-0.799714	0.142194	-5.62411	1.86e-08	4.05e-07
ENSDARG00000042245	51.6185	3.49629	0.621976	5.62127	1.9e-08	4.11e-07
ENSDARG00000059906	2897.34	-0.606135	0.107842	-5.62058	1.9e-08	4.12e-07
ENSDARG00000116621	265.634	1.65767	0.295163	5.61613	1.95e-08	4.22e-07
ENSDARG00000056346	663.316	-1.01419	0.180778	-5.61014	2.02e-08	4.37e-07
ENSDARG00000044655	625.64	-1.23074	0.219393	-5.60975	2.03e-08	4.37e-07
ENSDARG00000092310	183.312	-1.8579	0.331328	-5.60742	2.05e-08	4.43e-07
ENSDARG00000010946	747.519	-0.979019	0.174684	-5.60451	2.09e-08	4.5e-07
ENSDARG00000056410	608.086	1.02188	0.182434	5.60138	2.13e-08	4.58e-07
ENSDARG00000012422	195.722	1.8452	0.329447	5.6009	2.13e-08	4.58e-07
ENSDARG00000077291	6914.47	-0.497049	0.088752	-5.60043	2.14e-08	4.59e-07
ENSDARG00000037145	117.517	2.36436	0.422227	5.59972	2.15e-08	4.6e-07
ENSDARG00000021905	287.085	1.57176	0.28078	5.59783	2.17e-08	4.65e-07
ENSDARG00000059900	204.209	-1.84045	0.329036	-5.59345	2.23e-08	4.76e-07
ENSDARG00000079267	173.16	-2.02601	0.36229	-5.59223	2.24e-08	4.79e-07
ENSDARG00000028222	78.905	3.34434	0.598919	5.58396	2.35e-08	5.02e-07
ENSDARG00000062974	606.327	1.08018	0.193575	5.58016	2.4e-08	5.12e-07
ENSDARG00000036876	407.847	1.24729	0.223931	5.57	2.55e-08	5.43e-07
ENSDARG00000024032	48.5245	3.87449	0.695879	5.56776	2.58e-08	5.49e-07
ENSDARG00000104782	2137.28	0.731047	0.131482	5.56004	2.7e-08	5.73e-07
ENSDARG00000030139	176.753	1.82734	0.328695	5.55939	2.71e-08	5.75e-07
ENSDARG00000057644	835.364	0.891414	0.160441	5.55603	2.76e-08	5.85e-07
ENSDARG00000103007	4317.63	-0.551737	0.0993346	-5.55433	2.79e-08	5.9e-07
ENSDARG00000098059	89.4123	-2.75028	0.495362	-5.55205	2.82e-08	5.98e-07
ENSDARG00000013670	409.797	1.23703	0.222921	5.54918	2.87e-08	6.07e-07
ENSDARG00000061710	208.964	-1.7216	0.310615	-5.54254	2.98e-08	6.3e-07
ENSDARG00000092551	173.408	-1.91503	0.345658	-5.54024	3.02e-08	6.37e-07
ENSDARG00000099344	73.1186	2.85794	0.516838	5.52968	3.21e-08	6.76e-07
ENSDARG00000053979	258.434	-1.64814	0.298205	-5.52686	3.26e-08	6.86e-07
ENSDARG00000102415	1066.11	0.808687	0.146366	5.52511	3.29e-08	6.92e-07
ENSDARG00000060797	34.4071	6.19859	1.12195	5.52483	3.3e-08	6.93e-07
ENSDARG00000077901	1168.74	0.808579	0.14656	5.51704	3.45e-08	7.23e-07
ENSDARG00000105643	325.492	-1.40643	0.255031	-5.51474	3.49e-08	7.32e-07
ENSDARG00000001431	68.9161	3.15752	0.572936	5.51112	3.57e-08	7.47e-07
ENSDARG00000071871	152.426	1.97406	0.358274	5.50993	3.59e-08	7.51e-07
ENSDARG00000102436	140.972	2.02789	0.368266	5.50658	3.66e-08	7.64e-07
ENSDARG00000025581	4249.84	-0.569563	0.103496	-5.50325	3.73e-08	7.78e-07
ENSDARG00000023026	600.091	-1.25305	0.227878	-5.49878	3.82e-08	7.97e-07
ENSDARG00000092488	503.741	-1.2374	0.225419	-5.48935	4.03e-08	8.4e-07
ENSDARG00000044098	381.775	-1.2709	0.23176	-5.4837	4.17e-08	8.67e-07
ENSDARG00000079175	466.191	-1.19439	0.217998	-5.47893	4.28e-08	8.89e-07
ENSDARG00000011418	208.028	1.65763	0.302718	5.4758	4.36e-08	9.04e-07
ENSDARG00000099864	185.275	-1.79889	0.328695	-5.47283	4.43e-08	9.19e-07
ENSDARG00000105507	545.84	1.05408	0.192661	5.47118	4.47e-08	9.26e-07
ENSDARG00000011376	135.989	-2.35986	0.431377	-5.47053	4.49e-08	9.29e-07
ENSDARG00000062721	541.914	-1.09993	0.201145	-5.46836	4.54e-08	9.39e-07
ENSDARG00000080410	70.7574	3.48344	0.637657	5.46288	4.68e-08	9.67e-07
ENSDARG00000056836	679.798	-1.01127	0.18524	-5.45923	4.78e-08	9.87e-07
ENSDARG00000045155	83.5256	2.9974	0.549364	5.45612	4.87e-08	1e-06
ENSDARG00000115978	1374.4	8.02491	1.47115	5.45487	4.9e-08	1.01e-06
ENSDARG00000079994	822.89	-1.03636	0.18999	-5.45482	4.9e-08	1.01e-06
ENSDARG00000103498	157.438	6.48676	1.19047	5.4489	5.07e-08	1.04e-06
ENSDARG00000112967	155.453	1.85469	0.340445	5.44784	5.1e-08	1.05e-06
ENSDARG00000032430	621.696	0.990268	0.181809	5.44674	5.13e-08	1.05e-06
ENSDARG00000035282	122.874	2.07954	0.382182	5.44122	5.29e-08	1.08e-06
ENSDARG00000043806	548.489	1.0283	0.188981	5.44126	5.29e-08	1.08e-06
ENSDARG00000058270	84.8951	2.5185	0.463046	5.43898	5.36e-08	1.1e-06
ENSDARG00000007184	602.781	-1.26526	0.232713	-5.43699	5.42e-08	1.11e-06
ENSDARG00000003091	688.303	-1.12953	0.207953	-5.43168	5.58e-08	1.14e-06
ENSDARG00000036028	390.228	-1.2913	0.23787	-5.42858	5.68e-08	1.16e-06
ENSDARG00000055966	222.206	-1.61265	0.297134	-5.42734	5.72e-08	1.16e-06
ENSDARG00000076509	136.398	1.97496	0.36436	5.42036	5.95e-08	1.21e-06
ENSDARG00000074335	187.372	1.69424	0.312717	5.41779	6.03e-08	1.23e-06
ENSDARG00000062402	91.2218	2.40553	0.444088	5.41679	6.07e-08	1.23e-06
ENSDARG00000056087	67.6977	3.07845	0.568499	5.41504	6.13e-08	1.24e-06
ENSDARG00000024204	259.36	1.5396	0.284527	5.41108	6.26e-08	1.27e-06
ENSDARG00000076179	278.889	-1.63718	0.30277	-5.40734	6.4e-08	1.29e-06
ENSDARG00000070849	2605.26	-0.604592	0.111806	-5.40749	6.39e-08	1.29e-06
ENSDARG00000057317	52.0258	6.79026	1.25659	5.40371	6.53e-08	1.32e-06
ENSDARG00000088087	3169.65	-0.631988	0.117052	-5.39921	6.69e-08	1.35e-06
ENSDARG00000103398	235.932	-1.60463	0.297515	-5.39343	6.91e-08	1.39e-06
ENSDARG00000081082	179.998	2.04507	0.379241	5.39254	6.95e-08	1.4e-06
ENSDARG00000099667	174.073	1.90522	0.353307	5.39254	6.95e-08	1.4e-06
ENSDARG00000097483	185.79	1.73809	0.32248	5.38976	7.06e-08	1.42e-06
ENSDARG00000044808	133.57	-2.30597	0.428063	-5.387	7.16e-08	1.44e-06
ENSDARG00000079703	140.52	-2.32214	0.43111	-5.38642	7.19e-08	1.44e-06
ENSDARG00000044093	4333.61	-0.541369	0.100611	-5.3808	7.42e-08	1.48e-06
ENSDARG00000063914	891.423	0.904349	0.16811	5.3795	7.47e-08	1.49e-06
ENSDARG00000029071	79.7187	2.68242	0.498718	5.37864	7.51e-08	1.5e-06
ENSDARG00000021137	157.421	1.92217	0.35741	5.37806	7.53e-08	1.5e-06
ENSDARG00000030778	134.713	-2.14406	0.398693	-5.37771	7.54e-08	1.5e-06
ENSDARG00000003820	1542.35	-0.690626	0.128533	-5.37315	7.74e-08	1.54e-06
ENSDARG00000068258	302.858	-1.39278	0.259409	-5.36906	7.91e-08	1.57e-06
ENSDARG00000041182	5651.08	-0.505136	0.0941795	-5.36354	8.16e-08	1.62e-06
ENSDARG00000081702	86.317	2.50917	0.467951	5.36204	8.23e-08	1.63e-06
ENSDARG00000078095	639.729	-1.00552	0.187519	-5.36224	8.22e-08	1.63e-06
ENSDARG00000045129	174.654	1.87133	0.348999	5.36198	8.23e-08	1.63e-06
ENSDARG00000093549	706.441	-0.938009	0.17498	-5.36068	8.29e-08	1.64e-06
ENSDARG00000042866	460.533	-1.20889	0.225774	-5.35441	8.58e-08	1.7e-06
ENSDARG00000114370	69.1975	2.76616	0.516643	5.35411	8.6e-08	1.7e-06
ENSDARG00000043093	101.426	-2.46277	0.460064	-5.35311	8.65e-08	1.71e-06
ENSDARG00000040295	1856.82	-0.773098	0.144652	-5.34452	9.07e-08	1.79e-06
ENSDARG00000057262	785.808	0.895256	0.167653	5.33994	9.3e-08	1.83e-06
ENSDARG00000101034	649.911	-0.988848	0.18542	-5.33303	9.66e-08	1.9e-06
ENSDARG00000098733	143.716	1.89542	0.3555	5.33171	9.73e-08	1.91e-06
ENSDARG00000079111	76.1951	2.71232	0.509276	5.32582	1e-07	1.97e-06
ENSDARG00000100899	210.745	-1.65823	0.311415	-5.32483	1.01e-07	1.98e-06
ENSDARG00000104325	190.887	-1.86044	0.349863	-5.31763	1.05e-07	2.06e-06
ENSDARG00000029372	195.879	1.65264	0.310852	5.31648	1.06e-07	2.07e-06
ENSDARG00000104722	32.602	5.67228	1.06704	5.3159	1.06e-07	2.08e-06
ENSDARG00000082850	66.0424	3.67498	0.691436	5.315	1.07e-07	2.08e-06
ENSDARG00000010478	66.693	2.7945	0.525887	5.31388	1.07e-07	2.09e-06
ENSDARG00000022456	439.393	-1.28029	0.241003	-5.31235	1.08e-07	2.11e-06
ENSDARG00000076283	160.887	1.79997	0.339084	5.30833	1.11e-07	2.16e-06
ENSDARG00000036257	387.948	-1.28487	0.242057	-5.30811	1.11e-07	2.16e-06
ENSDARG00000040265	143.623	1.89415	0.357393	5.2999	1.16e-07	2.25e-06
ENSDARG00000042707	147.196	-2.18868	0.41339	-5.29446	1.19e-07	2.32e-06
ENSDARG00000071618	180.729	-1.75253	0.331116	-5.29282	1.2e-07	2.34e-06
ENSDARG00000104953	697.217	0.919759	0.173809	5.29179	1.21e-07	2.35e-06
ENSDARG00000086645	300.142	1.39014	0.262728	5.2912	1.22e-07	2.35e-06
ENSDARG00000095915	266.689	1.40092	0.26483	5.2899	1.22e-07	2.37e-06
ENSDARG00000069135	2253.19	-0.617954	0.116909	-5.28577	1.25e-07	2.42e-06
ENSDARG00000097797	149.71	2.08764	0.39538	5.28008	1.29e-07	2.49e-06
ENSDARG00000018002	117.446	2.12586	0.402675	5.27935	1.3e-07	2.5e-06
ENSDARG00000075643	141.462	-2.31838	0.439693	-5.27273	1.34e-07	2.59e-06
ENSDARG00000002952	118.079	2.13101	0.404568	5.26738	1.38e-07	2.66e-06
ENSDARG00000071506	497.502	-1.15772	0.219892	-5.26494	1.4e-07	2.7e-06
ENSDARG00000101209	294.964	1.38606	0.263361	5.26298	1.42e-07	2.72e-06
ENSDARG00000092204	371.652	1.184	0.224995	5.26233	1.42e-07	2.73e-06
ENSDARG00000023217	628.351	-1.04738	0.19907	-5.26136	1.43e-07	2.74e-06
ENSDARG00000102299	287.413	-1.41117	0.268295	-5.25978	1.44e-07	2.76e-06
ENSDARG00000001870	32.5316	4.66145	0.886914	5.25581	1.47e-07	2.82e-06
ENSDARG00000006923	43.7945	3.56285	0.678221	5.25323	1.49e-07	2.86e-06
ENSDARG00000093214	125.164	-2.10634	0.401005	-5.25266	1.5e-07	2.86e-06
ENSDARG00000087195	119.474	2.17326	0.41383	5.25158	1.51e-07	2.88e-06
ENSDARG00000099101	105.998	2.24686	0.427859	5.25139	1.51e-07	2.88e-06
ENSDARG00000007323	237.548	-1.72054	0.327888	-5.24733	1.54e-07	2.94e-06
ENSDARG00000003866	1156.49	0.756222	0.144182	5.24493	1.56e-07	2.97e-06
ENSDARG00000062017	57.1949	3.06682	0.584717	5.24496	1.56e-07	2.97e-06
ENSDARG00000011076	76.1992	2.56228	0.489059	5.23921	1.61e-07	3.06e-06
ENSDARG00000103164	236.808	1.50773	0.288266	5.23034	1.69e-07	3.21e-06
ENSDARG00000079497	600.738	-0.979724	0.187401	-5.22794	1.71e-07	3.25e-06
ENSDARG00000075530	95.3963	2.35987	0.451477	5.22699	1.72e-07	3.26e-06
ENSDARG00000115852	205.341	1.59377	0.305124	5.22335	1.76e-07	3.32e-06
ENSDARG00000002956	251.179	-1.46602	0.280719	-5.22238	1.77e-07	3.34e-06
ENSDARG00000077504	114.152	-2.26299	0.433351	-5.22208	1.77e-07	3.34e-06
ENSDARG00000011564	1013.65	-0.791218	0.15152	-5.22187	1.77e-07	3.34e-06
ENSDARG00000105508	118.612	2.03961	0.390745	5.2198	1.79e-07	3.38e-06
ENSDARG00000009018	313.034	1.3864	0.265653	5.21884	1.8e-07	3.39e-06
ENSDARG00000006775	76.4113	-2.89226	0.554298	-5.21789	1.81e-07	3.4e-06
ENSDARG00000074695	122.64	-2.45729	0.471212	-5.21483	1.84e-07	3.46e-06
ENSDARG00000068830	175.808	-1.74815	0.335241	-5.21461	1.84e-07	3.46e-06
ENSDARG00000036162	467.204	1.08704	0.208654	5.20978	1.89e-07	3.55e-06
ENSDARG00000052304	617.514	0.967456	0.185963	5.20241	1.97e-07	3.68e-06
ENSDARG00000007823	424.286	-1.14763	0.220598	-5.20238	1.97e-07	3.68e-06
ENSDARG00000019302	180.947	-1.78916	0.343919	-5.20226	1.97e-07	3.68e-06
ENSDARG00000004174	1282.91	0.710271	0.136631	5.19844	2.01e-07	3.75e-06
ENSDARG00000115644	238.38	1.45103	0.279342	5.19444	2.05e-07	3.83e-06
ENSDARG00000040178	70.9939	-3.13582	0.604859	-5.18438	2.17e-07	4.04e-06
ENSDARG00000095294	60.71	-3.41832	0.659347	-5.18441	2.17e-07	4.04e-06
ENSDARG00000004754	609.012	0.958058	0.18492	5.18092	2.21e-07	4.11e-06
ENSDARG00000102142	186.375	-1.76766	0.341229	-5.18026	2.22e-07	4.12e-06
ENSDARG00000053568	47.3051	-5.36767	1.0367	-5.17765	2.25e-07	4.17e-06
ENSDARG00000019636	192.199	1.64487	0.317742	5.17676	2.26e-07	4.19e-06
ENSDARG00000095627	234.164	-1.48856	0.28762	-5.17544	2.27e-07	4.22e-06
ENSDARG00000002509	5826.36	-0.50829	0.0982953	-5.17105	2.33e-07	4.31e-06
ENSDARG00000102908	265.715	-1.4176	0.274295	-5.16814	2.36e-07	4.38e-06
ENSDARG00000017240	164.042	-1.95821	0.379081	-5.16567	2.4e-07	4.43e-06
ENSDARG00000082611	494.77	1.12346	0.217541	5.16437	2.41e-07	4.46e-06
ENSDARG00000063177	231.073	1.62198	0.314094	5.16402	2.42e-07	4.46e-06
ENSDARG00000092634	51.3106	-5.9966	1.16121	-5.16409	2.42e-07	4.46e-06
ENSDARG00000089821	239.449	-1.51865	0.294361	-5.15915	2.48e-07	4.57e-06
ENSDARG00000098378	169.668	1.72811	0.335191	5.15559	2.53e-07	4.65e-06
ENSDARG00000042566	4491.3	-0.548698	0.106461	-5.154	2.55e-07	4.69e-06
ENSDARG00000104177	368.401	-1.19618	0.232253	-5.15034	2.6e-07	4.78e-06
ENSDARG00000098899	310.491	-1.3023	0.252938	-5.1487	2.62e-07	4.81e-06
ENSDARG00000075482	239.277	1.48785	0.289025	5.14782	2.64e-07	4.83e-06
ENSDARG00000009779	6932.12	-0.46223	0.0897897	-5.14792	2.63e-07	4.83e-06
ENSDARG00000058246	73.6404	-2.92582	0.568779	-5.14404	2.69e-07	4.92e-06
ENSDARG00000092584	166.833	-1.80685	0.351502	-5.14036	2.74e-07	5.01e-06
ENSDARG00000029431	95.5445	-2.85932	0.556636	-5.13678	2.79e-07	5.11e-06
ENSDARG00000003081	55.4774	3.4788	0.677743	5.13293	2.85e-07	5.21e-06
ENSDARG00000020326	712.762	-0.891075	0.173687	-5.13035	2.89e-07	5.27e-06
ENSDARG00000011818	88.9814	-2.71469	0.529449	-5.1274	2.94e-07	5.35e-06
ENSDARG00000045842	217.349	-1.58072	0.30865	-5.12139	3.03e-07	5.52e-06
ENSDARG00000035120	441.785	-1.10875	0.216758	-5.11517	3.13e-07	5.7e-06
ENSDARG00000008026	321.195	-1.32846	0.259946	-5.11052	3.21e-07	5.83e-06
ENSDARG00000018566	78.6633	2.62175	0.512995	5.11068	3.21e-07	5.83e-06
ENSDARG00000071139	45.262	-4.78277	0.93676	-5.10565	3.3e-07	5.98e-06
ENSDARG00000040445	383.533	-1.38489	0.271342	-5.10385	3.33e-07	6.03e-06
ENSDARG00000005216	32.9354	4.18433	0.820612	5.09903	3.41e-07	6.18e-06
ENSDARG00000017219	2249.93	-0.588456	0.115473	-5.09605	3.47e-07	6.27e-06
ENSDARG00000015065	168.094	-1.75775	0.344935	-5.09589	3.47e-07	6.27e-06
ENSDARG00000017986	927.115	-0.792674	0.155625	-5.09349	3.52e-07	6.34e-06
ENSDARG00000104672	241.738	-1.5749	0.30931	-5.09166	3.55e-07	6.4e-06
ENSDARG00000021389	368.512	1.14948	0.226016	5.08584	3.66e-07	6.59e-06
ENSDARG00000052244	544.487	-1.13525	0.22329	-5.08417	3.69e-07	6.65e-06
ENSDARG00000008100	148.01	1.81454	0.35723	5.07949	3.78e-07	6.8e-06
ENSDARG00000102160	44.9692	-4.45529	0.877745	-5.07584	3.86e-07	6.93e-06
ENSDARG00000035914	122.323	1.97376	0.388974	5.07428	3.89e-07	6.98e-06
ENSDARG00000042851	110.07	2.47792	0.488481	5.0727	3.92e-07	7.03e-06
ENSDARG00000055792	301.937	-1.29385	0.255153	-5.07087	3.96e-07	7.09e-06
ENSDARG00000057062	50.4982	4.17935	0.824226	5.07064	3.96e-07	7.1e-06
ENSDARG00000105265	72.7609	-2.7841	0.549429	-5.06726	4.04e-07	7.21e-06
ENSDARG00000100383	192.769	-1.60516	0.316769	-5.06729	4.04e-07	7.21e-06
ENSDARG00000027249	3448.93	-0.519489	0.102601	-5.06319	4.12e-07	7.36e-06
ENSDARG00000060687	896.207	-0.844493	0.166807	-5.06269	4.13e-07	7.37e-06
ENSDARG00000026865	288.284	-1.42676	0.281835	-5.0624	4.14e-07	7.38e-06
ENSDARG00000038668	190.855	-1.67308	0.330624	-5.06037	4.18e-07	7.45e-06
ENSDARG00000089868	319.997	-1.25268	0.247745	-5.05631	4.27e-07	7.6e-06
ENSDARG00000018334	2245.39	-0.708788	0.140233	-5.05434	4.32e-07	7.67e-06
ENSDARG00000104110	163.424	1.71871	0.340144	5.05289	4.35e-07	7.73e-06
ENSDARG00000099421	37.5944	-8.03446	1.59055	-5.05137	4.39e-07	7.78e-06
ENSDARG00000039051	39.1497	4.31745	0.854925	5.0501	4.42e-07	7.83e-06
ENSDARG00000092057	42.0383	3.57244	0.707755	5.04757	4.47e-07	7.92e-06
ENSDARG00000089307	755.74	-0.859893	0.170377	-5.04702	4.49e-07	7.94e-06
ENSDARG00000008575	591.169	-0.988988	0.196018	-5.04539	4.53e-07	8e-06
ENSDARG00000009401	390.34	-1.13686	0.225404	-5.04367	4.57e-07	8.06e-06
ENSDARG00000037059	554.022	-1.00906	0.20015	-5.04152	4.62e-07	8.15e-06
ENSDARG00000076697	172.345	-1.74485	0.346158	-5.0406	4.64e-07	8.18e-06
ENSDARG00000099252	192.37	-1.73198	0.343803	-5.03772	4.71e-07	8.3e-06
ENSDARG00000098349	455.607	-1.07602	0.213659	-5.03614	4.75e-07	8.36e-06
ENSDARG00000056085	327.167	1.29744	0.257816	5.03241	4.84e-07	8.51e-06
ENSDARG00000011422	48.9455	3.48768	0.693162	5.03155	4.87e-07	8.54e-06
ENSDARG00000053113	796.555	-0.830555	0.165213	-5.02718	4.98e-07	8.73e-06
ENSDARG00000038213	227.376	1.45288	0.289106	5.02543	5.02e-07	8.81e-06
ENSDARG00000056856	535.922	-0.981298	0.19533	-5.02379	5.07e-07	8.87e-06
ENSDARG00000105615	78.2639	-2.89401	0.576288	-5.02181	5.12e-07	8.96e-06
ENSDARG00000025074	164.17	1.77416	0.35353	5.01841	5.21e-07	9.11e-06
ENSDARG00000068982	90.5639	-2.4719	0.492867	-5.01535	5.29e-07	9.25e-06
ENSDARG00000042667	2473.58	-0.589832	0.117689	-5.01177	5.39e-07	9.41e-06
ENSDARG00000098591	1365.05	0.717007	0.143089	5.01092	5.42e-07	9.45e-06
ENSDARG00000009194	472.945	1.05429	0.210756	5.00239	5.66e-07	9.86e-06
ENSDARG00000045776	526.072	1.06008	0.211994	5.00051	5.72e-07	9.95e-06
ENSDARG00000076667	2289.36	0.619834	0.123974	4.99973	5.74e-07	9.98e-06
ENSDARG00000075296	202.18	-1.59874	0.319803	-4.99913	5.76e-07	1e-05
ENSDARG00000098610	192.918	-1.59955	0.320053	-4.99778	5.8e-07	1.01e-05
ENSDARG00000117319	147.562	2.10893	0.422334	4.9935	5.93e-07	1.03e-05
ENSDARG00000021257	933.896	-0.796504	0.159526	-4.99294	5.95e-07	1.03e-05
ENSDARG00000003313	135.497	-1.94865	0.390941	-4.98452	6.21e-07	1.08e-05
ENSDARG00000031776	3974.53	-0.506103	0.101604	-4.98112	6.32e-07	1.09e-05
ENSDARG00000025859	490.694	0.990443	0.198872	4.98031	6.35e-07	1.1e-05
ENSDARG00000108038	93.7497	-2.56356	0.514985	-4.97793	6.43e-07	1.11e-05
ENSDARG00000006314	2636.49	0.553828	0.111288	4.97653	6.47e-07	1.12e-05
ENSDARG00000105431	44.5791	-4.54457	0.914602	-4.9689	6.73e-07	1.16e-05
ENSDARG00000040041	320.703	1.29176	0.259976	4.96877	6.74e-07	1.16e-05
ENSDARG00000068940	237.753	1.37941	0.277944	4.96291	6.94e-07	1.19e-05
ENSDARG00000007219	586.672	0.921459	0.185739	4.96105	7.01e-07	1.2e-05
ENSDARG00000058861	186.761	1.5468	0.31179	4.96102	7.01e-07	1.2e-05
ENSDARG00000105039	26.8562	5.0746	1.0231	4.96001	7.05e-07	1.21e-05
ENSDARG00000058328	139.601	2.00151	0.404521	4.94785	7.5e-07	1.29e-05
ENSDARG00000044627	75.7754	2.53937	0.513477	4.94544	7.6e-07	1.3e-05
ENSDARG00000045768	501.438	-1.04531	0.211393	-4.94485	7.62e-07	1.3e-05
ENSDARG00000022712	784.922	-0.824195	0.166948	-4.93683	7.94e-07	1.36e-05
ENSDARG00000002816	121.752	-2.05465	0.416289	-4.93564	7.99e-07	1.37e-05
ENSDARG00000098754	233.469	-1.76037	0.356876	-4.93272	8.11e-07	1.38e-05
ENSDARG00000060638	34.3863	3.89301	0.789313	4.93215	8.13e-07	1.39e-05
ENSDARG00000075265	100.312	-2.35719	0.478116	-4.93017	8.22e-07	1.4e-05
ENSDARG00000044619	1072.08	-0.819676	0.166258	-4.93015	8.22e-07	1.4e-05
ENSDARG00000103479	177.223	1.6106	0.326971	4.92581	8.4e-07	1.43e-05
ENSDARG00000079470	257.669	-1.3484	0.273797	-4.92481	8.44e-07	1.44e-05
ENSDARG00000045695	324.494	-1.28525	0.261022	-4.9239	8.48e-07	1.44e-05
ENSDARG00000055120	2140.98	-0.676058	0.137323	-4.92311	8.52e-07	1.45e-05
ENSDARG00000086746	580.191	-0.965581	0.196156	-4.92251	8.54e-07	1.45e-05
ENSDARG00000005823	166.426	1.61066	0.327227	4.92214	8.56e-07	1.45e-05
ENSDARG00000037655	1318.79	0.677567	0.137739	4.91923	8.69e-07	1.47e-05
ENSDARG00000000767	140.424	-1.90589	0.387545	-4.91787	8.75e-07	1.48e-05
ENSDARG00000013752	53.0899	3.59266	0.73087	4.91559	8.85e-07	1.5e-05
ENSDARG00000012499	742.726	-0.941918	0.191729	-4.91275	8.98e-07	1.52e-05
ENSDARG00000055158	219.861	-1.45641	0.296505	-4.91191	9.02e-07	1.52e-05
ENSDARG00000101989	168.087	-1.68488	0.343043	-4.91158	9.03e-07	1.52e-05
ENSDARG00000053091	493.144	-1.03169	0.210234	-4.90736	9.23e-07	1.55e-05
ENSDARG00000112175	145.863	1.80005	0.367336	4.90028	9.57e-07	1.61e-05
ENSDARG00000057903	30.3733	4.38094	0.894464	4.89784	9.69e-07	1.63e-05
ENSDARG00000005230	510.905	1.06465	0.217513	4.89466	9.85e-07	1.65e-05
ENSDARG00000036106	50.778	-3.47438	0.709991	-4.89355	9.9e-07	1.66e-05
ENSDARG00000039987	1314.59	-0.683187	0.139694	-4.89061	1.01e-06	1.69e-05
ENSDARG00000060751	338.256	-1.19585	0.244698	-4.88705	1.02e-06	1.71e-05
ENSDARG00000074638	50.448	3.10206	0.634888	4.88599	1.03e-06	1.72e-05
ENSDARG00000024631	424.992	-1.14737	0.234916	-4.88418	1.04e-06	1.74e-05
ENSDARG00000105397	169.477	1.61933	0.331671	4.88233	1.05e-06	1.75e-05
ENSDARG00000079922	2581.25	-0.534387	0.109731	-4.86998	1.12e-06	1.86e-05
ENSDARG00000084532	92.5089	2.13881	0.439419	4.86735	1.13e-06	1.89e-05
ENSDARG00000063899	589.46	-0.976142	0.200619	-4.86564	1.14e-06	1.9e-05
ENSDARG00000061303	44.8907	3.32329	0.683879	4.85947	1.18e-06	1.96e-05
ENSDARG00000098383	56.8089	-3.5289	0.726747	-4.85576	1.2e-06	2e-05
ENSDARG00000112647	125.81	1.84427	0.380005	4.85329	1.21e-06	2.02e-05
ENSDARG00000093303	175.664	1.75072	0.361011	4.8495	1.24e-06	2.06e-05
ENSDARG00000063197	257.214	-1.3708	0.283432	-4.83644	1.32e-06	2.19e-05
ENSDARG00000004931	30.4294	6.01087	1.24302	4.83572	1.33e-06	2.2e-05
ENSDARG00000043795	661.841	0.851119	0.176232	4.82953	1.37e-06	2.27e-05
ENSDARG00000056378	592.15	-1.01951	0.211151	-4.82838	1.38e-06	2.27e-05
ENSDARG00000041414	84.8457	-2.90276	0.601169	-4.82854	1.38e-06	2.27e-05
ENSDARG00000103101	107.484	2.1635	0.448052	4.82869	1.37e-06	2.27e-05
ENSDARG00000061368	507.098	-1.10246	0.228487	-4.82507	1.4e-06	2.31e-05
ENSDARG00000062330	2208.58	-0.572001	0.11858	-4.82374	1.41e-06	2.32e-05
ENSDARG00000013685	122.352	-1.95652	0.405696	-4.82263	1.42e-06	2.34e-05
ENSDARG00000029480	176.495	-1.60869	0.333721	-4.82046	1.43e-06	2.36e-05
ENSDARG00000018491	338.428	1.16628	0.242205	4.81524	1.47e-06	2.42e-05
ENSDARG00000018971	472.696	-1.08576	0.225626	-4.81222	1.49e-06	2.45e-05
ENSDARG00000070480	688.779	0.878829	0.182715	4.80983	1.51e-06	2.48e-05
ENSDARG00000076014	164.83	-1.73182	0.360161	-4.80844	1.52e-06	2.5e-05
ENSDARG00000007960	317.194	1.1919	0.248056	4.80498	1.55e-06	2.54e-05
ENSDARG00000070083	1907.28	0.573863	0.119468	4.8035	1.56e-06	2.55e-05
ENSDARG00000045886	4274.72	0.512244	0.106725	4.79968	1.59e-06	2.6e-05
ENSDARG00000041925	32.2784	4.14275	0.863163	4.79949	1.59e-06	2.6e-05
ENSDARG00000057007	328.987	1.20655	0.251549	4.79649	1.61e-06	2.64e-05
ENSDARG00000011201	1858.77	-0.596845	0.124486	-4.79446	1.63e-06	2.66e-05
ENSDARG00000074244	339.353	-1.15549	0.241583	-4.78299	1.73e-06	2.82e-05
ENSDARG00000056885	170.328	-1.66454	0.348023	-4.78284	1.73e-06	2.82e-05
ENSDARG00000037199	54.1031	2.94455	0.615712	4.78235	1.73e-06	2.82e-05
ENSDARG00000075504	110.141	-2.38064	0.498104	-4.77941	1.76e-06	2.86e-05
ENSDARG00000101019	390.855	-1.11933	0.234225	-4.77885	1.76e-06	2.87e-05
ENSDARG00000105561	63.3505	2.87659	0.602156	4.77715	1.78e-06	2.89e-05
ENSDARG00000100972	67.6634	-2.71338	0.568055	-4.7766	1.78e-06	2.89e-05
ENSDARG00000104100	103.093	2.03907	0.427063	4.77463	1.8e-06	2.92e-05
ENSDARG00000078649	59.0213	-3.13277	0.656651	-4.77083	1.83e-06	2.97e-05
ENSDARG00000086332	230.173	-1.39656	0.292918	-4.76774	1.86e-06	3.02e-05
ENSDARG00000009689	219.874	-1.40865	0.295563	-4.766	1.88e-06	3.04e-05
ENSDARG00000089838	516.088	-1.03575	0.217357	-4.7652	1.89e-06	3.05e-05
ENSDARG00000041724	96.8722	-2.6978	0.566229	-4.7645	1.89e-06	3.06e-05
ENSDARG00000091905	64.4476	-3.05554	0.64149	-4.76319	1.91e-06	3.08e-05
ENSDARG00000018426	367.34	1.09285	0.229444	4.76302	1.91e-06	3.08e-05
ENSDARG00000117256	71.1165	2.41353	0.506806	4.76223	1.91e-06	3.09e-05
ENSDARG00000022807	231.891	-1.62044	0.340425	-4.76005	1.94e-06	3.12e-05
ENSDARG00000016200	1803.6	-0.760304	0.159861	-4.75603	1.97e-06	3.18e-05
ENSDARG00000000086	1129.99	2.30028	0.483906	4.75356	2e-06	3.21e-05
ENSDARG00000020504	993.381	0.785386	0.165254	4.75259	2.01e-06	3.23e-05
ENSDARG00000055186	3274.35	-0.596588	0.12554	-4.75218	2.01e-06	3.23e-05
ENSDARG00000054583	194.93	-1.49417	0.314479	-4.75126	2.02e-06	3.24e-05
ENSDARG00000110173	86.5238	-2.76173	0.581311	-4.75086	2.03e-06	3.25e-05
ENSDARG00000057414	363.912	1.24144	0.261444	4.74841	2.05e-06	3.28e-05
ENSDARG00000021948	232.283	1.34158	0.282643	4.74654	2.07e-06	3.31e-05
ENSDARG00000095901	44.6645	3.15175	0.664138	4.74563	2.08e-06	3.32e-05
ENSDARG00000017504	51.5641	-3.30201	0.696496	-4.74089	2.13e-06	3.4e-05
ENSDARG00000088689	304.016	-1.23807	0.261421	-4.73594	2.18e-06	3.48e-05
ENSDARG00000032619	589.387	-0.890667	0.188118	-4.73463	2.19e-06	3.5e-05
ENSDARG00000055129	467.33	0.97464	0.206026	4.73067	2.24e-06	3.57e-05
ENSDARG00000069279	164.822	1.61252	0.341016	4.72856	2.26e-06	3.6e-05
ENSDARG00000002690	80.8383	2.24828	0.475822	4.72505	2.3e-06	3.66e-05
ENSDARG00000114314	31.8881	7.66227	1.6234	4.71989	2.36e-06	3.75e-05
ENSDARG00000006196	129.382	1.80038	0.381508	4.71911	2.37e-06	3.76e-05
ENSDARG00000053803	29.1754	4.15504	0.880856	4.71705	2.39e-06	3.8e-05
ENSDARG00000099674	29.37	-7.6785	1.62855	-4.71493	2.42e-06	3.83e-05
ENSDARG00000044874	153.993	-2.02189	0.428835	-4.71485	2.42e-06	3.83e-05
ENSDARG00000102883	610.7	0.854334	0.181285	4.71267	2.44e-06	3.87e-05
ENSDARG00000062080	74.1395	-2.54089	0.53924	-4.712	2.45e-06	3.88e-05
ENSDARG00000001470	253.749	-1.53498	0.32578	-4.7117	2.46e-06	3.88e-05
ENSDARG00000005972	346.407	-1.12809	0.239459	-4.711	2.47e-06	3.89e-05
ENSDARG00000103692	30.708	4.06988	0.863966	4.7107	2.47e-06	3.9e-05
ENSDARG00000062788	78.4298	2.37981	0.505225	4.7104	2.47e-06	3.9e-05
ENSDARG00000103483	250.943	-1.32524	0.281446	-4.70868	2.49e-06	3.93e-05
ENSDARG00000078101	71.5675	-2.94256	0.624934	-4.70859	2.49e-06	3.93e-05
ENSDARG00000029168	574.835	-0.902779	0.191922	-4.70389	2.55e-06	4.02e-05
ENSDARG00000098641	1768.79	-0.592433	0.126076	-4.699	2.61e-06	4.11e-05
ENSDARG00000060148	148.578	1.62845	0.346765	4.69612	2.65e-06	4.16e-05
ENSDARG00000076182	338.606	-1.13966	0.242682	-4.69612	2.65e-06	4.16e-05
ENSDARG00000043661	126.815	-1.86724	0.397657	-4.6956	2.66e-06	4.17e-05
ENSDARG00000109517	41.2394	3.39622	0.723728	4.69268	2.7e-06	4.22e-05
ENSDARG00000078592	435.713	1.06375	0.226805	4.69016	2.73e-06	4.27e-05
ENSDARG00000074378	2408.6	-0.524251	0.111786	-4.68978	2.73e-06	4.28e-05
ENSDARG00000101612	45.2828	3.70723	0.79057	4.68931	2.74e-06	4.28e-05
ENSDARG00000070914	1984.57	-0.612393	0.130638	-4.68772	2.76e-06	4.31e-05
ENSDARG00000099280	354.881	1.14032	0.243485	4.68334	2.82e-06	4.4e-05
ENSDARG00000058038	499.472	-0.958267	0.204605	-4.68349	2.82e-06	4.4e-05
ENSDARG00000100719	58.7035	2.67018	0.570283	4.6822	2.84e-06	4.42e-05
ENSDARG00000061233	1096.27	-0.684105	0.146117	-4.68191	2.84e-06	4.42e-05
ENSDARG00000001857	284.732	-1.23218	0.263291	-4.6799	2.87e-06	4.46e-05
ENSDARG00000089334	69.9038	2.40621	0.514287	4.67874	2.89e-06	4.49e-05
ENSDARG00000117632	192.229	-1.6039	0.343298	-4.67203	2.98e-06	4.63e-05
ENSDARG00000058964	41.1885	-4.02456	0.861582	-4.67113	3e-06	4.65e-05
ENSDARG00000078801	49.7255	-3.33685	0.714443	-4.67056	3e-06	4.66e-05
ENSDARG00000006397	610.27	0.896799	0.192014	4.67048	3e-06	4.66e-05
ENSDARG00000098004	96.7795	-2.35789	0.504956	-4.66949	3.02e-06	4.67e-05
ENSDARG00000077317	201.664	-1.48792	0.319129	-4.66245	3.12e-06	4.83e-05
ENSDARG00000002190	280.101	-1.24086	0.266152	-4.66224	3.13e-06	4.83e-05
ENSDARG00000110878	195.32	-1.85593	0.398095	-4.66203	3.13e-06	4.84e-05
ENSDARG00000014320	50.5854	2.83173	0.607531	4.66105	3.15e-06	4.86e-05
ENSDARG00000088030	2716.04	-0.520032	0.111612	-4.6593	3.17e-06	4.89e-05
ENSDARG00000113858	192.376	-1.58767	0.340783	-4.65888	3.18e-06	4.9e-05
ENSDARG00000105430	54.9234	-3.15938	0.678788	-4.65444	3.25e-06	5e-05
ENSDARG00000114695	60.0113	-3.04625	0.654855	-4.65179	3.29e-06	5.06e-05
ENSDARG00000061249	46.1497	3.10749	0.66833	4.64963	3.33e-06	5.11e-05
ENSDARG00000079355	206.725	1.47117	0.316582	4.64703	3.37e-06	5.17e-05
ENSDARG00000075791	83.9066	-2.58432	0.556257	-4.64591	3.39e-06	5.2e-05
ENSDARG00000039100	201.603	-1.54698	0.333294	-4.64148	3.46e-06	5.3e-05
ENSDARG00000063001	243.185	-1.39988	0.301617	-4.64124	3.46e-06	5.31e-05
ENSDARG00000036775	33.2006	3.6277	0.782122	4.63828	3.51e-06	5.38e-05
ENSDARG00000101009	377.082	-1.06518	0.22976	-4.63606	3.55e-06	5.43e-05
ENSDARG00000100588	1956.31	-0.59342	0.128019	-4.63541	3.56e-06	5.44e-05
ENSDARG00000071475	139.374	1.70451	0.367725	4.63529	3.56e-06	5.44e-05
ENSDARG00000058690	128.895	-1.81942	0.392565	-4.63471	3.57e-06	5.46e-05
ENSDARG00000017058	148.779	1.61609	0.348793	4.63337	3.6e-06	5.49e-05
ENSDARG00000005789	387.899	-1.04817	0.226251	-4.63279	3.61e-06	5.5e-05
ENSDARG00000045560	35.0358	3.52068	0.76031	4.63058	3.65e-06	5.55e-05
ENSDARG00000036190	83.2261	2.24073	0.4842	4.62769	3.7e-06	5.63e-05
ENSDARG00000019702	374.003	-1.08412	0.234288	-4.62731	3.7e-06	5.63e-05
ENSDARG00000071457	47.1717	2.89319	0.625381	4.62629	3.72e-06	5.65e-05
ENSDARG00000071679	109.206	1.93316	0.417868	4.62626	3.72e-06	5.65e-05
ENSDARG00000061177	212.694	-1.44347	0.312043	-4.62588	3.73e-06	5.66e-05
ENSDARG00000062363	139.723	1.64146	0.354923	4.62483	3.75e-06	5.68e-05
ENSDARG00000000588	448.99	-0.97184	0.210242	-4.62249	3.79e-06	5.74e-05
ENSDARG00000058000	731.566	-0.831802	0.180003	-4.62104	3.82e-06	5.78e-05
ENSDARG00000104895	43.4762	-3.66661	0.793658	-4.61988	3.84e-06	5.81e-05
ENSDARG00000019360	1422.4	-0.611364	0.132354	-4.61916	3.85e-06	5.81e-05
ENSDARG00000030913	303.939	1.13577	0.245871	4.61938	3.85e-06	5.81e-05
ENSDARG00000074201	8863.54	0.412988	0.0894065	4.61921	3.85e-06	5.81e-05
ENSDARG00000058746	265.674	-1.24186	0.268852	-4.61911	3.85e-06	5.81e-05
ENSDARG00000010183	158.787	-1.69605	0.367279	-4.61788	3.88e-06	5.84e-05
ENSDARG00000078683	116.864	-2.11857	0.458917	-4.61646	3.9e-06	5.88e-05
ENSDARG00000079808	134.937	-1.86097	0.403367	-4.6136	3.96e-06	5.95e-05
ENSDARG00000053232	270.37	1.29271	0.2803	4.61188	3.99e-06	6e-05
ENSDARG00000039034	430.638	-1.12302	0.243595	-4.61019	4.02e-06	6.04e-05
ENSDARG00000016691	1416.77	0.618441	0.134155	4.60989	4.03e-06	6.05e-05
ENSDARG00000074815	143.558	1.63592	0.355137	4.60647	4.1e-06	6.14e-05
ENSDARG00000034211	310.05	-1.15053	0.249842	-4.60504	4.12e-06	6.18e-05
ENSDARG00000027799	33.1324	3.81393	0.828913	4.60112	4.2e-06	6.29e-05
ENSDARG00000076386	126.821	-1.83169	0.398093	-4.60116	4.2e-06	6.29e-05
ENSDARG00000033466	1124.69	-0.664901	0.144614	-4.59776	4.27e-06	6.38e-05
ENSDARG00000018022	149.667	1.74811	0.380295	4.59673	4.29e-06	6.41e-05
ENSDARG00000104139	339.236	1.13378	0.246673	4.59626	4.3e-06	6.42e-05
ENSDARG00000101584	18.7453	8.34227	1.81508	4.59609	4.3e-06	6.42e-05
ENSDARG00000071456	163.478	1.54764	0.336766	4.59559	4.32e-06	6.43e-05
ENSDARG00000019392	192.409	-1.59669	0.347712	-4.59198	4.39e-06	6.54e-05
ENSDARG00000073709	36.4068	-4.53031	0.986967	-4.59013	4.43e-06	6.59e-05
ENSDARG00000090820	65.9058	2.38789	0.520806	4.585	4.54e-06	6.75e-05
ENSDARG00000027397	364.522	1.05407	0.229921	4.58448	4.55e-06	6.76e-05
ENSDARG00000004587	132.355	-1.80248	0.393197	-4.58416	4.56e-06	6.77e-05
ENSDARG00000027172	142.204	-1.70018	0.370961	-4.58319	4.58e-06	6.79e-05
ENSDARG00000063288	100.026	2.05395	0.448197	4.58268	4.59e-06	6.81e-05
ENSDARG00000062346	201.076	-1.42271	0.3109	-4.57609	4.74e-06	7.02e-05
ENSDARG00000009534	501.333	0.918462	0.200747	4.57521	4.76e-06	7.04e-05
ENSDARG00000057997	162.708	-1.60078	0.349893	-4.57505	4.76e-06	7.04e-05
ENSDARG00000101670	245.371	1.31128	0.28667	4.57418	4.78e-06	7.07e-05
ENSDARG00000060248	139.595	-1.72164	0.376453	-4.57332	4.8e-06	7.09e-05
ENSDARG00000015623	83.8198	-2.30537	0.504124	-4.57302	4.81e-06	7.1e-05
ENSDARG00000058381	137.285	1.74778	0.382344	4.57121	4.85e-06	7.15e-05
ENSDARG00000045530	44.6159	-4.06935	0.890281	-4.57086	4.86e-06	7.16e-05
ENSDARG00000101535	2206.92	0.523788	0.114632	4.56932	4.89e-06	7.21e-05
ENSDARG00000030694	133.485	-1.82706	0.400133	-4.56614	4.97e-06	7.3e-05
ENSDARG00000093198	110.816	1.8749	0.41063	4.56591	4.97e-06	7.3e-05
ENSDARG00000094833	68.9869	2.38663	0.522668	4.56624	4.97e-06	7.3e-05
ENSDARG00000039900	213.795	-1.86537	0.408536	-4.56598	4.97e-06	7.3e-05
ENSDARG00000020845	406.688	0.986082	0.216193	4.56111	5.09e-06	7.46e-05
ENSDARG00000021124	708.077	-0.816062	0.179004	-4.55892	5.14e-06	7.54e-05
ENSDARG00000094350	37.3263	-5.60992	1.23064	-4.55855	5.15e-06	7.55e-05
ENSDARG00000102423	115.364	1.83225	0.402169	4.55593	5.22e-06	7.63e-05
ENSDARG00000097342	29.7592	3.77971	0.829707	4.55548	5.23e-06	7.64e-05
ENSDARG00000020072	81.1373	2.23102	0.48993	4.55375	5.27e-06	7.7e-05
ENSDARG00000032103	719.829	-0.781339	0.171653	-4.55184	5.32e-06	7.77e-05
ENSDARG00000032866	310.578	1.15543	0.253947	4.54988	5.37e-06	7.83e-05
ENSDARG00000038524	1057.77	-0.76444	0.168152	-4.54613	5.46e-06	7.97e-05
ENSDARG00000009026	25.8406	4.51683	0.993796	4.54503	5.49e-06	8e-05
ENSDARG00000075230	180.526	-1.57145	0.345832	-4.54397	5.52e-06	8.04e-05
ENSDARG00000033170	221.752	1.30417	0.287244	4.5403	5.62e-06	8.17e-05
ENSDARG00000099377	192.073	-1.45087	0.319758	-4.5374	5.7e-06	8.28e-05
ENSDARG00000055225	1240.83	-0.638988	0.140845	-4.53683	5.71e-06	8.3e-05
ENSDARG00000063126	298.382	1.12544	0.248362	4.53146	5.86e-06	8.5e-05
ENSDARG00000016457	188.788	-1.44568	0.319052	-4.53117	5.87e-06	8.51e-05
ENSDARG00000100513	195.482	1.36715	0.301784	4.53022	5.89e-06	8.54e-05
ENSDARG00000095102	53.2582	-2.95057	0.651499	-4.5289	5.93e-06	8.58e-05
ENSDARG00000025350	646.17	0.81198	0.179288	4.52892	5.93e-06	8.58e-05
ENSDARG00000116745	61.33	2.51387	0.55517	4.52811	5.95e-06	8.61e-05
ENSDARG00000103551	603.674	-0.870476	0.192542	-4.52096	6.16e-06	8.9e-05
ENSDARG00000098570	25.5266	-7.47607	1.65377	-4.52062	6.17e-06	8.91e-05
ENSDARG00000002635	70.033	2.39216	0.529289	4.51957	6.2e-06	8.94e-05
ENSDARG00000075757	56.848	-2.87891	0.637002	-4.51947	6.2e-06	8.94e-05
ENSDARG00000090767	136.951	-2.25004	0.498154	-4.51677	6.28e-06	9.05e-05
ENSDARG00000063157	60.4181	2.52979	0.560165	4.51615	6.3e-06	9.06e-05
ENSDARG00000037833	41.9523	-3.96624	0.878211	-4.51627	6.29e-06	9.06e-05
ENSDARG00000006272	181.444	-1.58647	0.351336	-4.51553	6.32e-06	9.08e-05
ENSDARG00000087844	358.241	-1.06889	0.23673	-4.51525	6.32e-06	9.09e-05
ENSDARG00000041108	206.84	-1.39188	0.308301	-4.51467	6.34e-06	9.11e-05
ENSDARG00000060094	1085.31	-0.65937	0.146129	-4.51225	6.41e-06	9.2e-05
ENSDARG00000096331	117.494	-1.91442	0.424323	-4.51171	6.43e-06	9.22e-05
ENSDARG00000039067	96.4539	2.11153	0.468164	4.51023	6.48e-06	9.28e-05
ENSDARG00000061948	410.477	-1.07269	0.237943	-4.50816	6.54e-06	9.36e-05
ENSDARG00000089276	21.5377	6.09787	1.35291	4.50723	6.57e-06	9.4e-05
ENSDARG00000069624	85.0234	2.16513	0.481043	4.50091	6.77e-06	9.67e-05
ENSDARG00000035133	36.1383	-4.84065	1.07586	-4.49933	6.82e-06	9.74e-05
ENSDARG00000100003	2639.08	-0.497966	0.110709	-4.49796	6.86e-06	9.79e-05
ENSDARG00000061214	471.355	-1.01505	0.22571	-4.49713	6.89e-06	9.82e-05
ENSDARG00000076501	187.561	-1.44203	0.320773	-4.49548	6.94e-06	9.89e-05
ENSDARG00000017748	437.833	-0.964499	0.214579	-4.49485	6.96e-06	9.91e-05
ENSDARG00000037030	650.58	-0.824225	0.183367	-4.49494	6.96e-06	9.91e-05
ENSDARG00000097137	181.254	-1.96269	0.436951	-4.49178	7.06e-06	0.000100458
ENSDARG00000011909	925.028	-0.708053	0.157745	-4.4886	7.17e-06	0.000101893
ENSDARG00000058088	291.874	1.128	0.251406	4.48677	7.23e-06	0.000102695
ENSDARG00000104835	268.987	1.27093	0.283276	4.48654	7.24e-06	0.000102734
ENSDARG00000036186	24.4069	4.42969	0.987758	4.48459	7.31e-06	0.000103601
ENSDARG00000033901	73.8734	2.24312	0.500434	4.48236	7.38e-06	0.000104617
ENSDARG00000099148	7282.12	-0.43425	0.0968865	-4.48205	7.39e-06	0.000104692
ENSDARG00000028748	868.044	0.824166	0.183931	4.48084	7.43e-06	0.000105211
ENSDARG00000063924	3110.47	-0.522799	0.116679	-4.48067	7.44e-06	0.000105218
ENSDARG00000105142	597.057	-1.01372	0.226361	-4.47831	7.52e-06	0.000106311
ENSDARG00000089463	230.064	-1.32903	0.296975	-4.47522	7.63e-06	0.000107787
ENSDARG00000052775	39.4243	-3.73595	0.83484	-4.47505	7.64e-06	0.000107791
ENSDARG00000013025	398.088	0.970881	0.217163	4.47074	7.79e-06	0.000109908
ENSDARG00000063911	565.142	-1.15182	0.2577	-4.46961	7.84e-06	0.000110411
ENSDARG00000103163	252.15	1.23364	0.276236	4.46591	7.97e-06	0.000112256
ENSDARG00000099315	146.323	2.04135	0.457373	4.46322	8.07e-06	0.000113595
ENSDARG00000098826	409.442	-1.01706	0.227901	-4.46274	8.09e-06	0.000113767
ENSDARG00000094451	185.785	-1.49186	0.334478	-4.46028	8.19e-06	0.000115
ENSDARG00000055124	1124.37	-0.65355	0.146542	-4.45982	8.2e-06	0.000115162
ENSDARG00000092873	261.449	1.31385	0.294777	4.45708	8.31e-06	0.000116558
ENSDARG00000055226	171.517	-1.49931	0.336575	-4.4546	8.41e-06	0.000117833
ENSDARG00000055607	105.667	-1.93792	0.435132	-4.45364	8.44e-06	0.000118278
ENSDARG00000062748	151.939	-1.66527	0.373948	-4.45322	8.46e-06	0.000118421
ENSDARG00000103226	460.184	0.912064	0.204909	4.45106	8.54e-06	0.000119533
ENSDARG00000025608	253.157	1.21317	0.272726	4.44832	8.65e-06	0.000120982
ENSDARG00000103470	46.3437	2.81178	0.63225	4.44727	8.7e-06	0.000121492
ENSDARG00000052520	88.7062	2.08659	0.469305	4.44613	8.74e-06	0.000122049
ENSDARG00000058094	285.308	-1.16063	0.261074	-4.44561	8.76e-06	0.000122259
ENSDARG00000004930	954.316	-0.695642	0.156496	-4.44511	8.78e-06	0.000122425
ENSDARG00000033144	284.922	-1.16914	0.263024	-4.44501	8.79e-06	0.000122425
ENSDARG00000073843	492.792	1.07711	0.242342	4.44457	8.81e-06	0.000122589
ENSDARG00000079434	609.207	-0.824195	0.185453	-4.44422	8.82e-06	0.0001227
ENSDARG00000010933	24.9904	4.46918	1.00595	4.44276	8.88e-06	0.000123276
ENSDARG00000088807	196.323	-1.40396	0.316006	-4.44282	8.88e-06	0.000123276
ENSDARG00000037421	2424.22	-0.496474	0.111749	-4.44277	8.88e-06	0.000123276
ENSDARG00000015611	174.135	1.54683	0.348189	4.4425	8.89e-06	0.000123333
ENSDARG00000055723	98.2049	-2.10071	0.47297	-4.44154	8.93e-06	0.0001238
ENSDARG00000022772	229.26	-1.30371	0.293651	-4.43964	9.01e-06	0.000124808
ENSDARG00000016016	299.523	-1.22061	0.275168	-4.43586	9.17e-06	0.000126928
ENSDARG00000074866	108.065	-1.97843	0.446087	-4.43508	9.2e-06	0.000127302
ENSDARG00000097804	76.9744	2.23989	0.505209	4.4336	9.27e-06	0.000128088
ENSDARG00000001777	338.593	1.0411	0.23494	4.43136	9.36e-06	0.000129334
ENSDARG00000079345	219.154	-1.33714	0.301783	-4.43078	9.39e-06	0.00012959
ENSDARG00000039913	168.86	1.47332	0.3326	4.42971	9.44e-06	0.000130145
ENSDARG00000010078	189.544	1.38013	0.311577	4.4295	9.45e-06	0.000130182
ENSDARG00000098477	119.919	-1.79449	0.405166	-4.42901	9.47e-06	0.000130383
ENSDARG00000068749	52.2575	-3.21043	0.724943	-4.42853	9.49e-06	0.000130584
ENSDARG00000038980	150.777	1.58931	0.359059	4.42633	9.58e-06	0.000131829
ENSDARG00000105468	121.233	1.92901	0.435851	4.42585	9.61e-06	0.00013203
ENSDARG00000098680	264.319	-1.21238	0.274237	-4.42091	9.83e-06	0.000134987
ENSDARG00000075277	32.9304	3.59682	0.813773	4.41993	9.87e-06	0.00013551
ENSDARG00000082290	42.0351	2.94424	0.666194	4.4195	9.89e-06	0.000135685
ENSDARG00000041433	852.873	-0.792165	0.179325	-4.41748	9.99e-06	0.00013686
ENSDARG00000045561	244.378	1.21598	0.275313	4.41671	1e-05	0.000137255
ENSDARG00000092162	154.26	-1.55593	0.352302	-4.41646	1e-05	0.000137319
ENSDARG00000012458	404.939	-1.007	0.228141	-4.41392	1.02e-05	0.00013884
ENSDARG00000078772	244.6	-1.23366	0.27954	-4.41316	1.02e-05	0.00013923
ENSDARG00000043009	196.559	-1.43314	0.32478	-4.41265	1.02e-05	0.000139466
ENSDARG00000058115	648.291	0.813506	0.184582	4.40729	1.05e-05	0.000142806
ENSDARG00000019274	72.5405	-2.50281	0.567889	-4.40722	1.05e-05	0.000142806
ENSDARG00000100357	99.7977	-1.99181	0.452066	-4.40602	1.05e-05	0.000143499
ENSDARG00000008867	536.577	-0.896328	0.203441	-4.40583	1.05e-05	0.000143526
ENSDARG00000091272	40.8315	3.31092	0.751627	4.405	1.06e-05	0.000143978
ENSDARG00000103276	150.813	-1.59459	0.362063	-4.40417	1.06e-05	0.000144427
ENSDARG00000015385	188.734	1.37401	0.312081	4.40272	1.07e-05	0.000145298
ENSDARG00000100242	87.6045	1.98958	0.451923	4.40247	1.07e-05	0.000145361
ENSDARG00000099499	577.093	0.826607	0.187817	4.40113	1.08e-05	0.000146021
ENSDARG00000074802	79.6952	-2.23	0.506696	-4.40107	1.08e-05	0.000146021
ENSDARG00000077069	716.451	-0.79614	0.180898	-4.40104	1.08e-05	0.000146021
ENSDARG00000074908	784.182	0.721455	0.163962	4.40015	1.08e-05	0.00014652
ENSDARG00000019353	2823.33	0.481247	0.109409	4.3986	1.09e-05	0.00014747
ENSDARG00000114334	66.0254	2.4689	0.561375	4.39794	1.09e-05	0.000147814
ENSDARG00000053481	223.861	1.28349	0.291911	4.39687	1.1e-05	0.000148446
ENSDARG00000059789	297.079	-1.17243	0.266731	-4.39557	1.1e-05	0.000149228
ENSDARG00000022315	150.458	-1.63299	0.37159	-4.39461	1.11e-05	0.000149791
ENSDARG00000019496	237.645	1.22842	0.279569	4.39399	1.11e-05	0.000150111
ENSDARG00000076189	196.098	-1.37829	0.313804	-4.39221	1.12e-05	0.000151243
ENSDARG00000117231	33.3824	-4.86367	1.10744	-4.3918	1.12e-05	0.000151425
ENSDARG00000034588	56.5357	2.48207	0.56552	4.389	1.14e-05	0.000153282
ENSDARG00000003757	152.368	1.74674	0.398061	4.38812	1.14e-05	0.000153797
ENSDARG00000061138	64.3943	-2.50279	0.570856	-4.38427	1.16e-05	0.000156436
ENSDARG00000097815	26.7369	3.8682	0.882385	4.38381	1.17e-05	0.000156662
ENSDARG00000012981	633.533	-0.826913	0.188729	-4.38148	1.18e-05	0.000158239
ENSDARG00000039217	81.3868	2.04441	0.46678	4.37982	1.19e-05	0.000159336
ENSDARG00000069335	23.9029	5.21964	1.19209	4.37854	1.19e-05	0.000160164
ENSDARG00000014386	328.406	-1.12853	0.257783	-4.37784	1.2e-05	0.000160571
ENSDARG00000062864	244.987	1.18778	0.271399	4.3765	1.21e-05	0.000161453
ENSDARG00000111939	1111.22	-0.638033	0.145803	-4.376	1.21e-05	0.000161709
ENSDARG00000003250	227.969	-1.27606	0.291743	-4.37393	1.22e-05	0.000163138
ENSDARG00000029058	375	1.02952	0.235473	4.37215	1.23e-05	0.000164369
ENSDARG00000052497	27.9072	3.92819	0.898629	4.37132	1.23e-05	0.000164883
ENSDARG00000004988	79.5421	-2.19318	0.501755	-4.37102	1.24e-05	0.000164991
ENSDARG00000078970	82.6447	-2.26869	0.519053	-4.37082	1.24e-05	0.000165032
ENSDARG00000100227	104.702	1.79004	0.409595	4.37026	1.24e-05	0.000165347
ENSDARG00000034270	830.883	0.71072	0.162726	4.36758	1.26e-05	0.000167271
ENSDARG00000100370	95.6186	-2.24024	0.513664	-4.36129	1.29e-05	0.000172037
ENSDARG00000030417	409.586	0.960711	0.220313	4.36067	1.3e-05	0.000172409
ENSDARG00000109164	191.387	-1.38645	0.318035	-4.35942	1.3e-05	0.000173275
ENSDARG00000063665	72.9596	2.29296	0.526099	4.35841	1.31e-05	0.000173958
ENSDARG00000100584	55.2398	-2.73131	0.627329	-4.35388	1.34e-05	0.000177482
ENSDARG00000044457	44.9903	-3.33805	0.76746	-4.34948	1.36e-05	0.000180952
ENSDARG00000060246	82.2427	-2.28038	0.524308	-4.34931	1.37e-05	0.000180972
ENSDARG00000052765	27.7039	3.92763	0.903079	4.34915	1.37e-05	0.00018098
ENSDARG00000086288	63.1867	-2.51813	0.579181	-4.34775	1.38e-05	0.00018202
ENSDARG00000101785	363.763	-1.06636	0.245387	-4.34565	1.39e-05	0.000183643
ENSDARG00000069563	91.1268	-2.04965	0.471708	-4.34517	1.39e-05	0.000183922
ENSDARG00000010625	286.16	-1.55025	0.356795	-4.34493	1.39e-05	0.000183995
ENSDARG00000079295	160.917	-1.52149	0.350289	-4.34354	1.4e-05	0.000185039
ENSDARG00000014763	1134.43	0.636517	0.146579	4.34249	1.41e-05	0.000185803
ENSDARG00000069377	742.072	-0.754607	0.173813	-4.3415	1.42e-05	0.000186521
ENSDARG00000100244	43.5859	2.84885	0.656393	4.34017	1.42e-05	0.000187526
ENSDARG00000103720	2570.1	-0.5938	0.13686	-4.33873	1.43e-05	0.000188629
ENSDARG00000104949	182.497	1.35788	0.313617	4.32975	1.49e-05	0.000196357
ENSDARG00000061895	541.417	-0.899975	0.207996	-4.3269	1.51e-05	0.000198784
ENSDARG00000068992	18093.5	-0.360174	0.0833024	-4.32369	1.53e-05	0.000201562
ENSDARG00000105134	100.344	1.83754	0.425243	4.32116	1.55e-05	0.000203751
ENSDARG00000086789	137.084	-1.6803	0.388921	-4.32041	1.56e-05	0.000204302
ENSDARG00000059461	294.295	-1.10843	0.256907	-4.31453	1.6e-05	0.000209677
ENSDARG00000032868	2798.45	-0.507128	0.117545	-4.31432	1.6e-05	0.000209738
ENSDARG00000103718	166.443	-1.45836	0.338108	-4.31331	1.61e-05	0.000210558
ENSDARG00000057688	200.59	1.38779	0.321925	4.31092	1.63e-05	0.000212708
ENSDARG00000053488	244.89	-1.23284	0.286011	-4.31048	1.63e-05	0.000212984
ENSDARG00000088428	194.462	-1.3644	0.316554	-4.31018	1.63e-05	0.000213138
ENSDARG00000017489	311.841	1.08622	0.252095	4.30879	1.64e-05	0.00021434
ENSDARG00000045159	149.742	1.78258	0.414315	4.30247	1.69e-05	0.000220398
ENSDARG00000105154	390.77	0.950711	0.221087	4.30017	1.71e-05	0.000222551
ENSDARG00000068628	166.481	-1.533	0.356613	-4.29879	1.72e-05	0.000223787
ENSDARG00000034173	172.711	-1.45495	0.338488	-4.29839	1.72e-05	0.000224046
ENSDARG00000071212	122.803	1.68952	0.393269	4.29609	1.74e-05	0.000226226
ENSDARG00000090449	207.183	-1.4774	0.343935	-4.29559	1.74e-05	0.000226526
ENSDARG00000015803	35.523	-3.90418	0.90893	-4.29536	1.74e-05	0.000226526
ENSDARG00000021982	41.1059	-3.52747	0.821218	-4.29541	1.74e-05	0.000226526
ENSDARG00000097845	129.693	-1.65861	0.386237	-4.29428	1.75e-05	0.00022718
ENSDARG00000054378	77.2931	-2.23221	0.519804	-4.29433	1.75e-05	0.00022718
ENSDARG00000026350	175.461	-1.43846	0.334957	-4.29446	1.75e-05	0.00022718
ENSDARG00000077456	38.5207	-3.66392	0.853619	-4.29222	1.77e-05	0.000229147
ENSDARG00000044039	118.277	-1.92501	0.448542	-4.29171	1.77e-05	0.000229524
ENSDARG00000021480	32.5307	3.31616	0.773606	4.28662	1.81e-05	0.000234683
ENSDARG00000032627	193.655	-1.35713	0.316719	-4.28497	1.83e-05	0.000236275
ENSDARG00000026829	2116.78	0.514594	0.120149	4.28298	1.84e-05	0.000238242
ENSDARG00000104197	153.356	-1.5262	0.356882	-4.27648	1.9e-05	0.000245139
ENSDARG00000027316	121.804	-1.76723	0.41326	-4.2763	1.9e-05	0.000245179
ENSDARG00000016788	70.2552	-2.30369	0.538794	-4.27565	1.91e-05	0.000245741
ENSDARG00000005645	67.8448	3.48149	0.814659	4.27356	1.92e-05	0.00024789
ENSDARG00000104980	106.368	1.75831	0.411663	4.27125	1.94e-05	0.000250309
ENSDARG00000100596	41.2378	3.08011	0.721206	4.27078	1.95e-05	0.000250669
ENSDARG00000037318	437.998	0.918591	0.215237	4.26782	1.97e-05	0.000253857
ENSDARG00000075720	244.147	-1.25005	0.293279	-4.26232	2.02e-05	0.000260008
ENSDARG00000029671	248.968	-1.28647	0.30195	-4.26054	2.04e-05	0.000261914
ENSDARG00000090900	392.561	-0.981844	0.230554	-4.25863	2.06e-05	0.000263996
ENSDARG00000062970	904.86	-0.707594	0.166162	-4.25847	2.06e-05	0.000264012
ENSDARG00000014439	646.898	-0.793205	0.186398	-4.25543	2.09e-05	0.000267453
ENSDARG00000104682	113.174	1.6861	0.396463	4.25284	2.11e-05	0.00027038
ENSDARG00000010945	299.767	-1.13302	0.266954	-4.24424	2.19e-05	0.000280777
ENSDARG00000019741	65.4306	2.24671	0.529554	4.24265	2.21e-05	0.000282596
ENSDARG00000075629	40.4846	2.88113	0.679403	4.24068	2.23e-05	0.000284898
ENSDARG00000077139	2180.18	0.501667	0.118354	4.23871	2.25e-05	0.000287225
ENSDARG00000063921	1097.61	0.646971	0.152657	4.23808	2.25e-05	0.000287849
ENSDARG00000008186	271.159	-1.25872	0.297075	-4.23705	2.26e-05	0.000288978
ENSDARG00000005989	136.532	-1.65332	0.390864	-4.22992	2.34e-05	0.0002981
ENSDARG00000000442	101.262	1.77396	0.419473	4.22902	2.35e-05	0.000299093
ENSDARG00000061454	32.3631	3.23126	0.76479	4.22503	2.39e-05	0.000304248
ENSDARG00000087277	236.236	-1.2105	0.28661	-4.2235	2.41e-05	0.000306128
ENSDARG00000038643	858.493	0.664304	0.157421	4.21991	2.44e-05	0.000310837
ENSDARG00000061417	78.0199	-2.2281	0.528163	-4.21859	2.46e-05	0.000312465
ENSDARG00000102468	133.553	-1.68345	0.399572	-4.21313	2.52e-05	0.000319754
ENSDARG00000067916	193.947	-1.8955	0.449907	-4.21309	2.52e-05	0.000319754
ENSDARG00000115610	275.791	1.14035	0.270685	4.21284	2.52e-05	0.000319901
ENSDARG00000089232	167.255	-1.42421	0.338087	-4.21257	2.52e-05	0.000320082
ENSDARG00000101161	125.547	1.57111	0.372977	4.21236	2.53e-05	0.000320171
ENSDARG00000022000	382.071	-1.06652	0.253219	-4.21185	2.53e-05	0.000320685
ENSDARG00000040245	735.602	0.752897	0.178839	4.2099	2.55e-05	0.000323249
ENSDARG00000071196	677.666	-0.740286	0.175892	-4.20875	2.57e-05	0.000324486
ENSDARG00000056181	97.7572	1.84068	0.437338	4.20882	2.57e-05	0.000324486
ENSDARG00000006094	828.473	-0.680577	0.161724	-4.20826	2.57e-05	0.000324982
ENSDARG00000016753	210.797	1.22812	0.291954	4.20657	2.59e-05	0.000327215
ENSDARG00000006719	163.097	-1.43209	0.340656	-4.20392	2.62e-05	0.000330789
ENSDARG00000031427	380.538	1.02389	0.243562	4.20382	2.62e-05	0.000330789
ENSDARG00000013144	1307.24	-0.574252	0.136617	-4.20337	2.63e-05	0.000331225
ENSDARG00000076620	20.4307	-7.15469	1.70388	-4.19905	2.68e-05	0.000337398
ENSDARG00000055857	395.989	-1.00467	0.239294	-4.1985	2.69e-05	0.000337952
ENSDARG00000069017	40.3664	3.18333	0.758228	4.19839	2.69e-05	0.000337952
ENSDARG00000091669	369.98	-1.28864	0.306996	-4.19758	2.7e-05	0.00033894
ENSDARG00000069244	150.278	-1.88887	0.450351	-4.19421	2.74e-05	0.000343805
ENSDARG00000100753	235.879	-1.19017	0.283917	-4.19195	2.77e-05	0.000347021
ENSDARG00000014680	145.242	-1.94752	0.464642	-4.19144	2.77e-05	0.000347575
ENSDARG00000037097	174.764	1.35707	0.323845	4.19049	2.78e-05	0.000348813
ENSDARG00000099476	218.654	-1.29242	0.308515	-4.18917	2.8e-05	0.000350628
ENSDARG00000090346	160.284	-1.45487	0.347428	-4.18756	2.82e-05	0.000352899
ENSDARG00000019529	190.239	1.41413	0.33785	4.18568	2.84e-05	0.000355608
ENSDARG00000078785	231.387	1.2429	0.296971	4.18526	2.85e-05	0.000356035
ENSDARG00000102335	896.2	-0.655622	0.156794	-4.18141	2.9e-05	0.000361762
ENSDARG00000071031	611.816	-0.798631	0.190999	-4.18134	2.9e-05	0.000361762
ENSDARG00000037108	101.532	1.78794	0.427727	4.1801	2.91e-05	0.000363514
ENSDARG00000034893	268.772	-1.15208	0.275746	-4.17804	2.94e-05	0.000366465
ENSDARG00000055305	155.884	-1.5197	0.363741	-4.17797	2.94e-05	0.000366465
ENSDARG00000037846	244.501	1.17371	0.281057	4.17607	2.97e-05	0.000369307
ENSDARG00000102572	45.9164	-2.9554	0.707737	-4.17585	2.97e-05	0.000369428
ENSDARG00000057676	181.188	1.3937	0.333764	4.1757	2.97e-05	0.000369443
ENSDARG00000026577	74.8529	2.04542	0.490085	4.17361	3e-05	0.000372606
ENSDARG00000014181	182.263	-1.43372	0.343738	-4.17098	3.03e-05	0.000376692
ENSDARG00000005775	37.5902	3.39283	0.813811	4.16907	3.06e-05	0.000379623
ENSDARG00000019492	30.1233	4.35098	1.04376	4.16858	3.07e-05	0.000380198
ENSDARG00000021924	201.905	-1.35996	0.326415	-4.16636	3.09e-05	0.000383672
ENSDARG00000052423	169.655	-1.39249	0.334247	-4.16604	3.1e-05	0.000383969
ENSDARG00000112723	92.1199	-2.17604	0.522423	-4.16529	3.11e-05	0.000384996
ENSDARG00000097714	290.623	1.19389	0.28699	4.16005	3.18e-05	0.000393685
ENSDARG00000069615	20.1995	5.39287	1.29709	4.15767	3.22e-05	0.000397552
ENSDARG00000018569	324.061	-1.02526	0.246674	-4.15635	3.23e-05	0.000399603
ENSDARG00000021572	31.8176	-3.96279	0.953537	-4.15589	3.24e-05	0.00040016
ENSDARG00000069093	24.2734	4.38872	1.05612	4.1555	3.25e-05	0.000400591
ENSDARG00000056874	326.462	-1.04322	0.251088	-4.15479	3.26e-05	0.000401333
ENSDARG00000104651	36.1393	3.05397	0.735034	4.15488	3.25e-05	0.000401333
ENSDARG00000023290	683.425	0.826987	0.199084	4.15395	3.27e-05	0.000402553
ENSDARG00000037408	164.322	-1.45484	0.350249	-4.15373	3.27e-05	0.000402692
ENSDARG00000080777	29.862	3.36809	0.81101	4.15296	3.28e-05	0.0004038
ENSDARG00000042530	518.831	0.813298	0.195972	4.15007	3.32e-05	0.000408662
ENSDARG00000060542	223.315	1.20562	0.290726	4.14692	3.37e-05	0.000413809
ENSDARG00000099445	126.952	-1.71176	0.412771	-4.147	3.37e-05	0.000413809
ENSDARG00000101520	19.6288	-7.09699	1.71279	-4.14353	3.42e-05	0.000419712
ENSDARG00000016774	230.416	-1.22269	0.295109	-4.14318	3.43e-05	0.000420095
ENSDARG00000074599	669.71	-0.739616	0.178552	-4.1423	3.44e-05	0.000421174
ENSDARG00000003931	629.748	-0.76291	0.184171	-4.14241	3.44e-05	0.000421174
ENSDARG00000090730	179.768	-1.5344	0.370534	-4.14104	3.46e-05	0.000423238
ENSDARG00000052746	447.052	0.908188	0.219408	4.13926	3.48e-05	0.000426263
ENSDARG00000078227	305.493	1.02356	0.24741	4.13711	3.52e-05	0.000430018
ENSDARG00000102171	663.05	-0.75062	0.181483	-4.13603	3.53e-05	0.000431774
ENSDARG00000036414	628.849	-0.759954	0.183865	-4.13321	3.58e-05	0.000436832
ENSDARG00000060238	695.34	0.719551	0.174192	4.1308	3.61e-05	0.000441159
ENSDARG00000092025	19.549	-7.09133	1.7171	-4.12982	3.63e-05	0.000442501
ENSDARG00000077229	35.3401	3.09182	0.748637	4.12993	3.63e-05	0.000442501
ENSDARG00000096979	119.13	-1.67848	0.406511	-4.12899	3.64e-05	0.000443816
ENSDARG00000082646	13.3538	7.85294	1.90251	4.12768	3.66e-05	0.000445933
ENSDARG00000029204	23.3312	3.96046	0.959507	4.1276	3.67e-05	0.000445933
ENSDARG00000114552	60.3307	2.23049	0.5404	4.12747	3.67e-05	0.000445933
ENSDARG00000037943	278.074	1.26774	0.307188	4.12692	3.68e-05	0.000446727
ENSDARG00000069175	502.494	-0.830422	0.201361	-4.12404	3.72e-05	0.000452067
ENSDARG00000036073	154.138	-1.45152	0.352092	-4.12256	3.75e-05	0.000454711
ENSDARG00000087611	56.4323	-2.5994	0.630619	-4.12199	3.76e-05	0.000455554
ENSDARG00000003641	292.658	1.09136	0.265059	4.11743	3.83e-05	0.000464374
ENSDARG00000067549	70.4731	2.16662	0.526584	4.11448	3.88e-05	0.000470059
ENSDARG00000070109	89.5634	1.84879	0.449444	4.1135	3.9e-05	0.000471769
ENSDARG00000059711	175.293	1.32936	0.323186	4.11328	3.9e-05	0.000471913
ENSDARG00000104188	79.6126	-2.04886	0.498354	-4.11125	3.94e-05	0.000475786
ENSDARG00000085829	57.2238	2.43464	0.592376	4.10995	3.96e-05	0.000478177
ENSDARG00000061375	396.82	-0.910771	0.221613	-4.10973	3.96e-05	0.000478348
ENSDARG00000005463	206.996	-1.29121	0.314205	-4.10944	3.97e-05	0.000478652
ENSDARG00000100913	284.876	-1.07053	0.260516	-4.10925	3.97e-05	0.000478752
ENSDARG00000005368	41.2181	2.90832	0.708279	4.10618	4.02e-05	0.000484853
ENSDARG00000103735	688.325	0.717302	0.17474	4.10496	4.04e-05	0.000487135
ENSDARG00000021984	123.548	1.82669	0.445148	4.10355	4.07e-05	0.000489796
ENSDARG00000017338	307.951	-1.04506	0.254778	-4.10185	4.1e-05	0.000493123
ENSDARG00000078773	49.8931	2.47502	0.603674	4.09993	4.13e-05	0.00049692
ENSDARG00000057075	105.732	1.71453	0.41825	4.0993	4.14e-05	0.000497972
ENSDARG00000075433	50.6	2.50006	0.610251	4.09678	4.19e-05	0.000503103
ENSDARG00000037517	232.114	1.13841	0.277965	4.09551	4.21e-05	0.000505562
ENSDARG00000075123	58.1782	-2.56054	0.625433	-4.09403	4.24e-05	0.000508503
ENSDARG00000036834	25.8799	3.80424	0.930108	4.09011	4.31e-05	0.000516858
ENSDARG00000077120	44.8629	-2.91795	0.713525	-4.08949	4.32e-05	0.000517917
ENSDARG00000030289	117.328	-1.72795	0.422753	-4.08738	4.36e-05	0.000522317
ENSDARG00000007603	276.576	-1.15403	0.28241	-4.08638	4.38e-05	0.000524256
ENSDARG00000058297	85.3419	2.01957	0.494301	4.08571	4.39e-05	0.000525462
ENSDARG00000007693	2580.25	-0.453353	0.110976	-4.08513	4.41e-05	0.000526448
ENSDARG00000108953	32.0992	-6.36823	1.55896	-4.08493	4.41e-05	0.000526574
ENSDARG00000074979	606.933	0.931146	0.22796	4.0847	4.41e-05	0.00052679
ENSDARG00000040031	293.784	1.07316	0.262738	4.08454	4.42e-05	0.000526824
ENSDARG00000062696	127.261	-1.86433	0.456536	-4.08365	4.43e-05	0.00052852
ENSDARG00000024744	70.6887	-2.21313	0.542342	-4.08069	4.49e-05	0.000534977
ENSDARG00000069116	50.2955	2.45128	0.600802	4.08002	4.5e-05	0.000536199
ENSDARG00000004621	60.4406	2.51189	0.615734	4.07951	4.51e-05	0.000536848
ENSDARG00000100623	836.686	0.662117	0.162305	4.07946	4.51e-05	0.000536848
ENSDARG00000079895	241.692	-1.19976	0.294179	-4.07834	4.54e-05	0.00053911
ENSDARG00000067670	85.0579	1.94826	0.477737	4.07809	4.54e-05	0.00053935
ENSDARG00000080675	52.0578	-3.02783	0.742685	-4.07686	4.56e-05	0.000541879
ENSDARG00000070228	166.169	1.36534	0.335019	4.0754	4.59e-05	0.000544957
ENSDARG00000095705	98.1303	1.79772	0.441343	4.07329	4.64e-05	0.000549587
ENSDARG00000015829	270.1	-1.17919	0.289655	-4.07101	4.68e-05	0.000554666
ENSDARG00000036329	126.282	1.59815	0.392626	4.0704	4.69e-05	0.00055578
ENSDARG00000024846	124.357	1.65121	0.405795	4.06908	4.72e-05	0.000558617
ENSDARG00000099774	247.013	1.12871	0.277434	4.06838	4.73e-05	0.000559954
ENSDARG00000089079	107.051	-1.74655	0.429446	-4.06698	4.76e-05	0.000562981
ENSDARG00000017665	672.674	-0.724079	0.178088	-4.06586	4.79e-05	0.000565358
ENSDARG00000116835	106.528	1.68525	0.414542	4.06534	4.8e-05	0.000566276
ENSDARG00000102308	134.155	-1.59458	0.392308	-4.06461	4.81e-05	0.000567712
ENSDARG00000024815	242.731	-1.21902	0.300284	-4.05955	4.92e-05	0.000579804
ENSDARG00000099742	381.729	0.921657	0.227108	4.05823	4.94e-05	0.000582743
ENSDARG00000076622	650.939	-0.8174	0.201433	-4.05792	4.95e-05	0.00058315
ENSDARG00000042821	173.949	1.31198	0.323716	4.05288	5.06e-05	0.000595511
ENSDARG00000056245	286.132	-1.08163	0.267078	-4.04987	5.12e-05	0.000602239
ENSDARG00000093102	43.3259	-3.11566	0.76928	-4.0501	5.12e-05	0.000602239
ENSDARG00000062592	39.2466	2.77621	0.685511	4.04983	5.13e-05	0.000602239
ENSDARG00000092074	18.4029	-7.00389	1.73036	-4.04764	5.17e-05	0.000607533
ENSDARG00000104916	93.9477	-2.00946	0.496525	-4.04705	5.19e-05	0.000608532
ENSDARG00000059360	521.2	0.793905	0.196172	4.04698	5.19e-05	0.000608532
ENSDARG00000019236	187.713	-1.39514	0.344759	-4.04671	5.19e-05	0.000608874
ENSDARG00000079636	76.8648	-2.22775	0.55053	-4.04655	5.2e-05	0.000608929
ENSDARG00000092115	4431.22	0.415426	0.102673	4.0461	5.21e-05	0.00060972
ENSDARG00000087293	66.2574	-2.54037	0.628244	-4.04361	5.26e-05	0.000615871
ENSDARG00000019732	281.722	1.04068	0.257411	4.04287	5.28e-05	0.000617458
ENSDARG00000029445	273.428	1.06212	0.262766	4.04209	5.3e-05	0.000619143
ENSDARG00000005762	75.303	2.05452	0.508373	4.04137	5.31e-05	0.000620683
ENSDARG00000078620	101.358	-1.80392	0.446409	-4.04097	5.32e-05	0.000621362
ENSDARG00000113323	30.4846	3.31471	0.820494	4.03989	5.35e-05	0.000623847
ENSDARG00000096576	18.7071	-7.028	1.74006	-4.03894	5.37e-05	0.000626011
ENSDARG00000021082	279.345	1.07909	0.267394	4.0356	5.45e-05	0.000634626
ENSDARG00000105116	2044.08	0.534872	0.13257	4.03462	5.47e-05	0.000636876
ENSDARG00000014083	254.899	1.13007	0.280284	4.03187	5.53e-05	0.00064363
ENSDARG00000059006	81.0522	-1.98496	0.492319	-4.03187	5.53e-05	0.00064363
ENSDARG00000063371	330.791	-0.98787	0.245046	-4.03136	5.55e-05	0.000644628
ENSDARG00000082628	34.4842	3.12285	0.774809	4.03048	5.57e-05	0.000646677
ENSDARG00000058533	191.896	1.23963	0.307696	4.02876	5.61e-05	0.000651031
ENSDARG00000045228	211.26	1.38179	0.343089	4.02751	5.64e-05	0.000654129
ENSDARG00000071468	73.3979	2.05421	0.510169	4.02653	5.66e-05	0.000656454
ENSDARG00000020114	281.503	1.05144	0.261301	4.02389	5.72e-05	0.000663484
ENSDARG00000027738	88.4306	-1.89542	0.47115	-4.02298	5.75e-05	0.000665664
ENSDARG00000042409	588.985	-0.75418	0.187554	-4.02115	5.79e-05	0.000670463
ENSDARG00000104636	212.205	-1.21105	0.301185	-4.02096	5.8e-05	0.000670606
ENSDARG00000075718	502.696	-0.802097	0.199531	-4.0199	5.82e-05	0.000673211
ENSDARG00000062304	157.449	-1.67365	0.416439	-4.01895	5.85e-05	0.000675554
ENSDARG00000093098	29.4319	-4.51956	1.12555	-4.01542	5.93e-05	0.000685321
ENSDARG00000089477	273.39	-1.15199	0.286997	-4.01395	5.97e-05	0.000689219
ENSDARG00000004017	277.82	-1.08395	0.270137	-4.01259	6.01e-05	0.000692795
ENSDARG00000079553	822.711	-0.667723	0.166491	-4.01057	6.06e-05	0.000698319
ENSDARG00000086490	144.323	-1.72522	0.430321	-4.00915	6.09e-05	0.000702116
ENSDARG00000036427	175.07	-1.33685	0.333838	-4.0045	6.21e-05	0.000715664
ENSDARG00000075963	2235.81	0.467637	0.116787	4.00418	6.22e-05	0.000716202
ENSDARG00000098654	112.767	-2.02936	0.507122	-4.00171	6.29e-05	0.000723297
ENSDARG00000105418	112.542	1.58022	0.395457	3.99595	6.44e-05	0.000740696
ENSDARG00000087303	688.747	-0.702505	0.17611	-3.98901	6.64e-05	0.000762255
ENSDARG00000113506	18.7516	4.8815	1.22381	3.98876	6.64e-05	0.000762608
ENSDARG00000092920	164.395	-1.47259	0.369385	-3.98661	6.7e-05	0.000769105
ENSDARG00000114063	100.531	-1.91968	0.481562	-3.98635	6.71e-05	0.000769485
ENSDARG00000009735	230.436	-1.14737	0.287966	-3.98441	6.76e-05	0.000775353
ENSDARG00000062349	75.3515	-2.11257	0.530239	-3.98419	6.77e-05	0.0007756
ENSDARG00000030265	73.1062	-2.07536	0.520929	-3.98397	6.78e-05	0.000775884
ENSDARG00000021833	1036.98	-0.612701	0.153798	-3.9838	6.78e-05	0.000775976
ENSDARG00000058734	405.06	0.954184	0.239562	3.98304	6.8e-05	0.00077801
ENSDARG00000061301	245.286	1.17982	0.296304	3.98177	6.84e-05	0.00078171
ENSDARG00000041179	11.1332	7.60283	1.90981	3.98094	6.86e-05	0.000783889
ENSDARG00000070651	835.324	-0.65154	0.163669	-3.98083	6.87e-05	0.000783889
ENSDARG00000074465	1212.95	-0.556661	0.139861	-3.98009	6.89e-05	0.000785751
ENSDARG00000005479	315.863	1.05182	0.264281	3.97994	6.89e-05	0.000785751
ENSDARG00000043470	29.8265	-6.26173	1.57336	-3.97986	6.9e-05	0.000785751
ENSDARG00000053468	827.786	-0.650877	0.163573	-3.97913	6.92e-05	0.000787689
ENSDARG00000068503	26.9049	3.60774	0.906963	3.97782	6.95e-05	0.000791578
ENSDARG00000114191	22.872	4.10227	1.03135	3.97757	6.96e-05	0.000791972
ENSDARG00000071288	368.679	-0.957707	0.240882	-3.97583	7.01e-05	0.000797308
ENSDARG00000096908	16.1261	5.66949	1.42618	3.97529	7.03e-05	0.000798662
ENSDARG00000060372	271.292	1.03924	0.261638	3.97206	7.13e-05	0.000809108
ENSDARG00000113885	82.17	1.82705	0.46009	3.97108	7.15e-05	0.000811975
ENSDARG00000076020	80.7358	1.94981	0.491107	3.97024	7.18e-05	0.00081437
ENSDARG00000005673	273.033	-1.10783	0.27909	-3.96943	7.2e-05	0.00081665
ENSDARG00000073847	188.297	-1.58996	0.40059	-3.96903	7.22e-05	0.00081755
ENSDARG00000105040	134.673	1.46028	0.367986	3.9683	7.24e-05	0.00081961
ENSDARG00000078234	72.0255	-2.28988	0.577638	-3.96422	7.36e-05	0.000833266
ENSDARG00000041155	126.608	-1.60687	0.405436	-3.96332	7.39e-05	0.000835911
ENSDARG00000056764	73.3743	-2.31242	0.583732	-3.96143	7.45e-05	0.000842069
ENSDARG00000078119	82.0482	-1.92873	0.486947	-3.96086	7.47e-05	0.000843551
ENSDARG00000011404	123.251	1.67713	0.423438	3.96074	7.47e-05	0.000843551
ENSDARG00000038608	236.492	1.13237	0.28596	3.95988	7.5e-05	0.000845969
ENSDARG00000009001	201.657	1.27279	0.32143	3.95978	7.5e-05	0.000845969
ENSDARG00000001829	163.484	-1.35105	0.341258	-3.95904	7.53e-05	0.000848099
ENSDARG00000052402	174.638	1.35591	0.342545	3.95835	7.55e-05	0.000850062
ENSDARG00000038095	347.49	-0.942951	0.238228	-3.95818	7.55e-05	0.000850123
ENSDARG00000076559	286.142	-1.08692	0.27461	-3.95806	7.56e-05	0.000850123
ENSDARG00000104066	758.447	-0.722346	0.182622	-3.95542	7.64e-05	0.000859064
ENSDARG00000035715	243.977	-1.1163	0.282238	-3.95518	7.65e-05	0.00085946
ENSDARG00000076858	286.488	1.1262	0.284758	3.95495	7.66e-05	0.000859789
ENSDARG00000061994	540.056	-0.784374	0.198334	-3.95481	7.66e-05	0.000859804
ENSDARG00000077383	1072.68	-0.578017	0.146169	-3.95445	7.67e-05	0.000860609
ENSDARG00000098694	53.0786	2.29074	0.579314	3.95424	7.68e-05	0.000860869
ENSDARG00000101406	2034.37	-0.517163	0.130807	-3.95364	7.7e-05	0.000862524
ENSDARG00000098640	164.932	-1.37434	0.347688	-3.95279	7.72e-05	0.000865089
ENSDARG00000104117	43.7158	2.54626	0.644507	3.95071	7.79e-05	0.000872169
ENSDARG00000077057	68.1213	-2.16346	0.547715	-3.94997	7.82e-05	0.000874357
ENSDARG00000004363	137.903	1.41239	0.357675	3.94882	7.85e-05	0.000878054
ENSDARG00000015998	93.4799	1.71967	0.43558	3.94799	7.88e-05	0.000880604
ENSDARG00000068708	1182.56	-0.571361	0.144798	-3.94593	7.95e-05	0.000887212
ENSDARG00000117450	386.122	-0.95882	0.242986	-3.94599	7.95e-05	0.000887212
ENSDARG00000030092	105.435	1.74029	0.441063	3.94568	7.96e-05	0.000887621
ENSDARG00000044524	190.827	-1.3984	0.354501	-3.94469	7.99e-05	0.000890789
ENSDARG00000004131	181.4	-1.31035	0.332273	-3.94358	8.03e-05	0.000894416
ENSDARG00000042642	262.792	-1.06672	0.270605	-3.94198	8.08e-05	0.000899899
ENSDARG00000074846	245.26	-1.14009	0.289245	-3.9416	8.09e-05	0.000900514
ENSDARG00000070080	30.876	3.15693	0.800937	3.94154	8.1e-05	0.000900514
ENSDARG00000052480	286.821	1.04419	0.264929	3.94139	8.1e-05	0.000900575
ENSDARG00000073810	266.698	1.02868	0.261007	3.94118	8.11e-05	0.000900764
ENSDARG00000104254	26.3501	-5.04633	1.28045	-3.94107	8.11e-05	0.000900764
ENSDARG00000006786	192.108	1.22901	0.312058	3.93842	8.2e-05	0.000909753
ENSDARG00000019307	1060.33	-0.633517	0.160852	-3.9385	8.2e-05	0.000909753
ENSDARG00000059888	331.447	-0.976023	0.248084	-3.93424	8.35e-05	0.000925193
ENSDARG00000095217	21.1936	4.43608	1.12804	3.93255	8.4e-05	0.00093119
ENSDARG00000021339	43.8799	-3.10506	0.789793	-3.93149	8.44e-05	0.000934785
ENSDARG00000103476	79.6519	1.86933	0.475494	3.93134	8.45e-05	0.000934836
ENSDARG00000101089	167.263	1.41074	0.358927	3.93044	8.48e-05	0.000937833
ENSDARG00000036175	790.25	-0.667115	0.169747	-3.93004	8.49e-05	0.000938832
ENSDARG00000041060	86.4298	-1.87623	0.477485	-3.92939	8.52e-05	0.000940846
ENSDARG00000059836	866.07	-0.622517	0.158477	-3.92814	8.56e-05	0.000945245
ENSDARG00000017230	666.807	-0.70225	0.178812	-3.9273	8.59e-05	0.00094745
ENSDARG00000111120	16.9381	-6.88443	1.75295	-3.92733	8.59e-05	0.00094745
ENSDARG00000079552	108.543	-1.64892	0.420088	-3.92517	8.67e-05	0.000955341
ENSDARG00000075919	186.922	-1.25506	0.319911	-3.92315	8.74e-05	0.00096285
ENSDARG00000101507	310.632	-0.977592	0.249402	-3.91974	8.86e-05	0.000976038
ENSDARG00000095157	116.065	1.63149	0.41625	3.9195	8.87e-05	0.000976454
ENSDARG00000091997	45.7874	-2.68111	0.68436	-3.91769	8.94e-05	0.000982719
ENSDARG00000054907	183.061	1.22495	0.312672	3.91769	8.94e-05	0.000982719
ENSDARG00000055313	17.2821	5.15994	1.3176	3.91616	9e-05	0.000988412
ENSDARG00000011821	65.0893	2.05503	0.524872	3.9153	9.03e-05	0.000991373
ENSDARG00000015985	52.7447	2.37097	0.606131	3.91166	9.17e-05	0.0010059
ENSDARG00000075476	16.7724	-6.87028	1.75654	-3.91126	9.18e-05	0.00100699
ENSDARG00000093186	46.4466	-2.7939	0.714793	-3.90869	9.28e-05	0.00101718
ENSDARG00000101593	91.7244	-1.9241	0.492323	-3.9082	9.3e-05	0.00101871
ENSDARG00000043403	121.326	-1.53956	0.393958	-3.90792	9.31e-05	0.00101932
ENSDARG00000019457	108.281	-1.63718	0.419059	-3.90679	9.35e-05	0.00102349
ENSDARG00000006848	136.124	-1.589	0.406893	-3.90521	9.41e-05	0.00102963
ENSDARG00000100392	3441.24	-0.403409	0.103344	-3.90356	9.48e-05	0.0010361
ENSDARG00000011533	341.026	0.94157	0.241258	3.90276	9.51e-05	0.00103897
ENSDARG00000010332	177.848	1.31554	0.337152	3.9019	9.54e-05	0.00104207
ENSDARG00000111091	42.6029	-2.83444	0.726996	-3.89883	9.67e-05	0.0010542
ENSDARG00000103553	659.574	0.715697	0.183564	3.89889	9.66e-05	0.0010542
ENSDARG00000095268	116.881	-1.58112	0.405563	-3.89858	9.68e-05	0.00105471
ENSDARG00000083894	71.401	2.07122	0.531383	3.89779	9.71e-05	0.00105756
ENSDARG00000055868	100.996	-1.73362	0.444805	-3.89747	9.72e-05	0.00105837
ENSDARG00000099432	25.7139	-5.00985	1.28554	-3.89707	9.74e-05	0.00105953
ENSDARG00000020278	283.696	0.997428	0.255993	3.89631	9.77e-05	0.00106169
ENSDARG00000039133	50.7628	2.37167	0.608691	3.89634	9.77e-05	0.00106169
ENSDARG00000010252	453.802	-0.815315	0.209341	-3.89467	9.83e-05	0.00106832
ENSDARG00000091970	72.5674	2.01943	0.518626	3.89382	9.87e-05	0.00107147
ENSDARG00000100712	79.0225	1.86721	0.479728	3.89222	9.93e-05	0.00107795
ENSDARG00000028542	373.082	-0.891193	0.229119	-3.88964	0.000100391	0.00108826
ENSDARG00000034076	23.5726	3.66441	0.942086	3.88967	0.000100379	0.00108826
ENSDARG00000103924	217.235	-1.15247	0.296672	-3.88465	0.000102479	0.00111027
ENSDARG00000044281	850.942	-0.653428	0.168238	-3.88395	0.000102773	0.00111285
ENSDARG00000078622	33.4975	2.86357	0.73743	3.88318	0.0001031	0.00111577
ENSDARG00000001210	80.9196	1.79891	0.463355	3.88237	0.000103444	0.00111888
ENSDARG00000030107	4195.11	-0.385378	0.0992764	-3.88187	0.000103658	0.00112019
ENSDARG00000086620	17.2021	5.18404	1.33547	3.88181	0.00010368	0.00112019
ENSDARG00000112287	10.473	7.5133	1.93609	3.88065	0.000104176	0.00112492
ENSDARG00000058041	192.252	1.19989	0.30922	3.88039	0.000104289	0.00112553
ENSDARG00000074624	297.239	-1.04863	0.270265	-3.87999	0.00010446	0.00112675
ENSDARG00000020573	1887.47	-0.503513	0.129852	-3.8776	0.000105491	0.00113725
ENSDARG00000087863	737.415	-0.727997	0.187773	-3.87701	0.000105749	0.00113941
ENSDARG00000098293	545.714	-0.762558	0.196728	-3.87621	0.000106097	0.00114252
ENSDARG00000067607	276.427	1.05754	0.272852	3.87588	0.00010624	0.00114343
ENSDARG00000074734	56.0618	-2.39395	0.617753	-3.87525	0.000106516	0.00114578
ENSDARG00000104153	125.05	-1.52709	0.394134	-3.87453	0.000106831	0.00114854
ENSDARG00000097639	36.3323	-3.08449	0.796152	-3.87424	0.000106956	0.00114925
ENSDARG00000104255	388.342	-0.897601	0.231771	-3.87279	0.000107596	0.00115549
ENSDARG00000073837	384.462	-0.967482	0.249889	-3.87164	0.000108104	0.00116032
ENSDARG00000033804	153.206	-1.43156	0.36977	-3.8715	0.000108169	0.00116037
ENSDARG00000097441	101.737	1.6019	0.413909	3.87016	0.000108763	0.00116547
ENSDARG00000070432	379.157	-0.887055	0.229196	-3.87028	0.00010871	0.00116547
ENSDARG00000092283	39.5961	2.59934	0.671672	3.86995	0.000108856	0.00116584
ENSDARG00000025615	26.1819	-4.97195	1.28515	-3.86876	0.000109389	0.0011709
ENSDARG00000033009	647.51	0.700505	0.181104	3.86796	0.000109748	0.0011741
ENSDARG00000061985	238.239	-1.14878	0.297037	-3.86745	0.000109979	0.00117592
ENSDARG00000004843	248.855	-1.11338	0.287976	-3.86623	0.000110533	0.00118121
ENSDARG00000033840	214.088	1.17883	0.304929	3.8659	0.000110679	0.00118212
ENSDARG00000075264	35.8819	2.78841	0.721309	3.86576	0.000110744	0.00118217
ENSDARG00000014106	26.1872	3.4547	0.893718	3.86554	0.000110845	0.00118261
ENSDARG00000062319	105.548	-1.64188	0.424817	-3.86491	0.000111128	0.00118472
ENSDARG00000098761	228.345	-1.11515	0.288538	-3.86484	0.000111164	0.00118472
ENSDARG00000103207	324.054	-1.03908	0.268873	-3.86458	0.000111279	0.00118531
ENSDARG00000008976	841.81	0.621016	0.160766	3.86285	0.000112072	0.0011931
ENSDARG00000036840	4382.33	0.37456	0.0969912	3.86179	0.00011256	0.00119765
ENSDARG00000100082	127.641	-1.48199	0.383954	-3.8598	0.00011348	0.00120678
ENSDARG00000039269	2880.34	-0.437154	0.113295	-3.85856	0.000114058	0.00121227
ENSDARG00000021033	130.041	-1.52398	0.395125	-3.85696	0.000114808	0.00121957
ENSDARG00000059128	182.053	1.25123	0.324488	3.85601	0.000115251	0.00122362
ENSDARG00000015678	27.8739	-4.18392	1.08541	-3.85469	0.000115875	0.00122958
ENSDARG00000099982	16.9743	4.71161	1.22262	3.85371	0.000116341	0.00123386
ENSDARG00000054433	211.057	1.20211	0.311971	3.85326	0.000116554	0.00123544
ENSDARG00000056795	636.833	-0.700044	0.181685	-3.85306	0.000116651	0.0012358
ENSDARG00000028957	253.517	-1.05006	0.272926	-3.84743	0.000119365	0.00126388
ENSDARG00000032862	93.2769	1.67785	0.436208	3.84645	0.00011984	0.00126822
ENSDARG00000097138	16.0037	-6.80257	1.76966	-3.844	0.000121046	0.00128029
ENSDARG00000011897	83.2715	-2.02347	0.526463	-3.84352	0.00012128	0.00128182
ENSDARG00000031983	41.4157	2.63345	0.685181	3.84344	0.000121322	0.00128182
ENSDARG00000042922	16.7509	4.6992	1.22305	3.84221	0.000121932	0.00128758
ENSDARG00000083826	32.2533	2.98991	0.778519	3.84052	0.000122776	0.00129517
ENSDARG00000046030	312.858	0.983167	0.256	3.8405	0.000122784	0.00129517
ENSDARG00000055751	6296.51	-0.355921	0.092707	-3.8392	0.000123436	0.00130097
ENSDARG00000079850	187.848	1.38463	0.36066	3.83914	0.000123466	0.00130097
ENSDARG00000021859	213.312	-1.16052	0.30242	-3.83743	0.000124327	0.00130934
ENSDARG00000012248	162.236	1.31298	0.34226	3.83621	0.000124949	0.00131518
ENSDARG00000071403	1277.5	0.559543	0.145866	3.83601	0.000125049	0.00131553
ENSDARG00000044125	191.091	-1.20917	0.315475	-3.83285	0.000126669	0.00133186
ENSDARG00000077938	59.6667	2.1129	0.551426	3.83171	0.000127257	0.00133733
ENSDARG00000101755	223.82	-1.15314	0.301001	-3.83102	0.000127612	0.00134034
ENSDARG00000089404	25.6835	-4.36867	1.1408	-3.82948	0.000128412	0.00134802
ENSDARG00000036482	209.043	-1.1964	0.31252	-3.82823	0.000129068	0.00135418
ENSDARG00000101680	278.614	0.996331	0.2604	3.82616	0.000130158	0.00136416
ENSDARG00000012987	600.528	-0.737786	0.192824	-3.8262	0.000130135	0.00136416
ENSDARG00000010472	21.3817	4.02921	1.05319	3.82571	0.000130394	0.00136589
ENSDARG00000025218	234.17	1.12181	0.293251	3.82543	0.000130546	0.00136676
ENSDARG00000004627	126.012	1.46225	0.382356	3.82432	0.000131136	0.0013722
ENSDARG00000042018	68.0123	2.09938	0.549064	3.82357	0.000131535	0.00137565
ENSDARG00000078280	59.6878	-2.54588	0.665902	-3.82321	0.000131725	0.00137617
ENSDARG00000097224	21.8635	5.51315	1.44199	3.82329	0.000131681	0.00137617
ENSDARG00000075307	114.195	-1.6398	0.428943	-3.82289	0.000131895	0.0013772
ENSDARG00000043003	245.29	-1.23612	0.323401	-3.82227	0.00013223	0.00137996
ENSDARG00000078888	1150.42	-0.557824	0.146019	-3.82022	0.000133334	0.00139075
ENSDARG00000017037	170.367	-1.30805	0.342435	-3.81983	0.000133542	0.00139218
ENSDARG00000098706	28.6008	-3.75403	0.982979	-3.81903	0.000133977	0.00139596
ENSDARG00000010873	647.555	-0.685952	0.179624	-3.81883	0.000134088	0.00139639
ENSDARG00000023694	188.588	1.20742	0.31625	3.81792	0.000134581	0.00140077
ENSDARG00000033437	485.151	-0.795248	0.208396	-3.81604	0.000135613	0.00141076
ENSDARG00000090396	198.759	-1.20131	0.314874	-3.81522	0.00013606	0.00141466
ENSDARG00000007294	577.912	0.733628	0.192312	3.81477	0.00013631	0.00141651
ENSDARG00000105285	234.931	1.0847	0.28444	3.81347	0.000137027	0.00142321
ENSDARG00000030114	46.8873	-2.56098	0.671748	-3.81241	0.000137618	0.00142859
ENSDARG00000027750	193.166	-1.24121	0.325636	-3.81164	0.000138045	0.00143227
ENSDARG00000004173	934.153	0.587608	0.154194	3.81084	0.000138498	0.00143604
ENSDARG00000016855	86.0308	1.85935	0.487926	3.81073	0.000138555	0.00143604
ENSDARG00000090830	127.089	1.4796	0.38834	3.81007	0.000138927	0.00143912
ENSDARG00000097539	378.479	0.850178	0.223152	3.80986	0.000139045	0.00143959
ENSDARG00000067741	863.642	-0.609974	0.160125	-3.80937	0.00013932	0.00144168
ENSDARG00000071463	26.5107	-4.005	1.05168	-3.80818	0.000139996	0.0014479
ENSDARG00000013390	79.083	-1.99544	0.524099	-3.80737	0.000140452	0.00145185
ENSDARG00000056666	33.2941	2.8463	0.747718	3.80664	0.000140865	0.00145536
ENSDARG00000038669	93.8043	-1.71259	0.450121	-3.80474	0.000141955	0.00146508
ENSDARG00000059897	20.6847	3.94948	1.03801	3.80485	0.00014189	0.00146508
ENSDARG00000008494	105.369	1.60033	0.420893	3.80222	0.000143403	0.00147924
ENSDARG00000062590	2489.65	-0.421348	0.110881	-3.80001	0.000144693	0.00149176
ENSDARG00000021864	3476.23	-0.399037	0.105019	-3.79965	0.000144901	0.00149312
ENSDARG00000070864	120.421	-1.58389	0.417273	-3.7958	0.000147167	0.00151567
ENSDARG00000092728	68.6193	-2.4655	0.649572	-3.79557	0.000147305	0.0015163
ENSDARG00000099368	127.371	1.58559	0.417932	3.7939	0.000148299	0.00152573
ENSDARG00000104587	20.5738	3.77992	0.996463	3.79333	0.000148638	0.00152821
ENSDARG00000057633	392.386	-0.844219	0.222559	-3.79324	0.000148696	0.00152821
ENSDARG00000033738	1045.88	0.556707	0.146792	3.79248	0.000149149	0.00153206
ENSDARG00000045843	82.3606	1.7919	0.472844	3.78962	0.000150878	0.0015482
ENSDARG00000099802	260.126	-1.08679	0.286771	-3.78973	0.000150808	0.0015482
ENSDARG00000024844	308.961	-1.04647	0.276156	-3.78941	0.000151007	0.00154871
ENSDARG00000073896	17.1621	5.15462	1.36047	3.78885	0.000151347	0.00155139
ENSDARG00000037835	37.9471	2.76696	0.730817	3.78612	0.000153017	0.00156686
ENSDARG00000044433	137.178	1.44703	0.382185	3.78621	0.000152962	0.00156686
ENSDARG00000074428	47.6582	2.36094	0.623914	3.78407	0.000154283	0.00157818
ENSDARG00000100499	335.933	-0.911034	0.240752	-3.78412	0.000154255	0.00157818
ENSDARG00000053005	15.3741	-6.74469	1.78254	-3.78374	0.000154486	0.00157943
ENSDARG00000014657	216.099	-1.32824	0.351062	-3.78349	0.000154642	0.0015802
ENSDARG00000040853	344.246	-0.903971	0.238993	-3.78242	0.000155311	0.00158621
ENSDARG00000040482	154.494	-1.39879	0.369975	-3.78076	0.000156351	0.00159598
ENSDARG00000055752	17.4368	4.40817	1.16599	3.78063	0.000156431	0.00159598
ENSDARG00000035860	2986.86	0.475086	0.125723	3.77882	0.000157573	0.00160596
ENSDARG00000018010	127.585	1.50305	0.397745	3.77893	0.000157505	0.00160596
ENSDARG00000045146	113.284	1.51153	0.400162	3.77729	0.000158547	0.00161506
ENSDARG00000098409	64.2092	-2.32912	0.616793	-3.77618	0.000159254	0.00162142
ENSDARG00000028086	201.271	-1.25872	0.333385	-3.77559	0.00015963	0.00162439
ENSDARG00000044694	75.5689	-1.9145	0.507154	-3.77499	0.000160016	0.00162748
ENSDARG00000110836	132.506	1.40564	0.372491	3.77362	0.000160893	0.00163555
ENSDARG00000031954	87.9928	-1.81936	0.482244	-3.77269	0.000161497	0.00164084
ENSDARG00000091090	18.9105	4.52338	1.19963	3.77065	0.000162822	0.00165345
ENSDARG00000077130	215.499	-1.19828	0.317853	-3.76991	0.000163304	0.00165662
ENSDARG00000036912	25.5053	-6.03474	1.60073	-3.76999	0.000163255	0.00165662
ENSDARG00000060410	69.5269	1.88607	0.500342	3.76956	0.000163533	0.00165809
ENSDARG00000077307	77.8565	1.85368	0.491856	3.76875	0.000164064	0.00166262
ENSDARG00000070098	177.635	-1.35611	0.360003	-3.76693	0.000165265	0.00167392
ENSDARG00000092521	306.877	-1.23052	0.326693	-3.7666	0.000165485	0.00167442
ENSDARG00000073756	329.908	-1.07685	0.285896	-3.7666	0.000165485	0.00167442
ENSDARG00000074849	401.305	0.846416	0.224833	3.76465	0.000166783	0.00168667
ENSDARG00000093093	266.753	1.01154	0.26885	3.76249	0.000168231	0.00170045
ENSDARG00000058672	207.411	-1.15176	0.306279	-3.76048	0.000169585	0.00171324
ENSDARG00000102555	55.7695	-2.32002	0.617231	-3.75876	0.000170759	0.00172421
ENSDARG00000010717	51.8959	2.28783	0.608886	3.75741	0.000171684	0.00173267
ENSDARG00000025858	94.1722	-1.73612	0.462238	-3.75591	0.000172715	0.00174217
ENSDARG00000016156	168.182	-1.25208	0.333702	-3.75209	0.000175363	0.00176797
ENSDARG00000040374	16.6108	4.68156	1.24798	3.75131	0.00017591	0.00177257
ENSDARG00000025319	201.506	-1.16412	0.310539	-3.7487	0.000177753	0.00179023
ENSDARG00000041078	216.795	-1.13656	0.303287	-3.74748	0.000178623	0.00179807
ENSDARG00000051888	557.392	-0.805388	0.21497	-3.74652	0.000179307	0.00180403
ENSDARG00000089787	206.591	-1.37083	0.365942	-3.74604	0.000179647	0.00180652
ENSDARG00000052515	129.138	-1.62522	0.433981	-3.74492	0.000180454	0.0018137
ENSDARG00000074451	93.5153	2.15243	0.575031	3.74314	0.000181732	0.00182561
ENSDARG00000069461	174.401	1.20212	0.321184	3.74279	0.000181989	0.00182725
ENSDARG00000061243	334.004	-0.93473	0.249889	-3.74058	0.000183595	0.00184244
ENSDARG00000006546	219.414	-1.11987	0.2994	-3.74038	0.000183743	0.00184297
ENSDARG00000103515	103.571	-1.93271	0.516891	-3.7391	0.00018468	0.00185143
ENSDARG00000013841	623.129	-0.805573	0.215482	-3.73847	0.000185143	0.00185512
ENSDARG00000010641	3961.37	-0.397887	0.106485	-3.73654	0.000186567	0.00186844
ENSDARG00000100075	129.159	-1.52052	0.407055	-3.73541	0.000187406	0.00187588
ENSDARG00000002347	27.8738	3.17171	0.849254	3.7347	0.000187943	0.00188029
ENSDARG00000017617	110.04	1.49254	0.39981	3.73312	0.000189126	0.00189116
ENSDARG00000089922	59.6266	2.11023	0.565374	3.73245	0.000189627	0.0018952
ENSDARG00000067520	10.3929	7.49058	2.00736	3.73155	0.000190307	0.00190103
ENSDARG00000088877	221.539	-1.08532	0.290934	-3.73048	0.000191113	0.00190811
ENSDARG00000090268	175.318	1.21725	0.326586	3.72721	0.000193613	0.00193209
ENSDARG00000038882	203.671	-1.16542	0.312707	-3.72686	0.000193877	0.00193373
ENSDARG00000098204	924.093	-0.596852	0.160156	-3.7267	0.000194	0.00193398
ENSDARG00000014420	16.4696	5.72219	1.53589	3.72566	0.000194807	0.00194104
ENSDARG00000103025	1594.73	0.516497	0.138677	3.72447	0.000195722	0.00194917
ENSDARG00000039543	59.0468	2.01925	0.542374	3.72298	0.000196886	0.00195976
ENSDARG00000078659	62.1361	2.07728	0.558059	3.72232	0.000197398	0.00196374
ENSDARG00000040009	195.621	-1.28322	0.344747	-3.72221	0.000197486	0.00196374
ENSDARG00000102987	211.357	-1.12147	0.301421	-3.72061	0.000198738	0.00197519
ENSDARG00000100858	32.3464	-3.3357	0.896651	-3.72017	0.000199087	0.00197765
ENSDARG00000089071	84.6424	-1.82883	0.491758	-3.71895	0.000200051	0.00198622
ENSDARG00000041394	596.897	-0.70049	0.188372	-3.71866	0.000200283	0.00198752
ENSDARG00000033950	111.535	1.4965	0.40248	3.71819	0.000200654	0.00199019
ENSDARG00000105114	226.905	-1.07579	0.289394	-3.71741	0.000201276	0.00199495
ENSDARG00000056615	163.82	-1.4028	0.377366	-3.71733	0.000201337	0.00199495
ENSDARG00000039999	23.195	3.52551	0.948591	3.71658	0.000201938	0.00199989
ENSDARG00000101816	100.509	1.57242	0.423099	3.71643	0.000202055	0.00200003
ENSDARG00000076093	40.2564	-2.91044	0.783279	-3.71572	0.000202629	0.0020047
ENSDARG00000007697	23.5018	3.53878	0.952464	3.71539	0.000202889	0.00200627
ENSDARG00000062801	339.331	-0.884477	0.238176	-3.71354	0.000204379	0.00201955
ENSDARG00000042332	124.182	-1.47903	0.398288	-3.71347	0.000204438	0.00201955
ENSDARG00000098158	31.2168	3.52595	0.949571	3.7132	0.000204654	0.00202066
ENSDARG00000108340	30.2106	-3.70738	0.998494	-3.71297	0.000204839	0.00202147
ENSDARG00000099385	113.226	-1.52655	0.411197	-3.71244	0.000205267	0.00202467
ENSDARG00000117512	24.529	-4.41585	1.19023	-3.71009	0.000207182	0.00204253
ENSDARG00000095412	25.8867	-4.31602	1.16397	-3.70801	0.000208897	0.00205841
ENSDARG00000070006	89.8214	1.6753	0.451826	3.70785	0.000209026	0.00205865
ENSDARG00000011841	464.622	0.916019	0.247092	3.7072	0.000209567	0.00206293
ENSDARG00000008142	156.811	-1.373	0.370376	-3.70705	0.00020969	0.00206311
ENSDARG00000027183	398.942	-0.866619	0.233843	-3.70599	0.000210563	0.00207066
ENSDARG00000037997	80.7514	1.71583	0.463017	3.70576	0.000210761	0.00207086
ENSDARG00000055294	36.2333	-3.13645	0.846411	-3.70559	0.0002109	0.00207086
ENSDARG00000060471	14.7052	-6.68012	1.80265	-3.70572	0.000210795	0.00207086
ENSDARG00000035066	261.914	-1.08275	0.292369	-3.70335	0.000212768	0.00208815
ENSDARG00000046106	543.784	-0.719174	0.194272	-3.7019	0.000213993	0.00209912
ENSDARG00000013704	666.863	-0.652658	0.176395	-3.69998	0.000215616	0.00211398
[truncated: 19,703 more rows]

## Sheet: 3.m4b_mut_mel_vs_con_mel
ensembl_id	baseMean	log2FoldChange	lfcSE	stat	pvalue	padj
ENSDARG00000101535	9344.78	-2.97597	0.0767268	-38.7865	0	0
ENSDARG00000035924	15448.9	3.18632	0.0956505	33.3122	2.57e-243	2.7e-239
ENSDARG00000035809	58533	-2.64902	0.0832387	-31.8244	2.97e-222	2.08e-218
ENSDARG00000012405	56661.7	-2.49558	0.0839219	-29.737	2.56e-194	1.34e-190
ENSDARG00000019353	7211.35	-2.14201	0.0763062	-28.0713	2.2e-173	9.2e-170
ENSDARG00000020007	58698.1	-2.33092	0.0841065	-27.7139	4.75e-169	1.66e-165
ENSDARG00000009194	1914.76	-2.68679	0.100407	-26.7591	9.68e-158	2.9e-154
ENSDARG00000094268	32608.5	3.60396	0.13542	26.6133	4.76e-156	1.25e-152
ENSDARG00000069467	5519.99	3.41921	0.129918	26.3183	1.19e-152	2.76e-149
ENSDARG00000042186	3658.87	-2.51356	0.0961	-26.1557	8.5e-151	1.62e-147
ENSDARG00000006307	6199.41	3.29198	0.125847	26.1587	7.85e-151	1.62e-147
ENSDARG00000037397	23892.5	3.62593	0.142047	25.5264	1.01e-143	1.75e-140
ENSDARG00000054753	5879.27	-1.8374	0.0784767	-23.4133	3.13e-121	5.04e-118
ENSDARG00000095912	1256.48	3.15007	0.135197	23.2999	4.45e-120	6.66e-117
ENSDARG00000012593	4174.84	-2.32866	0.102946	-22.6202	2.74e-113	3.83e-110
ENSDARG00000026925	953.218	-2.84125	0.129777	-21.8933	3.01e-106	3.94e-103
ENSDARG00000027088	11342.5	1.55569	0.0711996	21.8497	7.82e-106	9.64e-103
ENSDARG00000024847	1619.77	-2.14005	0.0996546	-21.4747	2.69e-102	3.13e-99
ENSDARG00000031678	3099.96	-1.55287	0.0776192	-20.0063	4.85e-89	5.35e-86
ENSDARG00000077776	2425.22	2.65455	0.133702	19.8542	1.01e-87	1.06e-84
ENSDARG00000103498	876.385	-2.58591	0.132896	-19.4581	2.49e-84	2.48e-81
ENSDARG00000082611	1423.98	-2.06118	0.106034	-19.439	3.61e-84	3.44e-81
ENSDARG00000045580	951.794	-2.40543	0.123938	-19.4083	6.57e-84	5.99e-81
ENSDARG00000075963	1320.84	1.95622	0.101694	19.2364	1.84e-82	1.6e-79
ENSDARG00000042708	2382.4	1.55861	0.0816536	19.088	3.18e-81	2.66e-78
ENSDARG00000025254	4531.03	1.42985	0.0749244	19.084	3.43e-81	2.77e-78
ENSDARG00000077139	4034.05	-1.53808	0.0813312	-18.9113	9.21e-80	7.15e-77
ENSDARG00000027867	1213.25	2.38739	0.130462	18.2996	8.34e-75	6.24e-72
ENSDARG00000069018	1508.48	1.76079	0.0962938	18.2856	1.08e-74	7.78e-72
ENSDARG00000117636	2058.63	-1.89892	0.104224	-18.2196	3.61e-74	2.52e-71
ENSDARG00000069048	775.438	-2.30916	0.12734	-18.1339	1.72e-73	1.16e-70
ENSDARG00000028367	1435.79	-1.75609	0.100577	-17.4603	2.88e-68	1.88e-65
ENSDARG00000074908	1583.35	-1.58835	0.091648	-17.331	2.74e-67	1.74e-64
ENSDARG00000054155	896.59	2.1436	0.124194	17.2601	9.39e-67	5.79e-64
ENSDARG00000097827	1901.16	-1.53003	0.0891842	-17.1558	5.69e-66	3.4e-63
ENSDARG00000061436	1865.97	-1.48426	0.0886565	-16.7417	6.51e-63	3.79e-60
ENSDARG00000009493	109656	2.68022	0.161388	16.6073	6.17e-62	3.49e-59
ENSDARG00000105400	424.366	2.60743	0.162585	16.0373	7.01e-58	3.86e-55
ENSDARG00000104267	6387.64	-1.16778	0.0743597	-15.7044	1.41e-55	7.57e-53
ENSDARG00000021787	1087.39	-1.65503	0.10541	-15.7009	1.49e-55	7.81e-53
ENSDARG00000031588	3588.51	-1.21275	0.078796	-15.391	1.88e-53	9.62e-51
ENSDARG00000043128	977.199	-1.77089	0.116324	-15.2237	2.46e-52	1.23e-49
ENSDARG00000011618	570.457	-2.2112	0.146351	-15.1089	1.42e-51	6.9e-49
ENSDARG00000074057	1196.07	1.46643	0.0980485	14.9561	1.42e-50	6.76e-48
ENSDARG00000104480	392.226	3.06293	0.204842	14.9527	1.5e-50	6.96e-48
ENSDARG00000063295	1938.61	1.25324	0.0841966	14.8847	4.14e-50	1.89e-47
ENSDARG00000063297	627.476	2.47781	0.167785	14.7678	2.36e-49	1.05e-46
ENSDARG00000100960	288.867	3.42998	0.232529	14.7508	3.04e-49	1.33e-46
ENSDARG00000015050	1239.11	1.42976	0.0978654	14.6094	2.45e-48	1.05e-45
ENSDARG00000009014	1120.05	-1.72277	0.118629	-14.5224	8.74e-48	3.66e-45
ENSDARG00000035018	1211.8	1.41811	0.0977575	14.5064	1.1e-47	4.53e-45
ENSDARG00000043806	1132.19	-1.48582	0.10347	-14.3599	9.23e-47	3.72e-44
ENSDARG00000078322	2189.21	-1.25413	0.087847	-14.2763	3.07e-46	1.22e-43
ENSDARG00000100007	725.106	2.51278	0.178189	14.1018	3.7e-45	1.44e-42
ENSDARG00000087633	287.412	2.7804	0.197337	14.0896	4.4e-45	1.68e-42
ENSDARG00000082753	43511.1	2.02533	0.144407	14.0251	1.09e-44	4.09e-42
ENSDARG00000003570	826.881	1.62384	0.117029	13.8756	8.91e-44	3.27e-41
ENSDARG00000083760	2938.58	-1.45324	0.105344	-13.7951	2.73e-43	9.85e-41
ENSDARG00000009978	11625.6	1.32789	0.0970022	13.6893	1.18e-42	4.18e-40
ENSDARG00000056167	534.056	2.39122	0.175306	13.6402	2.31e-42	8.06e-40
ENSDARG00000083738	7381.98	-1.67248	0.123007	-13.5966	4.19e-42	1.44e-39
ENSDARG00000117085	632.71	-2.57926	0.190195	-13.5611	6.81e-42	2.3e-39
ENSDARG00000087327	363.463	2.49522	0.184583	13.5181	1.22e-41	4.06e-39
ENSDARG00000071626	1579.88	1.48605	0.11001	13.5083	1.4e-41	4.57e-39
ENSDARG00000069566	298.867	-2.87297	0.214792	-13.3756	8.4e-41	2.71e-38
ENSDARG00000098237	508.199	-1.93599	0.145923	-13.2672	3.59e-40	1.14e-37
ENSDARG00000099197	3585.76	-1.0439	0.0796776	-13.1016	3.23e-39	1.01e-36
ENSDARG00000035458	1804.59	-1.41884	0.108886	-13.0305	8.21e-39	2.53e-36
ENSDARG00000114910	12869.4	-1.4594	0.112321	-12.9931	1.34e-38	4.07e-36
ENSDARG00000045524	544.483	-1.91352	0.147706	-12.9549	2.21e-38	6.6e-36
ENSDARG00000052626	241.164	-3.0112	0.23629	-12.7436	3.38e-37	9.98e-35
ENSDARG00000026829	1430.17	1.25525	0.0992552	12.6467	1.17e-36	3.4e-34
ENSDARG00000042829	1540.89	-1.2094	0.0957356	-12.6327	1.39e-36	4e-34
ENSDARG00000077777	4732.84	1.07425	0.0852655	12.5989	2.14e-36	6.06e-34
ENSDARG00000058454	709.642	1.60064	0.127388	12.565	3.29e-36	9.18e-34
ENSDARG00000117787	210.37	3.31878	0.265702	12.4906	8.4e-36	2.32e-33
ENSDARG00000069216	1043.24	1.27282	0.102357	12.4351	1.69e-35	4.59e-33
ENSDARG00000054984	1369.38	3.68595	0.297204	12.4021	2.55e-35	6.84e-33
ENSDARG00000095523	532.54	1.79328	0.144945	12.3722	3.7e-35	9.8e-33
ENSDARG00000055752	196.516	-3.81854	0.310381	-12.3027	8.76e-35	2.29e-32
ENSDARG00000058371	18564.2	0.984894	0.0801871	12.2824	1.13e-34	2.91e-32
ENSDARG00000114895	769.94	1.52203	0.123982	12.2762	1.22e-34	3.11e-32
ENSDARG00000003641	729.677	-1.80795	0.147363	-12.2687	1.33e-34	3.37e-32
ENSDARG00000117593	977.881	1.40985	0.115256	12.2323	2.09e-34	5.21e-32
ENSDARG00000019507	247.511	2.55325	0.210758	12.1146	8.84e-34	2.18e-31
ENSDARG00000056008	533.913	1.98213	0.163807	12.1004	1.05e-33	2.56e-31
ENSDARG00000029406	470.668	1.79965	0.150059	11.993	3.87e-33	9.31e-31
ENSDARG00000012066	721.234	-1.61658	0.134883	-11.9851	4.26e-33	1.01e-30
ENSDARG00000111240	943.033	-1.47341	0.123346	-11.9453	6.87e-33	1.62e-30
ENSDARG00000026180	1099.43	1.1896	0.0999862	11.8976	1.22e-32	2.83e-30
ENSDARG00000102798	285.405	2.54495	0.214431	11.8684	1.73e-32	3.98e-30
ENSDARG00000053481	572.933	-1.80077	0.152185	-11.8327	2.64e-32	6.02e-30
ENSDARG00000039579	3279.7	0.981875	0.0831818	11.804	3.72e-32	8.39e-30
ENSDARG00000006901	434.167	-1.98696	0.16893	-11.762	6.12e-32	1.36e-29
ENSDARG00000104502	197.941	2.76152	0.23492	11.7551	6.65e-32	1.47e-29
ENSDARG00000101324	481.443	-8.59489	0.734025	-11.7093	1.14e-31	2.49e-29
ENSDARG00000115204	625.637	-1.655	0.141785	-11.6726	1.76e-31	3.8e-29
ENSDARG00000107296	235.962	3.30597	0.283614	11.6566	2.12e-31	4.54e-29
ENSDARG00000036966	1545.24	1.14573	0.0984761	11.6346	2.75e-31	5.82e-29
ENSDARG00000022817	1445.65	-1.12103	0.0963991	-11.6291	2.93e-31	6.14e-29
ENSDARG00000085497	9021.91	-1.42317	0.12253	-11.6148	3.47e-31	7.19e-29
ENSDARG00000028335	1161.24	1.29504	0.111537	11.6109	3.63e-31	7.45e-29
ENSDARG00000071021	754.185	-1.40209	0.121162	-11.572	5.72e-31	1.16e-28
ENSDARG00000102478	250.254	-2.48561	0.214842	-11.5695	5.88e-31	1.18e-28
ENSDARG00000097559	452.207	1.6813	0.145326	11.5692	5.9e-31	1.18e-28
ENSDARG00000105366	524.534	1.85575	0.16112	11.5178	1.07e-30	2.12e-28
ENSDARG00000010246	1501.42	1.33704	0.116281	11.4983	1.35e-30	2.63e-28
ENSDARG00000042329	445.118	2.2189	0.193275	11.4805	1.65e-30	3.2e-28
ENSDARG00000031929	441.382	-1.76576	0.154723	-11.4124	3.63e-30	6.97e-28
ENSDARG00000056160	392.671	2.00922	0.176331	11.3946	4.45e-30	8.48e-28
ENSDARG00000011648	344.343	2.21334	0.195812	11.3034	1.26e-29	2.37e-27
ENSDARG00000094041	1502.93	1.01733	0.0900033	11.3032	1.26e-29	2.37e-27
ENSDARG00000057683	226.641	2.4609	0.219089	11.2324	2.83e-29	5.24e-27
ENSDARG00000003860	297.387	2.2099	0.197058	11.2144	3.46e-29	6.37e-27
ENSDARG00000001890	691.238	1.32364	0.118797	11.1421	7.83e-29	1.43e-26
ENSDARG00000037746	10827.9	0.83504	0.0754525	11.0671	1.81e-28	3.27e-26
ENSDARG00000045887	483.991	1.58562	0.143524	11.0478	2.25e-28	4.02e-26
ENSDARG00000014953	154.557	3.16364	0.286741	11.0331	2.65e-28	4.7e-26
ENSDARG00000052122	123.898	3.60989	0.328038	11.0045	3.64e-28	6.4e-26
ENSDARG00000006526	969.346	-1.22955	0.112163	-10.9623	5.8e-28	1.01e-25
ENSDARG00000084828	690.136	-1.50954	0.137898	-10.9468	6.88e-28	1.18e-25
ENSDARG00000090369	1071.35	1.15988	0.105949	10.9475	6.83e-28	1.18e-25
ENSDARG00000010519	1132.96	-1.09805	0.100467	-10.9295	8.33e-28	1.42e-25
ENSDARG00000063177	154.401	3.41543	0.315673	10.8195	2.78e-27	4.7e-25
ENSDARG00000055514	1679.67	1.17308	0.108655	10.7964	3.58e-27	6e-25
ENSDARG00000017884	515.131	-2.03304	0.189232	-10.7436	6.35e-27	1.06e-24
ENSDARG00000004261	419.106	1.6443	0.153261	10.7287	7.46e-27	1.22e-24
ENSDARG00000099137	519.085	-1.71313	0.159668	-10.7293	7.41e-27	1.22e-24
ENSDARG00000059933	525.471	-1.53637	0.143441	-10.7108	9.06e-27	1.47e-24
ENSDARG00000071095	477.193	-1.56319	0.146849	-10.6449	1.84e-26	2.97e-24
ENSDARG00000116654	770.299	1.47901	0.138958	10.6436	1.87e-26	2.99e-24
ENSDARG00000078602	134.753	4.70164	0.442414	10.6272	2.23e-26	3.53e-24
ENSDARG00000013670	288.901	2.05392	0.19352	10.6134	2.58e-26	4.06e-24
ENSDARG00000031435	1435.48	0.999322	0.0943074	10.5964	3.1e-26	4.8e-24
ENSDARG00000060457	920.729	-1.15619	0.10911	-10.5965	3.09e-26	4.8e-24
ENSDARG00000102189	142.675	3.96039	0.374267	10.5817	3.62e-26	5.58e-24
ENSDARG00000043531	2194.88	-0.99793	0.0950312	-10.5011	8.54e-26	1.31e-23
ENSDARG00000104181	622.937	1.5517	0.148334	10.4609	1.31e-25	1.98e-23
ENSDARG00000098438	1411.47	0.959183	0.0917258	10.4571	1.36e-25	2.05e-23
ENSDARG00000056186	1271.52	1.31292	0.125682	10.4463	1.52e-25	2.28e-23
ENSDARG00000034503	1030.99	-1.09524	0.104968	-10.434	1.73e-25	2.58e-23
ENSDARG00000017775	486.591	1.45605	0.139941	10.4047	2.36e-25	3.48e-23
ENSDARG00000112593	712.439	1.39478	0.134122	10.3993	2.5e-25	3.66e-23
ENSDARG00000101595	92.9188	4.47025	0.432056	10.3465	4.34e-25	6.32e-23
ENSDARG00000042641	891.99	1.15576	0.111792	10.3385	4.72e-25	6.82e-23
ENSDARG00000074626	160.886	3.04289	0.295647	10.2923	7.63e-25	1.1e-22
ENSDARG00000013938	385.5	1.69777	0.165178	10.2784	8.81e-25	1.26e-22
ENSDARG00000042876	278.516	1.94724	0.189508	10.2753	9.11e-25	1.29e-22
ENSDARG00000037421	2264.64	-0.834261	0.0813869	-10.2506	1.18e-24	1.65e-22
ENSDARG00000101990	396.593	-1.79456	0.175152	-10.2457	1.24e-24	1.73e-22
ENSDARG00000012694	163.435	-6.43191	0.629738	-10.2136	1.72e-24	2.39e-22
ENSDARG00000061226	699.369	-1.44466	0.142063	-10.1691	2.72e-24	3.75e-22
ENSDARG00000099500	285.828	-2.01701	0.198546	-10.1589	3.02e-24	4.14e-22
ENSDARG00000088581	123.871	-3.78817	0.373025	-10.1553	3.14e-24	4.27e-22
ENSDARG00000057262	573.026	1.37439	0.13571	10.1274	4.18e-24	5.65e-22
ENSDARG00000019601	1646.67	-1.0181	0.100729	-10.1073	5.13e-24	6.89e-22
ENSDARG00000059558	1113.82	3.46622	0.344558	10.0599	8.31e-24	1.11e-21
ENSDARG00000039576	526.826	-1.46811	0.146401	-10.028	1.15e-23	1.52e-21
ENSDARG00000029058	247.787	2.20881	0.220931	9.99777	1.56e-23	2.05e-21
ENSDARG00000116621	698.464	-1.7016	0.17049	-9.98063	1.85e-23	2.43e-21
ENSDARG00000055455	115.697	-4.59626	0.461111	-9.96778	2.11e-23	2.74e-21
ENSDARG00000093549	661.883	-1.24964	0.12549	-9.95808	2.33e-23	3.01e-21
ENSDARG00000020008	985.055	1.10233	0.110822	9.94685	2.6e-23	3.35e-21
ENSDARG00000114534	1037.71	-1.18445	0.11955	-9.90756	3.86e-23	4.93e-21
ENSDARG00000031683	4548.18	-0.966108	0.0976224	-9.89638	4.32e-23	5.48e-21
ENSDARG00000041623	256.526	-2.19404	0.222092	-9.87901	5.13e-23	6.48e-21
ENSDARG00000102453	122.162	-3.53165	0.358943	-9.83903	7.64e-23	9.59e-21
ENSDARG00000105484	393.577	1.55892	0.158993	9.80495	1.07e-22	1.34e-20
ENSDARG00000074790	205.771	2.18831	0.223545	9.78915	1.25e-22	1.55e-20
ENSDARG00000102640	1004.2	1.06916	0.109267	9.78489	1.31e-22	1.61e-20
ENSDARG00000001303	286.516	1.83742	0.18799	9.77404	1.46e-22	1.78e-20
ENSDARG00000056767	582.543	1.28345	0.131346	9.77156	1.49e-22	1.82e-20
ENSDARG00000021113	394.693	1.62881	0.167495	9.72451	2.37e-22	2.87e-20
ENSDARG00000053091	482.057	-1.41813	0.145891	-9.72048	2.47e-22	2.97e-20
ENSDARG00000093198	326.543	-1.87566	0.193459	-9.69534	3.16e-22	3.78e-20
ENSDARG00000114125	360.834	1.61393	0.16654	9.69094	3.29e-22	3.92e-20
ENSDARG00000063229	745.517	1.26064	0.130638	9.64988	4.92e-22	5.82e-20
ENSDARG00000074132	2956.11	-0.802339	0.0831882	-9.64487	5.17e-22	6.05e-20
ENSDARG00000076623	262.292	-1.92083	0.199146	-9.64533	5.14e-22	6.05e-20
ENSDARG00000073810	525.136	-1.38956	0.144282	-9.63085	5.92e-22	6.89e-20
ENSDARG00000031302	493.536	1.69036	0.175786	9.61601	6.84e-22	7.92e-20
ENSDARG00000089039	515.626	1.3105	0.136597	9.59387	8.48e-22	9.77e-20
ENSDARG00000024204	186.676	2.35822	0.245946	9.58835	8.95e-22	1.02e-19
ENSDARG00000017841	451.971	1.42255	0.14934	9.52559	1.64e-21	1.87e-19
ENSDARG00000009087	1502.13	-0.874144	0.0920709	-9.49425	2.22e-21	2.51e-19
ENSDARG00000091211	565.131	-1.37243	0.144622	-9.48979	2.32e-21	2.61e-19
ENSDARG00000077169	207.022	-2.3806	0.250997	-9.48456	2.43e-21	2.73e-19
ENSDARG00000070494	439.178	-1.48828	0.156963	-9.48172	2.5e-21	2.79e-19
ENSDARG00000104517	526.812	1.59359	0.168189	9.47501	2.67e-21	2.96e-19
ENSDARG00000028119	442.665	1.48507	0.156761	9.47349	2.71e-21	2.98e-19
ENSDARG00000077372	342.067	1.57211	0.166374	9.44926	3.41e-21	3.74e-19
ENSDARG00000036044	5195.12	0.942768	0.0998781	9.43918	3.76e-21	4.1e-19
ENSDARG00000070083	1432.68	0.85887	0.0914776	9.38885	6.07e-21	6.58e-19
ENSDARG00000111396	911.023	0.994307	0.106107	9.3708	7.2e-21	7.77e-19
ENSDARG00000093313	1276.01	-0.945565	0.100965	-9.36525	7.59e-21	8.15e-19
ENSDARG00000006314	1984.13	0.827478	0.088487	9.3514	8.65e-21	9.24e-19
ENSDARG00000100693	261.031	-1.86818	0.200524	-9.31647	1.2e-20	1.27e-18
ENSDARG00000070480	494.273	1.4409	0.154659	9.31661	1.2e-20	1.27e-18
ENSDARG00000088383	754.811	1.08899	0.116992	9.30828	1.3e-20	1.37e-18
ENSDARG00000016173	523.741	1.27407	0.137253	9.28268	1.65e-20	1.73e-18
ENSDARG00000007950	133.357	-3.01322	0.324845	-9.27587	1.76e-20	1.84e-18
ENSDARG00000041895	1061.31	1.00616	0.108506	9.27286	1.81e-20	1.88e-18
ENSDARG00000056913	428.226	-2.01756	0.217742	-9.26581	1.94e-20	2e-18
ENSDARG00000111648	872.946	1.04312	0.112609	9.26324	1.98e-20	2.04e-18
ENSDARG00000020676	180.615	2.20352	0.238616	9.2346	2.59e-20	2.65e-18
ENSDARG00000075930	302.961	-1.74217	0.188816	-9.22683	2.79e-20	2.83e-18
ENSDARG00000099768	186.827	2.14593	0.232749	9.21993	2.97e-20	3.01e-18
ENSDARG00000058005	245.675	-2.32127	0.251831	-9.21757	3.04e-20	3.06e-18
ENSDARG00000033683	662.334	-1.14995	0.124767	-9.21674	3.06e-20	3.07e-18
ENSDARG00000105037	242.585	1.81394	0.196937	9.21077	3.24e-20	3.23e-18
ENSDARG00000103553	452.954	1.45212	0.157687	9.20889	3.3e-20	3.27e-18
ENSDARG00000115938	522.879	1.28608	0.139969	9.18835	3.99e-20	3.94e-18
ENSDARG00000079752	342.075	-1.56614	0.170552	-9.18275	4.2e-20	4.13e-18
ENSDARG00000062831	1076.32	-0.999757	0.108941	-9.17702	4.43e-20	4.34e-18
ENSDARG00000045399	553.577	1.19947	0.130786	9.17124	4.68e-20	4.56e-18
ENSDARG00000018491	237.1	1.99322	0.217847	9.14963	5.71e-20	5.54e-18
ENSDARG00000038505	119.264	2.70407	0.297954	9.07548	1.13e-19	1.09e-17
ENSDARG00000001676	278.115	-1.72678	0.19033	-9.07257	1.16e-19	1.12e-17
ENSDARG00000099514	675.663	1.10975	0.122368	9.06896	1.2e-19	1.15e-17
ENSDARG00000040287	913.725	1.00821	0.111485	9.04349	1.52e-19	1.44e-17
ENSDARG00000010965	355.561	1.50852	0.167309	9.01635	1.94e-19	1.84e-17
ENSDARG00000016771	963.781	-13.0199	1.44623	-9.00261	2.2e-19	2.08e-17
ENSDARG00000033738	747.44	1.04971	0.116609	9.00195	2.22e-19	2.08e-17
ENSDARG00000112858	1594.14	-1.09678	0.121846	-9.00132	2.23e-19	2.09e-17
ENSDARG00000087369	14996	3.20644	0.356437	8.99582	2.34e-19	2.18e-17
ENSDARG00000010160	2225.26	0.826524	0.0919697	8.98692	2.54e-19	2.36e-17
ENSDARG00000040565	1374.84	-0.922833	0.102765	-8.97999	2.71e-19	2.5e-17
ENSDARG00000082242	15392	-0.734019	0.0817574	-8.97801	2.76e-19	2.53e-17
ENSDARG00000115644	172.022	2.19809	0.245538	8.95214	3.49e-19	3.19e-17
ENSDARG00000100185	656.1	-1.17144	0.130875	-8.95081	3.53e-19	3.21e-17
ENSDARG00000000229	180.908	2.28171	0.254975	8.94876	3.6e-19	3.26e-17
ENSDARG00000040041	222.61	2.26528	0.254407	8.90415	5.38e-19	4.86e-17
ENSDARG00000015866	869.115	-12.8707	1.44645	-8.8981	5.68e-19	5.11e-17
ENSDARG00000101642	1063.48	0.970529	0.109166	8.89039	6.09e-19	5.45e-17
ENSDARG00000103164	170.887	2.28328	0.256977	8.88517	6.38e-19	5.69e-17
ENSDARG00000052304	461.101	1.34118	0.151239	8.86798	7.45e-19	6.61e-17
ENSDARG00000037009	409.782	1.46944	0.165757	8.86503	7.65e-19	6.76e-17
ENSDARG00000017211	293.623	1.7051	0.192483	8.85844	8.11e-19	7.14e-17
ENSDARG00000044074	342.77	-1.65261	0.186584	-8.85716	8.21e-19	7.19e-17
ENSDARG00000079043	130.095	-2.74115	0.309545	-8.85541	8.34e-19	7.28e-17
ENSDARG00000037789	992.63	-0.944476	0.106998	-8.82705	1.07e-18	9.34e-17
ENSDARG00000098294	136.978	-2.87741	0.326187	-8.82136	1.13e-18	9.79e-17
ENSDARG00000002369	801.173	-1.01581	0.115404	-8.80218	1.34e-18	1.16e-16
ENSDARG00000013430	350.258	-1.70814	0.194323	-8.79021	1.49e-18	1.28e-16
ENSDARG00000030417	694.93	-1.12448	0.127951	-8.78841	1.52e-18	1.3e-16
ENSDARG00000105345	396.75	1.55894	0.177397	8.78786	1.52e-18	1.3e-16
ENSDARG00000110812	714.245	1.12867	0.12855	8.77996	1.64e-18	1.39e-16
ENSDARG00000020143	223.101	-1.99378	0.22751	-8.76349	1.89e-18	1.6e-16
ENSDARG00000117393	445.563	-1.5389	0.175996	-8.74394	2.25e-18	1.89e-16
ENSDARG00000045308	162.471	2.1633	0.247674	8.73446	2.45e-18	2.05e-16
ENSDARG00000093494	321.216	-1.53333	0.175897	-8.71722	2.85e-18	2.38e-16
ENSDARG00000117485	1350.5	-1.00458	0.115325	-8.71089	3.02e-18	2.51e-16
ENSDARG00000021838	2636.45	0.855121	0.0981997	8.70798	3.09e-18	2.56e-16
ENSDARG00000115557	717.594	1.03038	0.118373	8.70454	3.19e-18	2.63e-16
ENSDARG00000098591	1024.46	1.02668	0.118048	8.69713	3.4e-18	2.8e-16
ENSDARG00000101670	170.856	2.27102	0.261691	8.67825	4.02e-18	3.29e-16
ENSDARG00000022684	881.943	0.952537	0.109839	8.6721	4.24e-18	3.46e-16
ENSDARG00000105285	462.267	-1.37398	0.159523	-8.61301	7.12e-18	5.78e-16
ENSDARG00000115852	482.885	-1.515	0.176078	-8.60415	7.69e-18	6.22e-16
ENSDARG00000002847	206.179	-1.99113	0.231568	-8.59847	8.08e-18	6.51e-16
ENSDARG00000071863	324.158	-1.4952	0.174188	-8.58382	9.18e-18	7.37e-16
ENSDARG00000102808	251.872	1.92975	0.225032	8.57544	9.87e-18	7.89e-16
ENSDARG00000074201	6687.87	0.66142	0.0774688	8.53789	1.37e-17	1.09e-15
ENSDARG00000078069	111.083	2.60728	0.305884	8.52375	1.54e-17	1.23e-15
ENSDARG00000091726	225.349	-1.80723	0.212497	-8.5047	1.82e-17	1.44e-15
ENSDARG00000010280	716.173	1.38781	0.16325	8.50112	1.88e-17	1.48e-15
ENSDARG00000011407	415.211	-1.318	0.155323	-8.48555	2.15e-17	1.68e-15
ENSDARG00000058358	4154.91	-0.627475	0.0740677	-8.47164	2.42e-17	1.89e-15
ENSDARG00000075014	1998.98	-0.703344	0.0831088	-8.46294	2.61e-17	2.03e-15
ENSDARG00000100190	214.488	-2.10725	0.249097	-8.45956	2.68e-17	2.08e-15
ENSDARG00000068992	10505.7	0.64767	0.0765925	8.45604	2.77e-17	2.14e-15
ENSDARG00000114500	371.44	1.39058	0.164529	8.4519	2.87e-17	2.21e-15
ENSDARG00000053684	825.365	-1.11399	0.13194	-8.4432	3.09e-17	2.37e-15
ENSDARG00000020504	728.544	1.21293	0.143768	8.43672	3.26e-17	2.5e-15
ENSDARG00000099572	883.058	0.903511	0.10724	8.42513	3.6e-17	2.74e-15
ENSDARG00000008243	852.702	0.959192	0.114373	8.38653	5.01e-17	3.8e-15
ENSDARG00000109926	818.985	0.953364	0.11392	8.36875	5.82e-17	4.4e-15
ENSDARG00000105459	403.322	1.33939	0.160066	8.36773	5.87e-17	4.43e-15
ENSDARG00000104110	390.78	-1.5015	0.179592	-8.36064	6.24e-17	4.68e-15
ENSDARG00000103775	781.85	-1.32857	0.158975	-8.35711	6.43e-17	4.81e-15
ENSDARG00000113205	2543.33	-0.725419	0.0869069	-8.34708	7e-17	5.22e-15
ENSDARG00000069422	136.467	2.2505	0.269949	8.33676	7.64e-17	5.67e-15
ENSDARG00000013526	481.56	-1.2773	0.1534	-8.32663	8.32e-17	6.16e-15
ENSDARG00000025608	177.043	2.07857	0.249788	8.32135	8.7e-17	6.39e-15
ENSDARG00000074758	2048.39	0.725082	0.0871324	8.32161	8.68e-17	6.39e-15
ENSDARG00000035519	161.239	-2.27949	0.274062	-8.31741	8.99e-17	6.59e-15
ENSDARG00000083400	16912.5	-0.902187	0.108767	-8.29464	1.09e-16	7.95e-15
ENSDARG00000100623	606.702	1.11417	0.134435	8.28781	1.15e-16	8.39e-15
ENSDARG00000078135	251.976	-1.63564	0.197595	-8.27776	1.26e-16	9.1e-15
ENSDARG00000087188	428.171	-1.30196	0.157406	-8.27131	1.32e-16	9.55e-15
ENSDARG00000101592	396.677	-1.31456	0.158933	-8.27111	1.33e-16	9.55e-15
ENSDARG00000004748	413.97	-1.36655	0.165431	-8.26055	1.45e-16	1.04e-14
ENSDARG00000102271	85.7968	-3.52073	0.426377	-8.25732	1.49e-16	1.07e-14
ENSDARG00000099123	575.012	1.05161	0.127459	8.25058	1.58e-16	1.12e-14
ENSDARG00000005716	88.1267	-3.75807	0.4558	-8.245	1.65e-16	1.17e-14
ENSDARG00000057644	656.93	1.01428	0.123149	8.23622	1.78e-16	1.26e-14
ENSDARG00000103672	1632.55	0.721563	0.0877082	8.22686	1.92e-16	1.36e-14
ENSDARG00000016706	239.813	1.7178	0.20954	8.19793	2.45e-16	1.72e-14
ENSDARG00000023062	1020.35	-0.879371	0.107484	-8.18143	2.8e-16	1.97e-14
ENSDARG00000111964	623.918	1.00887	0.123712	8.155	3.49e-16	2.44e-14
ENSDARG00000056248	245.527	-1.74047	0.213514	-8.15155	3.59e-16	2.5e-14
ENSDARG00000062933	585.899	-1.13258	0.13911	-8.14162	3.9e-16	2.71e-14
ENSDARG00000101290	82.4479	-4.31505	0.530269	-8.13748	4.04e-16	2.79e-14
ENSDARG00000068629	266.322	1.68411	0.207032	8.13458	4.13e-16	2.85e-14
ENSDARG00000014591	383.414	1.48141	0.182494	8.11757	4.76e-16	3.27e-14
ENSDARG00000013721	82.6386	-4.97545	0.613001	-8.11656	4.8e-16	3.28e-14
ENSDARG00000077245	197.054	-1.92717	0.237773	-8.10509	5.27e-16	3.6e-14
ENSDARG00000117474	413.594	-1.3361	0.16498	-8.09855	5.56e-16	3.78e-14
ENSDARG00000023299	200.472	1.93527	0.239976	8.06444	7.36e-16	4.99e-14
ENSDARG00000029533	2458.21	0.643164	0.0797829	8.06143	7.54e-16	5.1e-14
ENSDARG00000019686	129.515	-2.46902	0.306546	-8.05434	7.99e-16	5.38e-14
ENSDARG00000101161	86.5411	2.85461	0.354465	8.05331	8.06e-16	5.41e-14
ENSDARG00000073764	503.108	1.09053	0.135705	8.036	9.28e-16	6.21e-14
ENSDARG00000114737	2537.55	-0.876417	0.109254	-8.02182	1.04e-15	6.95e-14
ENSDARG00000114169	329.584	1.47054	0.183505	8.01365	1.11e-15	7.4e-14
ENSDARG00000101766	852.942	1.18508	0.148	8.00733	1.17e-15	7.77e-14
ENSDARG00000040076	231.617	1.89088	0.23665	7.99022	1.35e-15	8.9e-14
ENSDARG00000012972	1863.92	0.816329	0.10236	7.97509	1.52e-15	1e-13
ENSDARG00000035993	209.572	1.86204	0.233511	7.9741	1.54e-15	1.01e-13
ENSDARG00000036876	325.094	1.32277	0.166132	7.96218	1.69e-15	1.11e-13
ENSDARG00000036316	1323.57	0.874003	0.109819	7.9586	1.74e-15	1.13e-13
ENSDARG00000017891	511.637	1.11038	0.139513	7.95895	1.74e-15	1.13e-13
ENSDARG00000105442	90.7659	-3.14413	0.395783	-7.94407	1.96e-15	1.27e-13
ENSDARG00000016516	414.239	1.29797	0.16356	7.93577	2.09e-15	1.35e-13
ENSDARG00000070828	123.702	2.2257	0.280622	7.93131	2.17e-15	1.4e-13
ENSDARG00000032866	226.088	1.71951	0.217008	7.92372	2.31e-15	1.48e-13
ENSDARG00000016311	369.147	-1.7015	0.214786	-7.92186	2.34e-15	1.5e-13
ENSDARG00000098345	162.69	-2.27144	0.287011	-7.91411	2.49e-15	1.59e-13
ENSDARG00000080987	13233.6	-0.923379	0.117419	-7.86394	3.72e-15	2.37e-13
ENSDARG00000100753	236.056	-1.61216	0.205182	-7.85724	3.93e-15	2.49e-13
ENSDARG00000036080	1678.6	-0.836591	0.106627	-7.84593	4.3e-15	2.72e-13
ENSDARG00000091260	97.6118	2.79982	0.357472	7.83226	4.79e-15	3.02e-13
ENSDARG00000095005	124.32	2.42751	0.310096	7.82827	4.95e-15	3.11e-13
ENSDARG00000075161	192.174	1.81339	0.231672	7.82739	4.98e-15	3.12e-13
ENSDARG00000076847	15808.3	3.29797	0.421637	7.82184	5.21e-15	3.26e-13
ENSDARG00000099407	72.401	4.81145	0.615244	7.8204	5.27e-15	3.28e-13
ENSDARG00000007294	423.45	1.15388	0.14756	7.81973	5.29e-15	3.29e-13
ENSDARG00000037559	1177.31	0.940675	0.120337	7.817	5.41e-15	3.35e-13
ENSDARG00000005162	1125.35	0.781998	0.100098	7.81234	5.61e-15	3.47e-13
ENSDARG00000010312	72.2206	-5.03074	0.645343	-7.79545	6.42e-15	3.95e-13
ENSDARG00000101720	269.166	1.51201	0.194303	7.78172	7.15e-15	4.39e-13
ENSDARG00000071017	298.206	-1.40764	0.181413	-7.75928	8.54e-15	5.23e-13
ENSDARG00000053574	105.579	2.50017	0.322245	7.7586	8.59e-15	5.24e-13
ENSDARG00000017155	161.732	1.8578	0.239622	7.75307	8.97e-15	5.46e-13
ENSDARG00000109737	535.948	1.04535	0.134978	7.74459	9.59e-15	5.82e-13
ENSDARG00000003808	3938.49	0.668143	0.0865007	7.72413	1.13e-14	6.82e-13
ENSDARG00000101366	196.059	-1.88801	0.244538	-7.72071	1.16e-14	6.98e-13
ENSDARG00000012609	270.124	-11.1848	1.45305	-7.69749	1.39e-14	8.35e-13
ENSDARG00000056410	483.436	1.10168	0.143165	7.69519	1.41e-14	8.48e-13
ENSDARG00000114180	191.398	1.72423	0.224178	7.69133	1.46e-14	8.71e-13
ENSDARG00000025847	133.797	2.17902	0.284608	7.6562	1.92e-14	1.14e-12
ENSDARG00000095268	136.625	-2.24716	0.293567	-7.65466	1.94e-14	1.15e-12
ENSDARG00000086618	269.657	1.39618	0.182572	7.64729	2.05e-14	1.22e-12
ENSDARG00000103929	195.124	-1.79187	0.234513	-7.6408	2.16e-14	1.28e-12
ENSDARG00000094154	402.7	1.14732	0.150316	7.63275	2.3e-14	1.36e-12
ENSDARG00000100366	218.782	1.58422	0.207813	7.62331	2.47e-14	1.45e-12
ENSDARG00000007219	451.941	1.13924	0.149519	7.61941	2.55e-14	1.5e-12
ENSDARG00000087195	89.832	2.89515	0.380054	7.61773	2.58e-14	1.51e-12
ENSDARG00000037488	738.176	0.88927	0.116811	7.61288	2.68e-14	1.56e-12
ENSDARG00000104511	12707.1	-0.574452	0.0756782	-7.59071	3.18e-14	1.85e-12
ENSDARG00000007385	592.135	1.11458	0.146885	7.58815	3.24e-14	1.88e-12
ENSDARG00000033175	280.535	1.46873	0.193844	7.57685	3.54e-14	2.05e-12
ENSDARG00000035871	1806.75	0.851502	0.1125	7.56894	3.76e-14	2.17e-12
ENSDARG00000038559	82.7835	-3.52307	0.465538	-7.56773	3.8e-14	2.19e-12
ENSDARG00000029372	152.596	1.89514	0.250558	7.56368	3.92e-14	2.25e-12
ENSDARG00000081126	12984.6	-0.824499	0.109077	-7.55888	4.07e-14	2.33e-12
ENSDARG00000091667	67.778	-4.54571	0.601526	-7.55695	4.13e-14	2.36e-12
ENSDARG00000089200	71.7244	3.1456	0.416427	7.55379	4.23e-14	2.41e-12
ENSDARG00000028096	232.304	-1.60266	0.212299	-7.54909	4.38e-14	2.49e-12
ENSDARG00000029445	198.157	1.62515	0.215361	7.5462	4.48e-14	2.54e-12
ENSDARG00000007823	357.507	-1.23036	0.163165	-7.5406	4.68e-14	2.64e-12
ENSDARG00000015887	960.483	-0.892907	0.118435	-7.53921	4.73e-14	2.66e-12
ENSDARG00000053973	232.153	-10.9663	1.45451	-7.53951	4.72e-14	2.66e-12
ENSDARG00000105414	370.15	1.32015	0.175151	7.53718	4.8e-14	2.68e-12
ENSDARG00000061647	112.712	-2.43135	0.322578	-7.53724	4.8e-14	2.68e-12
ENSDARG00000103846	1766.28	0.653393	0.0869015	7.51878	5.53e-14	3.08e-12
ENSDARG00000102883	890.581	-0.846541	0.112685	-7.51247	5.8e-14	3.22e-12
ENSDARG00000035327	1313.65	-0.780018	0.103836	-7.51202	5.82e-14	3.23e-12
ENSDARG00000030756	253.179	1.80972	0.241264	7.50099	6.33e-14	3.5e-12
ENSDARG00000018923	1616.21	0.670742	0.0894852	7.49556	6.6e-14	3.64e-12
ENSDARG00000038785	701.314	0.914358	0.122003	7.49454	6.65e-14	3.65e-12
ENSDARG00000017673	157.141	-2.10587	0.280985	-7.4946	6.65e-14	3.65e-12
ENSDARG00000105359	313.703	1.40126	0.187047	7.4915	6.81e-14	3.72e-12
ENSDARG00000076283	124.452	2.11646	0.282682	7.48708	7.04e-14	3.84e-12
ENSDARG00000088087	2691.97	-0.743301	0.099344	-7.48209	7.31e-14	3.98e-12
ENSDARG00000013804	985.617	0.980743	0.131093	7.48128	7.36e-14	3.99e-12
ENSDARG00000103699	611.201	-0.955701	0.127897	-7.47241	7.87e-14	4.26e-12
ENSDARG00000008447	297.368	1.30504	0.17479	7.46634	8.25e-14	4.45e-12
ENSDARG00000041433	777.976	-1.05203	0.14098	-7.46226	8.51e-14	4.58e-12
ENSDARG00000060041	109.563	2.2824	0.305901	7.46125	8.57e-14	4.6e-12
ENSDARG00000089724	219.18	-1.59481	0.213882	-7.45649	8.89e-14	4.76e-12
ENSDARG00000099664	303.221	1.36934	0.183675	7.45524	8.97e-14	4.79e-12
ENSDARG00000002745	1827.85	-0.717079	0.0961963	-7.45433	9.03e-14	4.81e-12
ENSDARG00000012261	194.671	1.71183	0.229677	7.4532	9.11e-14	4.84e-12
ENSDARG00000102626	285.388	1.38994	0.186846	7.43895	1.01e-13	5.38e-12
ENSDARG00000052113	282.602	1.5116	0.20341	7.43129	1.08e-13	5.69e-12
ENSDARG00000005122	797.237	0.861891	0.115996	7.43037	1.08e-13	5.7e-12
ENSDARG00000004754	480.217	1.0736	0.144484	7.43058	1.08e-13	5.7e-12
ENSDARG00000045776	403.869	1.30711	0.176142	7.42077	1.16e-13	6.11e-12
ENSDARG00000056178	230.239	-1.53406	0.206933	-7.41332	1.23e-13	6.45e-12
ENSDARG00000023323	576.36	1.08001	0.145712	7.41193	1.24e-13	6.5e-12
ENSDARG00000117818	130.755	-2.2679	0.306298	-7.40422	1.32e-13	6.86e-12
ENSDARG00000004060	1170.12	-0.724715	0.0978765	-7.40438	1.32e-13	6.86e-12
ENSDARG00000020298	3399.72	-0.552935	0.0749203	-7.38031	1.58e-13	8.19e-12
ENSDARG00000104016	356.887	1.2433	0.168571	7.3755	1.64e-13	8.47e-12
ENSDARG00000003952	767.171	0.870968	0.118139	7.37242	1.68e-13	8.65e-12
ENSDARG00000062156	195.759	-2.23431	0.303203	-7.36902	1.72e-13	8.85e-12
ENSDARG00000045453	55.2512	6.15098	0.835372	7.36316	1.8e-13	9.22e-12
ENSDARG00000043102	158.244	-2.06075	0.280189	-7.35485	1.91e-13	9.79e-12
ENSDARG00000027899	290.948	1.30707	0.177801	7.3513	1.96e-13	1e-11
ENSDARG00000015088	106.443	2.26603	0.308611	7.34268	2.09e-13	1.07e-11
ENSDARG00000104068	879.618	0.789604	0.107656	7.33448	2.23e-13	1.13e-11
ENSDARG00000102403	339.596	-1.30894	0.178575	-7.32994	2.3e-13	1.17e-11
ENSDARG00000115799	1392.85	-1.01075	0.137909	-7.32913	2.32e-13	1.17e-11
ENSDARG00000000002	130.661	-2.0888	0.285137	-7.32561	2.38e-13	1.2e-11
ENSDARG00000015156	138.473	-2.01528	0.275302	-7.32024	2.48e-13	1.25e-11
ENSDARG00000040985	144.208	-2.02325	0.276524	-7.31674	2.54e-13	1.28e-11
ENSDARG00000076839	157.364	-1.93548	0.264542	-7.31636	2.55e-13	1.28e-11
ENSDARG00000056481	367.018	-1.29771	0.177503	-7.31088	2.65e-13	1.33e-11
ENSDARG00000030107	2458.5	0.578128	0.0792244	7.29735	2.93e-13	1.46e-11
ENSDARG00000099465	1683.06	0.714059	0.0978755	7.29559	2.97e-13	1.48e-11
ENSDARG00000021443	420.223	-1.16368	0.15956	-7.29308	3.03e-13	1.5e-11
ENSDARG00000037318	326.158	1.29963	0.178209	7.29272	3.04e-13	1.5e-11
ENSDARG00000058088	219.983	1.48475	0.203667	7.2901	3.1e-13	1.53e-11
ENSDARG00000102806	493.368	1.07267	0.147276	7.28344	3.25e-13	1.6e-11
ENSDARG00000007141	273.894	1.56754	0.215266	7.28188	3.29e-13	1.62e-11
ENSDARG00000010332	125.097	2.19394	0.301468	7.27753	3.4e-13	1.67e-11
ENSDARG00000102423	84.1401	2.69977	0.371388	7.26939	3.61e-13	1.77e-11
ENSDARG00000100406	82.7282	-6.44443	0.886692	-7.26795	3.65e-13	1.78e-11
ENSDARG00000052856	1270.14	0.699486	0.0962628	7.26642	3.69e-13	1.79e-11
ENSDARG00000057586	96.8653	2.3305	0.320718	7.26653	3.69e-13	1.79e-11
ENSDARG00000113399	313.001	1.2698	0.174946	7.25825	3.92e-13	1.9e-11
ENSDARG00000009401	330.307	-1.23053	0.169752	-7.24897	4.2e-13	2.03e-11
ENSDARG00000044562	675.3	0.994707	0.137439	7.23744	4.57e-13	2.21e-11
ENSDARG00000069630	222.739	-1.55031	0.214663	-7.22204	5.12e-13	2.47e-11
ENSDARG00000075521	123.651	-2.15739	0.298935	-7.21693	5.32e-13	2.55e-11
ENSDARG00000032435	131.519	-2.28424	0.316737	-7.21177	5.52e-13	2.65e-11
ENSDARG00000110909	139.448	2.00636	0.278643	7.20048	6e-13	2.87e-11
ENSDARG00000087657	1381.4	0.748388	0.104472	7.1635	7.86e-13	3.75e-11
ENSDARG00000036186	112.119	-2.28714	0.319531	-7.15782	8.2e-13	3.9e-11
ENSDARG00000089769	899.633	-0.987209	0.138037	-7.15177	8.57e-13	4.07e-11
ENSDARG00000068710	359.309	-1.18804	0.166309	-7.14355	9.1e-13	4.31e-11
ENSDARG00000117770	123.217	2.42148	0.339058	7.14176	9.21e-13	4.36e-11
ENSDARG00000087093	401.285	-1.14239	0.159973	-7.14112	9.26e-13	4.37e-11
ENSDARG00000104292	117.309	-2.19601	0.307852	-7.13331	9.8e-13	4.61e-11
ENSDARG00000099865	393.041	1.17579	0.165052	7.12377	1.05e-12	4.93e-11
ENSDARG00000112840	485.431	-1.00083	0.140878	-7.10425	1.21e-12	5.67e-11
ENSDARG00000099280	266.722	1.51755	0.214262	7.08267	1.41e-12	6.61e-11
ENSDARG00000096355	65.4757	-3.4979	0.494009	-7.08065	1.43e-12	6.68e-11
ENSDARG00000062721	437.718	-1.09847	0.155134	-7.08081	1.43e-12	6.68e-11
ENSDARG00000105318	1121.92	-0.830186	0.117323	-7.07605	1.48e-12	6.89e-11
ENSDARG00000006019	694.191	0.867026	0.122587	7.07274	1.52e-12	7.04e-11
ENSDARG00000101613	60.9814	-3.71042	0.524852	-7.06946	1.56e-12	7.18e-11
ENSDARG00000110152	1765.8	-0.745297	0.105423	-7.06961	1.55e-12	7.18e-11
ENSDARG00000002613	172.965	1.67121	0.236719	7.0599	1.67e-12	7.67e-11
ENSDARG00000057882	279.938	1.33554	0.189554	7.04573	1.84e-12	8.48e-11
ENSDARG00000082493	282.377	-1.71939	0.244777	-7.02433	2.15e-12	9.86e-11
ENSDARG00000037867	376.046	1.20936	0.172305	7.01874	2.24e-12	1.02e-10
ENSDARG00000113481	812.449	0.960076	0.137022	7.00675	2.44e-12	1.11e-10
ENSDARG00000058342	215.416	1.4331	0.204613	7.00394	2.49e-12	1.13e-10
ENSDARG00000083389	2597.79	-2.2459	0.320736	-7.00233	2.52e-12	1.14e-10
ENSDARG00000043848	233.546	1.5029	0.215219	6.98311	2.89e-12	1.31e-10
ENSDARG00000071871	118.838	2.25929	0.323918	6.97489	3.06e-12	1.38e-10
ENSDARG00000038439	135.424	-10.1886	1.46246	-6.96675	3.24e-12	1.46e-10
ENSDARG00000088116	192.438	1.6363	0.235407	6.95094	3.63e-12	1.63e-10
ENSDARG00000003526	198.155	1.57048	0.225929	6.95124	3.62e-12	1.63e-10
ENSDARG00000076532	302.455	1.24924	0.179987	6.94074	3.9e-12	1.75e-10
ENSDARG00000057688	145.359	2.07072	0.298403	6.93936	3.94e-12	1.76e-10
ENSDARG00000113707	399.423	1.14912	0.165721	6.93406	4.09e-12	1.83e-10
ENSDARG00000042409	518.226	-0.942608	0.136687	-6.89613	5.34e-12	2.38e-10
ENSDARG00000103791	2089.71	0.595703	0.0864813	6.88824	5.65e-12	2.51e-10
ENSDARG00000024815	236.43	-1.57929	0.229765	-6.8735	6.26e-12	2.78e-10
ENSDARG00000018022	113.521	2.21165	0.321941	6.86972	6.43e-12	2.85e-10
ENSDARG00000094077	59.04	3.10867	0.452579	6.86879	6.47e-12	2.86e-10
ENSDARG00000015239	162.871	1.66982	0.243287	6.86357	6.72e-12	2.96e-10
ENSDARG00000029071	62.1456	3.13898	0.457575	6.86003	6.88e-12	3.03e-10
ENSDARG00000041294	146.169	-1.85259	0.270106	-6.85873	6.95e-12	3.05e-10
ENSDARG00000012944	234.907	-1.5606	0.227571	-6.85762	7e-12	3.07e-10
ENSDARG00000055186	1664.06	0.792295	0.116036	6.82799	8.61e-12	3.77e-10
ENSDARG00000055009	637.387	-0.893168	0.130856	-6.82559	8.76e-12	3.82e-10
ENSDARG00000045141	82.2329	-2.79438	0.40952	-6.82357	8.88e-12	3.87e-10
ENSDARG00000076534	77.0763	-2.96177	0.434405	-6.81799	9.23e-12	4.01e-10
ENSDARG00000032430	506.373	0.961813	0.141327	6.80558	1.01e-11	4.37e-10
ENSDARG00000038635	205.437	1.49005	0.219016	6.80337	1.02e-11	4.42e-10
ENSDARG00000099332	73.999	2.90136	0.426747	6.79879	1.06e-11	4.56e-10
ENSDARG00000060594	193.952	1.49273	0.219842	6.79	1.12e-11	4.83e-10
ENSDARG00000078327	123.672	2.2346	0.329301	6.7859	1.15e-11	4.96e-10
ENSDARG00000020311	255.273	1.42883	0.210684	6.78188	1.19e-11	5.09e-10
ENSDARG00000096508	186.181	-1.64639	0.242804	-6.78073	1.2e-11	5.12e-10
ENSDARG00000095272	59.4364	3.38565	0.499472	6.77846	1.21e-11	5.19e-10
ENSDARG00000104980	77.0005	2.65633	0.391942	6.77735	1.22e-11	5.21e-10
ENSDARG00000091150	183.348	1.58826	0.234341	6.77756	1.22e-11	5.21e-10
ENSDARG00000056795	564.296	-0.907276	0.133889	-6.77631	1.23e-11	5.24e-10
ENSDARG00000101199	3150.69	0.526688	0.0777772	6.77175	1.27e-11	5.4e-10
ENSDARG00000105344	93.8129	2.19916	0.324815	6.7705	1.28e-11	5.43e-10
ENSDARG00000104782	1719.99	0.751551	0.111101	6.76457	1.34e-11	5.65e-10
ENSDARG00000092726	111.801	2.30792	0.341258	6.76298	1.35e-11	5.7e-10
ENSDARG00000099079	866.766	0.803449	0.118894	6.7577	1.4e-11	5.9e-10
ENSDARG00000061301	177.129	1.80267	0.266823	6.75604	1.42e-11	5.94e-10
ENSDARG00000045071	131.882	-2.43899	0.360993	-6.75633	1.42e-11	5.94e-10
ENSDARG00000104919	53.8462	-5.07202	0.751504	-6.74916	1.49e-11	6.22e-10
ENSDARG00000117258	211.826	-1.50562	0.22331	-6.7423	1.56e-11	6.51e-10
ENSDARG00000038577	370.752	1.04446	0.155051	6.73623	1.63e-11	6.77e-10
ENSDARG00000088789	82.4036	2.38942	0.3548	6.73457	1.64e-11	6.83e-10
ENSDARG00000078179	302.32	-1.23026	0.18272	-6.73304	1.66e-11	6.89e-10
ENSDARG00000098349	375.059	-1.10929	0.164802	-6.73108	1.68e-11	6.97e-10
ENSDARG00000034080	252.984	1.27395	0.189508	6.72238	1.79e-11	7.39e-10
ENSDARG00000097539	580.389	-0.960952	0.143151	-6.71285	1.91e-11	7.87e-10
ENSDARG00000071331	573.809	1.07607	0.160428	6.70748	1.98e-11	8.15e-10
ENSDARG00000005612	218.722	1.34804	0.201124	6.70255	2.05e-11	8.41e-10
ENSDARG00000008936	196.706	1.51748	0.226418	6.7021	2.05e-11	8.42e-10
ENSDARG00000069293	105.841	-9.83299	1.46814	-6.69759	2.12e-11	8.67e-10
ENSDARG00000060584	82.5115	-2.87454	0.429244	-6.69674	2.13e-11	8.7e-10
ENSDARG00000078388	145.953	-1.76496	0.263737	-6.69211	2.2e-11	8.97e-10
ENSDARG00000054619	308.813	1.21474	0.181681	6.68609	2.29e-11	9.31e-10
ENSDARG00000038768	74.1263	2.50786	0.375072	6.68634	2.29e-11	9.31e-10
ENSDARG00000112954	2720.37	-0.544389	0.081443	-6.6843	2.32e-11	9.4e-10
ENSDARG00000076673	1252.25	0.666084	0.0996611	6.68349	2.33e-11	9.44e-10
ENSDARG00000010078	144.673	1.70994	0.256227	6.67352	2.5e-11	1.01e-09
ENSDARG00000006225	296.96	1.30588	0.19581	6.66911	2.57e-11	1.04e-09
ENSDARG00000104541	117.644	2.09326	0.31407	6.66496	2.65e-11	1.06e-09
ENSDARG00000042780	85.18	-7.07249	1.06156	-6.66235	2.69e-11	1.08e-09
ENSDARG00000088440	1550.51	-0.648384	0.0974875	-6.65095	2.91e-11	1.17e-09
ENSDARG00000027689	175.818	1.83201	0.275634	6.64655	3e-11	1.2e-09
ENSDARG00000069846	566.427	0.871312	0.13121	6.6406	3.12e-11	1.25e-09
ENSDARG00000034313	170.388	1.56166	0.235837	6.6218	3.55e-11	1.41e-09
ENSDARG00000061196	178.47	-1.81525	0.274562	-6.61146	3.81e-11	1.51e-09
ENSDARG00000083108	26231.9	-0.66672	0.100896	-6.60799	3.9e-11	1.55e-09
ENSDARG00000103979	279.275	1.23193	0.186527	6.60456	3.99e-11	1.58e-09
ENSDARG00000023536	463.575	0.982978	0.148866	6.60312	4.03e-11	1.59e-09
ENSDARG00000068374	225.102	-1.58358	0.239972	-6.59904	4.14e-11	1.63e-09
ENSDARG00000089626	187.39	1.47543	0.223767	6.59362	4.29e-11	1.69e-09
ENSDARG00000095915	459.156	-0.949741	0.144129	-6.58954	4.41e-11	1.73e-09
ENSDARG00000027825	270.192	1.2216	0.185452	6.58716	4.48e-11	1.76e-09
ENSDARG00000021442	395.034	-1.12095	0.170183	-6.58672	4.5e-11	1.76e-09
ENSDARG00000094840	50.5791	3.26666	0.496487	6.57956	4.72e-11	1.84e-09
ENSDARG00000036995	172.653	1.68594	0.256431	6.57462	4.88e-11	1.9e-09
ENSDARG00000033251	853.169	-0.72059	0.109665	-6.57086	5e-11	1.95e-09
ENSDARG00000076547	372.011	-1.06353	0.161939	-6.56747	5.12e-11	1.99e-09
ENSDARG00000102704	67.0703	-3.16363	0.481959	-6.56411	5.23e-11	2.03e-09
ENSDARG00000054063	248.507	1.29031	0.196628	6.5622	5.3e-11	2.05e-09
ENSDARG00000100024	900.813	0.714903	0.108995	6.55906	5.41e-11	2.09e-09
ENSDARG00000090286	51.9498	-5.03659	0.76806	-6.55755	5.47e-11	2.11e-09
ENSDARG00000090039	197.352	-1.98015	0.302713	-6.54135	6.1e-11	2.35e-09
ENSDARG00000015653	522.427	-0.931187	0.142495	-6.53487	6.37e-11	2.45e-09
ENSDARG00000104775	55.3394	3.01527	0.461561	6.53277	6.46e-11	2.48e-09
ENSDARG00000042530	398.88	1.02902	0.157534	6.53203	6.49e-11	2.48e-09
ENSDARG00000014763	892.513	0.742266	0.113676	6.52965	6.59e-11	2.52e-09
ENSDARG00000019529	137.101	2.15354	0.329807	6.52971	6.59e-11	2.52e-09
ENSDARG00000100392	2012.37	0.560614	0.0859873	6.51974	7.04e-11	2.68e-09
ENSDARG00000088140	810.617	0.781371	0.119987	6.5121	7.41e-11	2.82e-09
ENSDARG00000111557	819.099	-0.857709	0.131713	-6.51196	7.42e-11	2.82e-09
ENSDARG00000061741	580.856	0.925799	0.142225	6.50941	7.54e-11	2.86e-09
ENSDARG00000058323	346.637	-1.27061	0.195234	-6.50813	7.61e-11	2.87e-09
ENSDARG00000057598	52.301	-3.71571	0.570923	-6.50825	7.6e-11	2.87e-09
ENSDARG00000055592	721.591	0.784674	0.120565	6.50829	7.6e-11	2.87e-09
ENSDARG00000033170	173.572	1.47853	0.227203	6.50754	7.64e-11	2.87e-09
ENSDARG00000090722	89.0486	-9.58373	1.47328	-6.50502	7.77e-11	2.92e-09
ENSDARG00000102525	147.995	1.9968	0.307015	6.50392	7.83e-11	2.93e-09
ENSDARG00000013968	1501.33	-0.581445	0.08946	-6.4995	8.06e-11	3.01e-09
ENSDARG00000019496	184.298	1.44609	0.223225	6.47819	9.28e-11	3.47e-09
ENSDARG00000016936	239.849	-1.63622	0.252597	-6.47759	9.32e-11	3.47e-09
ENSDARG00000110809	424.802	0.97191	0.15057	6.45488	1.08e-10	4.03e-09
ENSDARG00000040988	528.038	0.914876	0.141755	6.45394	1.09e-10	4.05e-09
ENSDARG00000036628	993.19	-0.707968	0.109884	-6.44284	1.17e-10	4.35e-09
ENSDARG00000013776	121.836	2.00137	0.310728	6.44092	1.19e-10	4.4e-09
ENSDARG00000037071	952.971	0.753702	0.11711	6.43583	1.23e-10	4.54e-09
ENSDARG00000009640	179.109	1.61495	0.250972	6.43479	1.24e-10	4.56e-09
ENSDARG00000045886	3393.67	0.579892	0.0901369	6.43346	1.25e-10	4.59e-09
ENSDARG00000099667	145.38	1.70567	0.265172	6.43231	1.26e-10	4.62e-09
ENSDARG00000089617	76680.9	-1.00854	0.156954	-6.42571	1.31e-10	4.82e-09
ENSDARG00000054324	63.6432	3.22284	0.501637	6.42463	1.32e-10	4.84e-09
ENSDARG00000089216	203.642	-1.43872	0.224216	-6.41669	1.39e-10	5.09e-09
ENSDARG00000093480	76.383	-2.53288	0.395419	-6.40556	1.5e-10	5.47e-09
ENSDARG00000035329	632.739	0.923611	0.14421	6.40463	1.51e-10	5.49e-09
ENSDARG00000036041	50.192	-3.92222	0.612551	-6.4031	1.52e-10	5.53e-09
ENSDARG00000020741	81.1872	-9.45043	1.47592	-6.40308	1.52e-10	5.53e-09
ENSDARG00000117450	353.198	-1.22363	0.191107	-6.40286	1.52e-10	5.53e-09
ENSDARG00000096887	136.95	-1.90734	0.29791	-6.4024	1.53e-10	5.53e-09
ENSDARG00000069074	476.502	0.95322	0.148928	6.40054	1.55e-10	5.59e-09
ENSDARG00000058349	203.792	1.51928	0.23739	6.39994	1.55e-10	5.6e-09
ENSDARG00000040265	115.228	1.95697	0.30583	6.39888	1.57e-10	5.63e-09
ENSDARG00000040432	921.557	-0.683838	0.106909	-6.39645	1.59e-10	5.71e-09
ENSDARG00000103004	176.825	1.4351	0.224436	6.39427	1.61e-10	5.79e-09
ENSDARG00000105478	228.615	1.29733	0.202979	6.39146	1.64e-10	5.88e-09
ENSDARG00000016188	1333.52	-0.604179	0.0945755	-6.38832	1.68e-10	6e-09
ENSDARG00000092778	144.835	-1.74709	0.27352	-6.38741	1.69e-10	6.01e-09
ENSDARG00000040121	120.866	1.77763	0.278297	6.38755	1.69e-10	6.01e-09
ENSDARG00000010149	1038.41	0.644573	0.10097	6.38378	1.73e-10	6.14e-09
ENSDARG00000002768	1867.07	-0.636953	0.0998088	-6.38173	1.75e-10	6.22e-09
ENSDARG00000052039	201.54	1.53081	0.24029	6.37068	1.88e-10	6.67e-09
ENSDARG00000061764	17205.2	0.504436	0.0792417	6.3658	1.94e-10	6.87e-09
ENSDARG00000102142	153.463	-1.79333	0.281865	-6.36238	1.99e-10	7.02e-09
ENSDARG00000044167	223.945	1.45397	0.228847	6.35343	2.11e-10	7.43e-09
ENSDARG00000028676	264.921	-1.19776	0.188932	-6.33964	2.3e-10	8.11e-09
ENSDARG00000042684	53.0428	-3.56048	0.561864	-6.33691	2.34e-10	8.24e-09
ENSDARG00000025850	2254.15	0.678784	0.107142	6.33538	2.37e-10	8.31e-09
ENSDARG00000095273	410.86	0.942133	0.149378	6.30703	2.84e-10	9.96e-09
ENSDARG00000060238	544.928	0.845224	0.134146	6.3008	2.96e-10	1.04e-08
ENSDARG00000092170	48.8144	-5.26875	0.838427	-6.28409	3.3e-10	1.15e-08
ENSDARG00000105374	218.931	1.42391	0.226718	6.28056	3.37e-10	1.18e-08
ENSDARG00000031885	174.991	1.70735	0.272013	6.2767	3.46e-10	1.2e-08
ENSDARG00000061885	145.69	-1.67555	0.267022	-6.27494	3.5e-10	1.22e-08
ENSDARG00000079922	2071.58	-0.513419	0.0818604	-6.27189	3.57e-10	1.24e-08
ENSDARG00000025859	401.653	0.942442	0.150298	6.27051	3.6e-10	1.25e-08
ENSDARG00000056836	529.139	-0.928843	0.148171	-6.26872	3.64e-10	1.26e-08
ENSDARG00000009901	446.677	-0.922342	0.147164	-6.26744	3.67e-10	1.27e-08
ENSDARG00000005673	249.427	-1.35097	0.215783	-6.2608	3.83e-10	1.32e-08
ENSDARG00000008969	71.6134	-9.26945	1.48051	-6.26097	3.83e-10	1.32e-08
ENSDARG00000058206	123.539	-2.2246	0.355535	-6.25705	3.92e-10	1.35e-08
ENSDARG00000012076	51.6344	-5.74941	0.919346	-6.25381	4.01e-10	1.37e-08
ENSDARG00000092337	518.271	0.919743	0.147267	6.24541	4.23e-10	1.44e-08
ENSDARG00000057437	60.9154	-3.18968	0.510703	-6.24566	4.22e-10	1.44e-08
ENSDARG00000103658	401.296	-1.0563	0.169139	-6.24515	4.23e-10	1.44e-08
ENSDARG00000017659	434.8	0.952404	0.152605	6.24097	4.35e-10	1.48e-08
ENSDARG00000057414	286.864	1.3695	0.219481	6.23969	4.38e-10	1.49e-08
ENSDARG00000059081	81.057	-2.43656	0.390739	-6.23578	4.5e-10	1.53e-08
ENSDARG00000058094	239.516	-1.23665	0.19836	-6.23436	4.54e-10	1.54e-08
ENSDARG00000078254	164.491	-1.56123	0.250665	-6.22835	4.71e-10	1.6e-08
ENSDARG00000076667	1851.12	0.624567	0.10033	6.22511	4.81e-10	1.63e-08
ENSDARG00000011201	967.328	0.700223	0.112511	6.22361	4.86e-10	1.64e-08
ENSDARG00000091757	216.27	-1.30411	0.209601	-6.22185	4.91e-10	1.65e-08
ENSDARG00000006260	1472.58	0.576223	0.0926174	6.22154	4.92e-10	1.66e-08
ENSDARG00000014499	96.9346	1.93718	0.311472	6.21942	4.99e-10	1.68e-08
ENSDARG00000071586	246.154	-1.23391	0.198435	-6.21819	5.03e-10	1.68e-08
ENSDARG00000043198	120.956	1.95184	0.313888	6.21827	5.03e-10	1.68e-08
ENSDARG00000087359	46.076	-4.8	0.772188	-6.2161	5.1e-10	1.7e-08
ENSDARG00000074498	860.477	0.675682	0.108716	6.21509	5.13e-10	1.71e-08
ENSDARG00000101619	249.43	1.19781	0.192869	6.21046	5.28e-10	1.76e-08
ENSDARG00000109626	79.6608	-2.4386	0.392725	-6.20943	5.32e-10	1.77e-08
ENSDARG00000054584	71.1973	2.32494	0.375182	6.19683	5.76e-10	1.91e-08
ENSDARG00000009724	891.976	0.696598	0.112626	6.18504	6.21e-10	2.06e-08
ENSDARG00000063535	444.051	0.924486	0.149546	6.18196	6.33e-10	2.1e-08
ENSDARG00000008363	887.191	0.656687	0.106453	6.16883	6.88e-10	2.27e-08
ENSDARG00000092467	914.263	-0.656445	0.106424	-6.16822	6.91e-10	2.28e-08
ENSDARG00000000796	2006.92	0.508981	0.0826497	6.15829	7.35e-10	2.42e-08
ENSDARG00000055175	72.3332	-2.60466	0.423075	-6.1565	7.44e-10	2.45e-08
ENSDARG00000058771	109.876	-1.93233	0.313986	-6.15421	7.55e-10	2.48e-08
ENSDARG00000074150	205.153	-1.66517	0.270842	-6.14814	7.84e-10	2.57e-08
ENSDARG00000040717	396.088	-0.952452	0.15502	-6.14407	8.04e-10	2.63e-08
ENSDARG00000014041	71.2394	2.37838	0.38717	6.14298	8.1e-10	2.65e-08
ENSDARG00000054746	292.365	1.26622	0.206141	6.14249	8.12e-10	2.65e-08
ENSDARG00000058543	732.137	0.731187	0.119052	6.14175	8.16e-10	2.66e-08
ENSDARG00000062974	502.189	0.976293	0.159276	6.12956	8.81e-10	2.87e-08
ENSDARG00000005675	531.785	0.815466	0.133055	6.12881	8.85e-10	2.88e-08
ENSDARG00000023298	1719.31	0.624236	0.101912	6.12522	9.06e-10	2.94e-08
ENSDARG00000051975	789.545	0.691427	0.113004	6.11861	9.44e-10	3.06e-08
ENSDARG00000068397	85.9158	-2.54828	0.416571	-6.11726	9.52e-10	3.07e-08
ENSDARG00000060927	50.4715	-3.29829	0.53918	-6.11723	9.52e-10	3.07e-08
ENSDARG00000040606	865.638	0.675011	0.110853	6.08923	1.13e-09	3.66e-08
ENSDARG00000068404	147.776	1.50226	0.24675	6.08819	1.14e-09	3.67e-08
ENSDARG00000005699	112.689	1.77963	0.292597	6.08219	1.19e-09	3.81e-08
ENSDARG00000060926	252.893	-1.46549	0.24109	-6.07858	1.21e-09	3.89e-08
ENSDARG00000012274	142.602	1.57259	0.258725	6.07823	1.22e-09	3.89e-08
ENSDARG00000112175	118.27	1.79348	0.295293	6.07357	1.25e-09	4e-08
ENSDARG00000058533	142.809	1.69523	0.279169	6.07239	1.26e-09	4.02e-08
ENSDARG00000105452	242.849	-1.35377	0.223012	-6.07039	1.28e-09	4.07e-08
ENSDARG00000018478	61.5806	-9.0519	1.49225	-6.06596	1.31e-09	4.16e-08
ENSDARG00000076230	164.091	-1.49209	0.245965	-6.06626	1.31e-09	4.16e-08
ENSDARG00000032296	181.381	1.58268	0.260907	6.06606	1.31e-09	4.16e-08
ENSDARG00000103038	371.74	1.04303	0.172408	6.04978	1.45e-09	4.6e-08
ENSDARG00000017441	1101.99	-0.796322	0.131647	-6.0489	1.46e-09	4.61e-08
ENSDARG00000079199	198.228	-1.54374	0.255685	-6.03764	1.56e-09	4.94e-08
ENSDARG00000025074	134.319	1.70284	0.282293	6.03219	1.62e-09	5.1e-08
ENSDARG00000015998	68.7152	2.44078	0.404755	6.03025	1.64e-09	5.16e-08
ENSDARG00000079011	1007.07	0.622486	0.103265	6.02804	1.66e-09	5.22e-08
ENSDARG00000104901	280.487	1.28557	0.213342	6.02585	1.68e-09	5.28e-08
ENSDARG00000073843	378.005	1.32978	0.220949	6.01846	1.76e-09	5.52e-08
ENSDARG00000075083	380.576	1.08305	0.180019	6.01633	1.78e-09	5.58e-08
ENSDARG00000102245	59.1089	2.59824	0.43185	6.01655	1.78e-09	5.58e-08
ENSDARG00000037188	99.231	1.92521	0.320132	6.0138	1.81e-09	5.66e-08
ENSDARG00000097102	203.537	1.46203	0.243295	6.00931	1.86e-09	5.81e-08
ENSDARG00000099555	239.755	-1.23074	0.205166	-5.99875	1.99e-09	6.19e-08
ENSDARG00000028327	181.662	1.51299	0.252258	5.9978	2e-09	6.22e-08
ENSDARG00000102105	638.38	0.736291	0.122927	5.98966	2.1e-09	6.53e-08
ENSDARG00000042566	2471.3	0.568905	0.0950536	5.9851	2.16e-09	6.69e-08
ENSDARG00000053864	490.994	-0.895482	0.149613	-5.98532	2.16e-09	6.69e-08
ENSDARG00000056773	92.8489	-2.25543	0.376922	-5.9838	2.18e-09	6.74e-08
ENSDARG00000005191	1190.38	0.645596	0.107937	5.98122	2.21e-09	6.83e-08
ENSDARG00000092807	13451	0.54484	0.0912257	5.97244	2.34e-09	7.2e-08
ENSDARG00000009471	113.127	-1.79061	0.29994	-5.9699	2.37e-09	7.3e-08
ENSDARG00000034773	89.6233	2.40851	0.40359	5.96771	2.41e-09	7.39e-08
ENSDARG00000077536	456.485	0.875565	0.146745	5.96659	2.42e-09	7.43e-08
ENSDARG00000080499	148.205	-1.64342	0.275498	-5.96528	2.44e-09	7.48e-08
ENSDARG00000105215	81.6865	-2.24187	0.376276	-5.95805	2.55e-09	7.81e-08
ENSDARG00000019360	1138.4	-0.584341	0.0981175	-5.95552	2.59e-09	7.92e-08
ENSDARG00000001873	247.368	1.18396	0.198894	5.95271	2.64e-09	8.04e-08
ENSDARG00000019962	868.702	0.708863	0.119112	5.95123	2.66e-09	8.1e-08
ENSDARG00000004171	195.522	-1.33008	0.223547	-5.94992	2.68e-09	8.15e-08
ENSDARG00000087981	69.3913	-2.42187	0.407051	-5.94979	2.68e-09	8.15e-08
ENSDARG00000045516	55.4769	-8.90132	1.49779	-5.94296	2.8e-09	8.49e-08
ENSDARG00000078592	348.331	1.11638	0.187968	5.93922	2.86e-09	8.67e-08
ENSDARG00000006782	157.688	1.46578	0.24691	5.93649	2.91e-09	8.8e-08
ENSDARG00000099979	381.229	-0.93475	0.157551	-5.933	2.97e-09	8.98e-08
ENSDARG00000092532	80.9541	2.18767	0.368861	5.93088	3.01e-09	9.08e-08
ENSDARG00000101081	226.839	-1.21993	0.205727	-5.92984	3.03e-09	9.13e-08
ENSDARG00000063626	233.973	-1.22704	0.207051	-5.92625	3.1e-09	9.31e-08
ENSDARG00000103682	1269.19	0.659899	0.111364	5.92559	3.11e-09	9.34e-08
ENSDARG00000004174	1066.96	0.608424	0.10276	5.92082	3.2e-09	9.6e-08
ENSDARG00000074635	804.238	-0.726435	0.122702	-5.9203	3.21e-09	9.62e-08
ENSDARG00000033614	362.26	-0.977212	0.165098	-5.91898	3.24e-09	9.68e-08
ENSDARG00000070132	1178	-0.605144	0.10236	-5.91194	3.38e-09	1.01e-07
ENSDARG00000032630	448.37	-0.887812	0.15024	-5.90931	3.44e-09	1.02e-07
ENSDARG00000059360	410.389	0.903966	0.153095	5.90459	3.54e-09	1.05e-07
ENSDARG00000059035	544.502	-0.797312	0.13519	-5.89773	3.69e-09	1.1e-07
ENSDARG00000037281	52.493	-8.82141	1.49585	-5.89726	3.7e-09	1.1e-07
ENSDARG00000095751	53.1982	-8.84079	1.49914	-5.89724	3.7e-09	1.1e-07
ENSDARG00000080823	14885.7	-0.499403	0.0846951	-5.89648	3.71e-09	1.1e-07
ENSDARG00000099766	779.179	0.727207	0.123409	5.89266	3.8e-09	1.12e-07
ENSDARG00000040440	65.1575	2.53323	0.430169	5.88893	3.89e-09	1.15e-07
ENSDARG00000039142	298.353	1.12187	0.190549	5.88757	3.92e-09	1.15e-07
ENSDARG00000103590	118.84	-1.85618	0.315274	-5.88751	3.92e-09	1.15e-07
ENSDARG00000117555	224.322	-1.41287	0.240007	-5.88679	3.94e-09	1.16e-07
ENSDARG00000078092	362.043	0.955182	0.16235	5.88349	4.02e-09	1.18e-07
ENSDARG00000104023	299.326	1.33694	0.227645	5.8729	4.28e-09	1.25e-07
ENSDARG00000029476	627.447	0.743183	0.126558	5.87228	4.3e-09	1.26e-07
ENSDARG00000090716	552.579	0.857568	0.146285	5.86231	4.56e-09	1.33e-07
ENSDARG00000054849	216.398	1.51203	0.257944	5.86187	4.58e-09	1.34e-07
ENSDARG00000011404	89.6333	2.47604	0.422422	5.86153	4.59e-09	1.34e-07
ENSDARG00000006588	1130.1	-0.636123	0.108581	-5.8585	4.67e-09	1.36e-07
ENSDARG00000057026	1152	0.612165	0.10449	5.8586	4.67e-09	1.36e-07
ENSDARG00000071336	144.875	1.52702	0.260751	5.85622	4.74e-09	1.37e-07
ENSDARG00000003750	187.805	1.27032	0.217018	5.85354	4.81e-09	1.39e-07
ENSDARG00000035400	1333.44	0.558904	0.0955279	5.85068	4.9e-09	1.42e-07
ENSDARG00000076811	235.275	1.13606	0.194386	5.84433	5.09e-09	1.47e-07
ENSDARG00000053956	680.622	0.718768	0.122994	5.84391	5.1e-09	1.47e-07
ENSDARG00000007526	226.465	1.22888	0.210322	5.84287	5.13e-09	1.48e-07
ENSDARG00000067717	193.448	1.24781	0.213713	5.83875	5.26e-09	1.51e-07
ENSDARG00000025348	422.562	-0.900521	0.154264	-5.83754	5.3e-09	1.52e-07
ENSDARG00000012499	598.284	-0.934628	0.160126	-5.83682	5.32e-09	1.53e-07
ENSDARG00000105397	139.257	1.53394	0.263168	5.82874	5.58e-09	1.6e-07
ENSDARG00000071679	85.6878	2.15728	0.370126	5.8285	5.59e-09	1.6e-07
ENSDARG00000016551	164.982	-1.4051	0.241146	-5.82676	5.65e-09	1.62e-07
ENSDARG00000001777	272.608	1.06452	0.182724	5.82581	5.68e-09	1.62e-07
ENSDARG00000092551	125.927	-1.71703	0.295071	-5.81905	5.92e-09	1.69e-07
ENSDARG00000099420	1516.29	-0.598525	0.10287	-5.81826	5.95e-09	1.69e-07
ENSDARG00000015016	292.739	-1.04732	0.180193	-5.8122	6.17e-09	1.75e-07
ENSDARG00000012341	307.476	1.06028	0.182727	5.80251	6.53e-09	1.85e-07
ENSDARG00000040045	323.829	0.968813	0.167051	5.7995	6.65e-09	1.89e-07
ENSDARG00000101680	214.678	1.22215	0.210981	5.7927	6.93e-09	1.96e-07
ENSDARG00000112528	2560.28	-0.45826	0.079158	-5.78919	7.07e-09	2e-07
ENSDARG00000103409	101.4	1.9066	0.32946	5.78703	7.16e-09	2.02e-07
ENSDARG00000112540	45.3099	-3.37358	0.583636	-5.78027	7.46e-09	2.1e-07
ENSDARG00000012399	246.78	1.11385	0.192707	5.78002	7.47e-09	2.1e-07
ENSDARG00000058225	299.08	1.0245	0.177658	5.76669	8.08e-09	2.27e-07
ENSDARG00000005989	118.903	-1.78287	0.309304	-5.76414	8.21e-09	2.3e-07
ENSDARG00000027099	249.63	1.23756	0.214775	5.76213	8.31e-09	2.33e-07
ENSDARG00000052917	326.271	0.968464	0.16818	5.75848	8.49e-09	2.38e-07
ENSDARG00000076509	114.695	1.72332	0.299389	5.75612	8.61e-09	2.41e-07
ENSDARG00000035282	105.065	1.70805	0.29675	5.75585	8.62e-09	2.41e-07
ENSDARG00000075570	372.021	0.950541	0.165241	5.75244	8.8e-09	2.45e-07
ENSDARG00000027582	138.227	-1.55617	0.270563	-5.75159	8.84e-09	2.46e-07
ENSDARG00000062338	268.181	-1.06395	0.18509	-5.7483	9.01e-09	2.51e-07
ENSDARG00000051768	325.205	-0.979987	0.170534	-5.74659	9.11e-09	2.53e-07
ENSDARG00000005058	118.679	1.83984	0.320369	5.74289	9.31e-09	2.58e-07
ENSDARG00000042894	74.8254	2.05678	0.358195	5.74206	9.35e-09	2.59e-07
ENSDARG00000090900	140.65	1.64975	0.28775	5.73329	9.85e-09	2.73e-07
ENSDARG00000059711	136.858	1.51813	0.264967	5.72953	1.01e-08	2.78e-07
ENSDARG00000076292	211.065	-1.37439	0.240166	-5.72268	1.05e-08	2.89e-07
ENSDARG00000053232	216.3	1.3556	0.23729	5.71285	1.11e-08	3.06e-07
ENSDARG00000099920	588.041	-0.778229	0.136272	-5.71084	1.12e-08	3.09e-07
ENSDARG00000057691	214.817	1.17624	0.205987	5.71026	1.13e-08	3.1e-07
ENSDARG00000061904	77.5963	-2.33519	0.409125	-5.70777	1.14e-08	3.14e-07
ENSDARG00000099384	92.0716	2.07443	0.363731	5.7032	1.18e-08	3.22e-07
ENSDARG00000046098	597.904	0.841532	0.147792	5.69402	1.24e-08	3.4e-07
ENSDARG00000100952	155.329	-1.83368	0.322496	-5.68591	1.3e-08	3.56e-07
ENSDARG00000109370	582.36	0.940522	0.165419	5.68568	1.3e-08	3.56e-07
ENSDARG00000003216	2299.89	0.497673	0.0876389	5.67868	1.36e-08	3.7e-07
ENSDARG00000031495	245.543	1.11377	0.196199	5.67672	1.37e-08	3.74e-07
ENSDARG00000006200	967.899	0.601233	0.105938	5.67531	1.38e-08	3.76e-07
ENSDARG00000017844	170.196	1.33181	0.234664	5.67539	1.38e-08	3.76e-07
ENSDARG00000062222	105.649	-1.76504	0.311073	-5.67403	1.39e-08	3.78e-07
ENSDARG00000071087	100.466	1.96468	0.34638	5.67205	1.41e-08	3.82e-07
ENSDARG00000019280	144.701	1.43414	0.252863	5.67162	1.41e-08	3.83e-07
ENSDARG00000038980	119.334	1.71895	0.303197	5.66943	1.43e-08	3.87e-07
ENSDARG00000030022	379.598	0.871995	0.153944	5.66437	1.48e-08	3.98e-07
ENSDARG00000059746	227.917	-1.26859	0.224126	-5.66018	1.51e-08	4.08e-07
ENSDARG00000005134	114.146	1.65511	0.292693	5.65476	1.56e-08	4.2e-07
ENSDARG00000100897	307.242	-1.2681	0.224644	-5.64493	1.65e-08	4.44e-07
ENSDARG00000085786	96.736	-2.06187	0.365279	-5.64464	1.66e-08	4.45e-07
ENSDARG00000117457	126.348	-1.64778	0.292056	-5.64199	1.68e-08	4.51e-07
ENSDARG00000017676	1418.53	-0.535704	0.0949751	-5.64047	1.7e-08	4.54e-07
ENSDARG00000006923	128.586	-1.55302	0.275375	-5.63965	1.7e-08	4.56e-07
ENSDARG00000055759	480.904	0.887311	0.157423	5.63647	1.74e-08	4.64e-07
ENSDARG00000105340	557.606	0.784771	0.139243	5.63597	1.74e-08	4.64e-07
ENSDARG00000039830	302.431	1.04731	0.185831	5.63582	1.74e-08	4.64e-07
ENSDARG00000055172	183.799	1.34459	0.238694	5.63311	1.77e-08	4.71e-07
ENSDARG00000053381	376.291	-0.957019	0.169964	-5.63073	1.79e-08	4.77e-07
ENSDARG00000100904	715.229	0.681355	0.121032	5.62954	1.81e-08	4.8e-07
ENSDARG00000099371	140.567	-1.51267	0.269654	-5.60969	2.03e-08	5.37e-07
ENSDARG00000078447	869.09	2.78176	0.496107	5.60717	2.06e-08	5.45e-07
ENSDARG00000035679	118.971	1.86271	0.332242	5.60648	2.06e-08	5.46e-07
ENSDARG00000054973	424.851	-0.847957	0.151292	-5.60479	2.09e-08	5.51e-07
ENSDARG00000086877	174.212	-1.3681	0.244144	-5.60366	2.1e-08	5.53e-07
ENSDARG00000000656	162.537	1.45242	0.259193	5.60363	2.1e-08	5.53e-07
ENSDARG00000026369	162.055	1.6372	0.292391	5.59935	2.15e-08	5.66e-07
ENSDARG00000044575	235.178	1.11103	0.198574	5.59507	2.21e-08	5.79e-07
ENSDARG00000038429	2690.92	-0.528256	0.094411	-5.59528	2.2e-08	5.79e-07
ENSDARG00000101624	404.522	0.830659	0.148488	5.59411	2.22e-08	5.81e-07
ENSDARG00000102058	76.4498	2.26545	0.405277	5.58987	2.27e-08	5.95e-07
ENSDARG00000002731	167.269	-1.40924	0.252123	-5.58949	2.28e-08	5.96e-07
ENSDARG00000008976	668.141	0.694718	0.124326	5.58787	2.3e-08	6e-07
ENSDARG00000027345	331.531	0.97799	0.175159	5.58344	2.36e-08	6.15e-07
ENSDARG00000091728	364.511	0.880659	0.157793	5.5811	2.39e-08	6.23e-07
ENSDARG00000053217	246.615	1.28904	0.23098	5.58075	2.39e-08	6.23e-07
ENSDARG00000074843	104.02	-1.74771	0.313205	-5.5801	2.4e-08	6.25e-07
ENSDARG00000059323	242.765	1.11305	0.199588	5.57676	2.45e-08	6.36e-07
ENSDARG00000010478	54.0213	2.7823	0.499694	5.568	2.58e-08	6.68e-07
ENSDARG00000069734	382.112	-0.872571	0.15673	-5.56734	2.59e-08	6.7e-07
ENSDARG00000105592	94.2326	1.75161	0.314749	5.5651	2.62e-08	6.78e-07
ENSDARG00000075482	202.175	1.26105	0.226718	5.56219	2.66e-08	6.88e-07
ENSDARG00000016753	169.012	1.27484	0.229325	5.55908	2.71e-08	7e-07
ENSDARG00000097897	80.6143	-2.01645	0.362869	-5.55694	2.75e-08	7.07e-07
ENSDARG00000105223	464.244	-0.848412	0.152702	-5.55599	2.76e-08	7.1e-07
ENSDARG00000059308	192.999	1.23912	0.223023	5.55602	2.76e-08	7.1e-07
ENSDARG00000079949	292.031	1.01589	0.182905	5.55418	2.79e-08	7.16e-07
ENSDARG00000068148	135.858	-1.52692	0.275459	-5.54319	2.97e-08	7.62e-07
ENSDARG00000100741	46.9349	2.95993	0.534173	5.54115	3e-08	7.7e-07
ENSDARG00000097080	96.0147	-2.02208	0.365138	-5.53786	3.06e-08	7.83e-07
ENSDARG00000079241	138.519	1.45523	0.262979	5.53363	3.14e-08	8.01e-07
ENSDARG00000117256	168.4	-1.31013	0.236825	-5.53207	3.16e-08	8.07e-07
ENSDARG00000104118	228.028	-1.11599	0.201761	-5.53127	3.18e-08	8.1e-07
ENSDARG00000024488	154.337	1.3533	0.244955	5.52469	3.3e-08	8.4e-07
ENSDARG00000053362	292.655	-1.14093	0.206748	-5.51847	3.42e-08	8.69e-07
ENSDARG00000070109	68.7548	2.2359	0.405622	5.51228	3.54e-08	8.99e-07
ENSDARG00000112375	211.012	1.15733	0.210147	5.50723	3.65e-08	9.24e-07
ENSDARG00000102146	385.468	-0.953544	0.173154	-5.50692	3.65e-08	9.25e-07
ENSDARG00000058463	153.204	1.5385	0.279456	5.50533	3.68e-08	9.32e-07
ENSDARG00000045306	600.828	0.749802	0.136286	5.50168	3.76e-08	9.51e-07
ENSDARG00000034268	348.188	-0.915574	0.166467	-5.50003	3.8e-08	9.58e-07
ENSDARG00000100051	65.3002	-2.34506	0.426877	-5.49351	3.94e-08	9.93e-07
ENSDARG00000069920	255.541	1.05698	0.192571	5.48878	4.05e-08	1.02e-06
ENSDARG00000020785	598.019	-0.720826	0.131327	-5.48879	4.05e-08	1.02e-06
ENSDARG00000002192	160.135	-1.33292	0.242862	-5.48839	4.06e-08	1.02e-06
ENSDARG00000053068	140.034	1.4496	0.264212	5.48652	4.1e-08	1.03e-06
ENSDARG00000063917	467.406	-0.814434	0.148465	-5.48568	4.12e-08	1.03e-06
ENSDARG00000103799	393.556	0.898645	0.163916	5.48234	4.2e-08	1.05e-06
ENSDARG00000042661	37.2518	-8.32649	1.51945	-5.47995	4.25e-08	1.06e-06
ENSDARG00000004930	758.013	-0.653171	0.11928	-5.47595	4.35e-08	1.09e-06
ENSDARG00000012422	384.781	-1.08537	0.198206	-5.47598	4.35e-08	1.09e-06
ENSDARG00000003938	192.421	1.22023	0.222935	5.4735	4.41e-08	1.1e-06
ENSDARG00000039217	65.2371	2.11923	0.387224	5.47289	4.43e-08	1.1e-06
ENSDARG00000074345	297.971	1.0245	0.187343	5.46858	4.54e-08	1.13e-06
ENSDARG00000099774	196.112	1.21739	0.222656	5.46759	4.56e-08	1.13e-06
ENSDARG00000026225	85.2198	1.8267	0.334358	5.46331	4.67e-08	1.16e-06
ENSDARG00000058861	157.923	1.31216	0.240236	5.46197	4.71e-08	1.17e-06
ENSDARG00000017128	525.539	0.774306	0.141866	5.458	4.82e-08	1.19e-06
ENSDARG00000033840	348.387	-0.919137	0.168397	-5.45816	4.81e-08	1.19e-06
ENSDARG00000014083	200.778	1.26263	0.231431	5.45574	4.88e-08	1.2e-06
ENSDARG00000035324	367.033	0.91954	0.168561	5.45523	4.89e-08	1.21e-06
ENSDARG00000006353	516.658	-0.847856	0.155706	-5.44523	5.17e-08	1.27e-06
ENSDARG00000014165	515.588	0.743608	0.136615	5.44309	5.24e-08	1.29e-06
ENSDARG00000054696	223.521	1.16981	0.214935	5.4426	5.25e-08	1.29e-06
ENSDARG00000027041	119.849	-1.6001	0.294198	-5.43886	5.36e-08	1.32e-06
ENSDARG00000019307	877.45	-0.688312	0.126566	-5.43835	5.38e-08	1.32e-06
ENSDARG00000004757	814.93	-0.675583	0.124273	-5.43628	5.44e-08	1.33e-06
ENSDARG00000114133	293.072	1.00141	0.184319	5.43301	5.54e-08	1.35e-06
ENSDARG00000074869	140.616	-1.46123	0.269013	-5.43181	5.58e-08	1.36e-06
ENSDARG00000040245	604.411	0.696915	0.128417	5.42696	5.73e-08	1.4e-06
ENSDARG00000007196	136.237	1.75754	0.324067	5.42337	5.85e-08	1.42e-06
ENSDARG00000018721	95.4305	-1.81262	0.334309	-5.42197	5.89e-08	1.43e-06
ENSDARG00000010487	81.4704	2.21499	0.408685	5.4198	5.97e-08	1.45e-06
ENSDARG00000002507	250.324	-1.12151	0.207042	-5.41683	6.07e-08	1.47e-06
ENSDARG00000077559	42.421	2.85849	0.527771	5.41615	6.09e-08	1.48e-06
ENSDARG00000025350	535.164	0.723427	0.133606	5.41464	6.14e-08	1.49e-06
ENSDARG00000055052	57.3513	-2.52305	0.46602	-5.41403	6.16e-08	1.49e-06
ENSDARG00000099200	35.4851	-8.25656	1.52577	-5.41141	6.25e-08	1.51e-06
ENSDARG00000105483	338.171	1.01464	0.187589	5.40887	6.34e-08	1.53e-06
ENSDARG00000028213	2463.76	0.423292	0.0783386	5.40337	6.54e-08	1.58e-06
ENSDARG00000013240	177.178	-1.29939	0.240569	-5.40134	6.61e-08	1.59e-06
ENSDARG00000009001	160.173	1.36917	0.253649	5.39792	6.74e-08	1.62e-06
ENSDARG00000076306	121.189	-1.99636	0.369959	-5.39617	6.81e-08	1.64e-06
ENSDARG00000079553	665.721	-0.668775	0.124043	-5.39146	6.99e-08	1.68e-06
ENSDARG00000075188	78.9629	-2.20901	0.409738	-5.39128	7e-08	1.68e-06
ENSDARG00000011672	163.428	-1.55182	0.288263	-5.38336	7.31e-08	1.75e-06
ENSDARG00000013966	106.804	1.58427	0.29431	5.383	7.33e-08	1.75e-06
ENSDARG00000011418	181.609	1.24856	0.232406	5.3723	7.77e-08	1.86e-06
ENSDARG00000076309	95.0198	-1.84504	0.343616	-5.36949	7.9e-08	1.88e-06
ENSDARG00000098620	116.66	-1.81548	0.33825	-5.36727	7.99e-08	1.91e-06
ENSDARG00000019741	51.7377	2.45118	0.456951	5.36421	8.13e-08	1.94e-06
ENSDARG00000015111	209.771	1.17923	0.220077	5.35827	8.4e-08	2e-06
ENSDARG00000054259	160.457	1.25499	0.234223	5.3581	8.41e-08	2e-06
ENSDARG00000029439	414.709	0.800572	0.14953	5.35391	8.61e-08	2.04e-06
ENSDARG00000108535	189.138	1.24477	0.2325	5.35387	8.61e-08	2.04e-06
ENSDARG00000015128	2172.55	0.524442	0.0980014	5.35137	8.73e-08	2.07e-06
ENSDARG00000102171	537.207	-0.750831	0.140323	-5.35073	8.76e-08	2.07e-06
ENSDARG00000013685	90.4059	-1.78969	0.334505	-5.35027	8.78e-08	2.07e-06
ENSDARG00000031720	217.668	-1.22064	0.228636	-5.33877	9.36e-08	2.21e-06
ENSDARG00000018989	198.513	1.17927	0.220954	5.33715	9.44e-08	2.22e-06
ENSDARG00000059128	139.155	1.55263	0.29094	5.33658	9.47e-08	2.23e-06
ENSDARG00000102978	252.135	1.10006	0.206169	5.3357	9.52e-08	2.24e-06
ENSDARG00000098377	295.738	-0.936305	0.175506	-5.33489	9.56e-08	2.25e-06
ENSDARG00000043746	88.4537	-1.86827	0.350222	-5.33454	9.58e-08	2.25e-06
ENSDARG00000068820	176.127	1.64886	0.309237	5.33205	9.71e-08	2.28e-06
ENSDARG00000059567	60.853	-2.32727	0.436599	-5.33045	9.8e-08	2.29e-06
ENSDARG00000025889	113.027	1.5759	0.295972	5.32449	1.01e-07	2.37e-06
ENSDARG00000014017	141.101	1.39512	0.262068	5.32351	1.02e-07	2.38e-06
ENSDARG00000076685	169.566	-1.50304	0.28309	-5.3094	1.1e-07	2.57e-06
ENSDARG00000105641	254.466	-1.14448	0.215599	-5.30836	1.11e-07	2.58e-06
ENSDARG00000069692	94.5296	1.7679	0.333081	5.30771	1.11e-07	2.58e-06
ENSDARG00000007534	43.8632	-3.12687	0.58912	-5.3077	1.11e-07	2.58e-06
ENSDARG00000019253	311.239	-1.03075	0.194211	-5.30738	1.11e-07	2.58e-06
ENSDARG00000043093	68.1025	-2.14087	0.403552	-5.30506	1.13e-07	2.61e-06
ENSDARG00000012071	111.454	-1.64681	0.310474	-5.30418	1.13e-07	2.62e-06
ENSDARG00000025089	253.134	-1.0303	0.19427	-5.30343	1.14e-07	2.63e-06
ENSDARG00000095863	32.7972	-8.14298	1.53556	-5.30293	1.14e-07	2.63e-06
ENSDARG00000112967	133.834	1.48072	0.27922	5.30304	1.14e-07	2.63e-06
ENSDARG00000035682	421.909	-0.920363	0.173709	-5.29832	1.17e-07	2.7e-06
ENSDARG00000037038	169.271	1.55836	0.294296	5.29521	1.19e-07	2.74e-06
ENSDARG00000041493	174.246	1.2471	0.235587	5.29356	1.2e-07	2.76e-06
ENSDARG00000089922	44.9145	2.77827	0.524942	5.29254	1.21e-07	2.77e-06
ENSDARG00000074451	68.6909	3.17544	0.599979	5.29258	1.21e-07	2.77e-06
ENSDARG00000070553	88.5029	1.73977	0.32886	5.2903	1.22e-07	2.8e-06
ENSDARG00000103994	732.334	0.635636	0.120172	5.28938	1.23e-07	2.81e-06
ENSDARG00000038141	1794.8	-0.448583	0.0848366	-5.28761	1.24e-07	2.84e-06
ENSDARG00000104172	32.9826	-4.31234	0.815619	-5.28721	1.24e-07	2.84e-06
ENSDARG00000103470	37.0333	2.96238	0.560295	5.28718	1.24e-07	2.84e-06
ENSDARG00000102417	166.506	1.23892	0.23456	5.28188	1.28e-07	2.92e-06
ENSDARG00000016754	81.6518	1.87296	0.354628	5.28148	1.28e-07	2.92e-06
ENSDARG00000020364	31.9213	-8.10362	1.53479	-5.27995	1.29e-07	2.94e-06
ENSDARG00000068275	105.936	-1.62115	0.307051	-5.27975	1.29e-07	2.94e-06
ENSDARG00000009341	53.0681	2.29451	0.434733	5.27799	1.31e-07	2.97e-06
ENSDARG00000110035	2285.96	-0.501843	0.0951048	-5.27674	1.32e-07	2.98e-06
ENSDARG00000109755	772.563	0.651357	0.123493	5.27443	1.33e-07	3.02e-06
ENSDARG00000071024	31.9439	-8.10456	1.53735	-5.27178	1.35e-07	3.06e-06
ENSDARG00000009544	3335.21	-0.516249	0.0979386	-5.27114	1.36e-07	3.07e-06
ENSDARG00000014624	29.8189	6.25803	1.18824	5.26663	1.39e-07	3.14e-06
ENSDARG00000031511	236.375	1.05295	0.199953	5.26597	1.39e-07	3.15e-06
ENSDARG00000100738	32.4404	-4.63817	0.881492	-5.26173	1.43e-07	3.22e-06
ENSDARG00000013333	170.05	1.25981	0.23954	5.2593	1.45e-07	3.26e-06
ENSDARG00000105561	51.053	2.94247	0.55973	5.25694	1.46e-07	3.3e-06
ENSDARG00000003757	123.036	1.75411	0.334366	5.24608	1.55e-07	3.49e-06
ENSDARG00000012513	1036.51	-0.53241	0.101555	-5.24256	1.58e-07	3.56e-06
ENSDARG00000026577	58.8597	2.27534	0.43407	5.24188	1.59e-07	3.56e-06
ENSDARG00000068621	177.942	-1.25126	0.239319	-5.22843	1.71e-07	3.83e-06
ENSDARG00000035634	81.5344	1.87166	0.358341	5.22314	1.76e-07	3.94e-06
ENSDARG00000069735	231.485	-1.40295	0.268786	-5.21958	1.79e-07	4.01e-06
ENSDARG00000101181	265.793	0.972622	0.186388	5.21827	1.81e-07	4.03e-06
ENSDARG00000023290	544.741	0.886278	0.169931	5.21553	1.83e-07	4.09e-06
ENSDARG00000079605	101.352	1.71623	0.32908	5.21523	1.84e-07	4.09e-06
ENSDARG00000089066	71.5825	-2.01785	0.386995	-5.21415	1.85e-07	4.11e-06
ENSDARG00000070873	1330.05	0.508507	0.0975679	5.21183	1.87e-07	4.16e-06
ENSDARG00000114405	951.425	0.570162	0.1094	5.21173	1.87e-07	4.16e-06
ENSDARG00000038066	76.2296	2.00943	0.385627	5.2108	1.88e-07	4.17e-06
ENSDARG00000102106	820.514	-0.593091	0.113978	-5.20356	1.96e-07	4.33e-06
ENSDARG00000053912	155.809	1.23793	0.238034	5.20063	1.99e-07	4.4e-06
ENSDARG00000074544	96.4409	2.35311	0.452977	5.19478	2.05e-07	4.53e-06
ENSDARG00000074749	213.594	-1.1031	0.212463	-5.19198	2.08e-07	4.6e-06
ENSDARG00000035719	973.356	0.59964	0.115517	5.19093	2.09e-07	4.62e-06
ENSDARG00000002235	327.64	-1.01261	0.195307	-5.18472	2.16e-07	4.77e-06
ENSDARG00000039647	42.1726	-2.91183	0.562255	-5.17884	2.23e-07	4.92e-06
ENSDARG00000037158	69.5054	2.00168	0.386974	5.17265	2.31e-07	5.08e-06
ENSDARG00000020893	2736.82	0.476366	0.0921844	5.16753	2.37e-07	5.21e-06
ENSDARG00000095592	79.9403	-2.15881	0.41799	-5.16473	2.41e-07	5.29e-06
ENSDARG00000042221	356.471	0.825718	0.159892	5.16422	2.41e-07	5.3e-06
ENSDARG00000053241	205.687	-1.21809	0.235899	-5.1636	2.42e-07	5.3e-06
ENSDARG00000038424	94.7594	-1.76987	0.342763	-5.16354	2.42e-07	5.3e-06
ENSDARG00000052480	229.33	1.0953	0.212184	5.16201	2.44e-07	5.34e-06
ENSDARG00000032575	845.818	0.689043	0.133492	5.16167	2.45e-07	5.35e-06
ENSDARG00000033597	194.407	1.16359	0.225437	5.1615	2.45e-07	5.35e-06
ENSDARG00000100131	107.55	1.54426	0.299592	5.15452	2.54e-07	5.54e-06
ENSDARG00000090850	119.015	-4.94731	0.960802	-5.14915	2.62e-07	5.7e-06
ENSDARG00000025428	2452.78	-0.404414	0.0786696	-5.14066	2.74e-07	5.96e-06
ENSDARG00000043970	317.861	1.14194	0.222279	5.13744	2.78e-07	6.05e-06
ENSDARG00000018351	35.6975	-5.83888	1.13771	-5.13212	2.86e-07	6.22e-06
ENSDARG00000053344	107.785	-1.69684	0.330725	-5.13066	2.89e-07	6.26e-06
ENSDARG00000096586	28.2534	-7.92769	1.54752	-5.12285	3.01e-07	6.51e-06
ENSDARG00000056314	28.2534	-7.92769	1.54752	-5.12285	3.01e-07	6.51e-06
ENSDARG00000058734	317.836	1.09282	0.213389	5.12128	3.03e-07	6.56e-06
ENSDARG00000006456	66.9565	-2.18263	0.426453	-5.11809	3.09e-07	6.67e-06
ENSDARG00000062479	54.0571	-2.41048	0.471136	-5.11632	3.12e-07	6.72e-06
ENSDARG00000103833	43.7276	-3.14073	0.613987	-5.11531	3.13e-07	6.75e-06
ENSDARG00000041799	302.105	-1.21091	0.236741	-5.11489	3.14e-07	6.76e-06
ENSDARG00000038695	393.335	0.791987	0.154869	5.11391	3.16e-07	6.78e-06
ENSDARG00000002659	357.075	0.895211	0.175058	5.1138	3.16e-07	6.78e-06
ENSDARG00000017653	747.775	0.585226	0.114518	5.11032	3.22e-07	6.9e-06
ENSDARG00000052816	174.355	1.27009	0.248584	5.1093	3.23e-07	6.93e-06
ENSDARG00000061328	171.611	-1.1964	0.234295	-5.10638	3.28e-07	7.03e-06
ENSDARG00000043511	255.644	1.02184	0.200126	5.10598	3.29e-07	7.04e-06
ENSDARG00000103919	243.097	1.30066	0.254735	5.10594	3.29e-07	7.04e-06
ENSDARG00000104537	713.207	0.607294	0.118973	5.10447	3.32e-07	7.08e-06
ENSDARG00000042821	134.615	1.55317	0.304382	5.10269	3.35e-07	7.14e-06
ENSDARG00000090416	129.67	-1.46056	0.286304	-5.10142	3.37e-07	7.18e-06
ENSDARG00000045129	342.473	-1.04852	0.205543	-5.10125	3.37e-07	7.18e-06
ENSDARG00000015793	141.13	-1.35874	0.266364	-5.10105	3.38e-07	7.18e-06
ENSDARG00000042252	144.329	1.27323	0.249751	5.098	3.43e-07	7.29e-06
ENSDARG00000096932	50.161	-2.99807	0.588156	-5.09741	3.44e-07	7.3e-06
ENSDARG00000001818	27.7052	-7.89931	1.54966	-5.09746	3.44e-07	7.3e-06
ENSDARG00000098595	210.962	1.04677	0.205446	5.09512	3.49e-07	7.38e-06
ENSDARG00000099663	132.571	1.33844	0.262709	5.09478	3.49e-07	7.39e-06
ENSDARG00000083325	8085.11	-1.39496	0.273835	-5.09415	3.5e-07	7.4e-06
ENSDARG00000017255	82.6746	1.80701	0.354745	5.09383	3.51e-07	7.41e-06
ENSDARG00000015070	43.9792	2.7937	0.548869	5.08993	3.58e-07	7.56e-06
ENSDARG00000076119	94.0813	-1.69064	0.332169	-5.08971	3.59e-07	7.56e-06
ENSDARG00000041483	227.136	-1.02705	0.201811	-5.08916	3.6e-07	7.57e-06
ENSDARG00000056557	534.637	0.739138	0.145276	5.08782	3.62e-07	7.62e-06
ENSDARG00000025375	300.99	0.866522	0.170346	5.08682	3.64e-07	7.65e-06
ENSDARG00000070844	59.907	-2.1761	0.427854	-5.08607	3.66e-07	7.67e-06
ENSDARG00000012534	125.977	1.40892	0.277084	5.08482	3.68e-07	7.72e-06
ENSDARG00000075697	215.115	-1.32706	0.261223	-5.08018	3.77e-07	7.9e-06
ENSDARG00000055543	521.658	-0.736893	0.145075	-5.0794	3.79e-07	7.92e-06
ENSDARG00000005924	174.293	-1.26209	0.24859	-5.077	3.83e-07	8.02e-06
ENSDARG00000095434	165.77	-1.29678	0.255585	-5.0738	3.9e-07	8.14e-06
ENSDARG00000058753	90.3762	1.65046	0.325357	5.07277	3.92e-07	8.18e-06
ENSDARG00000009018	269.723	1.08826	0.214645	5.07006	3.98e-07	8.29e-06
ENSDARG00000094809	158.606	-1.22988	0.242644	-5.06869	4.01e-07	8.34e-06
ENSDARG00000100872	193.922	-1.39909	0.276086	-5.06759	4.03e-07	8.38e-06
ENSDARG00000008060	154.578	-1.43199	0.282651	-5.06628	4.06e-07	8.43e-06
ENSDARG00000008383	470.38	0.760481	0.150219	5.06249	4.14e-07	8.59e-06
ENSDARG00000092693	4644.38	0.381454	0.0753574	5.06193	4.15e-07	8.61e-06
ENSDARG00000074695	85.5912	-2.1947	0.433758	-5.05973	4.2e-07	8.7e-06
ENSDARG00000076590	102.76	1.51826	0.300325	5.05539	4.3e-07	8.86e-06
ENSDARG00000062350	55.1671	-2.53701	0.501788	-5.05593	4.28e-07	8.86e-06
ENSDARG00000007216	338.301	0.893699	0.176776	5.05554	4.29e-07	8.86e-06
ENSDARG00000054530	140.658	1.37854	0.272668	5.05574	4.29e-07	8.86e-06
ENSDARG00000079056	261.87	-1.03396	0.20464	-5.05259	4.36e-07	8.99e-06
ENSDARG00000105098	59.997	2.17739	0.431018	5.05175	4.38e-07	9.01e-06
ENSDARG00000037655	1117.63	0.512014	0.101351	5.05187	4.37e-07	9.01e-06
ENSDARG00000097556	352.81	0.906274	0.17951	5.04859	4.45e-07	9.15e-06
ENSDARG00000070835	450.872	-1.03173	0.204407	-5.04744	4.48e-07	9.19e-06
ENSDARG00000070297	235.884	0.978308	0.193823	5.04744	4.48e-07	9.19e-06
ENSDARG00000033160	706.406	-0.606589	0.12019	-5.04692	4.49e-07	9.2e-06
ENSDARG00000018637	1192.43	0.587493	0.116418	5.04641	4.5e-07	9.22e-06
ENSDARG00000092057	34.8446	3.18276	0.630814	5.04549	4.52e-07	9.25e-06
ENSDARG00000093068	26.5636	-7.83858	1.55507	-5.04067	4.64e-07	9.48e-06
ENSDARG00000103129	199.205	-1.54022	0.305649	-5.03918	4.68e-07	9.55e-06
ENSDARG00000089913	149.256	-1.28926	0.25586	-5.03893	4.68e-07	9.55e-06
ENSDARG00000051816	146.517	1.47991	0.294127	5.03153	4.87e-07	9.92e-06
ENSDARG00000030376	38.7068	-3.14485	0.625202	-5.03014	4.9e-07	9.98e-06
ENSDARG00000011841	356.517	1.15342	0.229421	5.02754	4.97e-07	1.01e-05
ENSDARG00000030177	66.7263	1.99441	0.396689	5.02765	4.97e-07	1.01e-05
ENSDARG00000078468	87.1315	-1.7587	0.350138	-5.02288	5.09e-07	1.03e-05
ENSDARG00000035860	2352.92	0.571406	0.113804	5.02096	5.14e-07	1.04e-05
ENSDARG00000105096	32.2077	-4.36316	0.869264	-5.01937	5.18e-07	1.05e-05
ENSDARG00000036162	406.39	0.781998	0.155834	5.01816	5.22e-07	1.06e-05
ENSDARG00000102722	26.6754	-7.84499	1.56343	-5.01781	5.23e-07	1.06e-05
ENSDARG00000002127	235.887	-1.31832	0.262798	-5.01648	5.26e-07	1.06e-05
ENSDARG00000021866	390.464	0.75856	0.151353	5.01185	5.39e-07	1.09e-05
ENSDARG00000021372	874.18	-0.576378	0.115007	-5.01166	5.4e-07	1.09e-05
ENSDARG00000074075	142.294	-1.40527	0.280458	-5.01063	5.43e-07	1.09e-05
ENSDARG00000098538	55.4615	-2.32148	0.463392	-5.00976	5.45e-07	1.1e-05
ENSDARG00000071701	90.399	1.6911	0.337586	5.0094	5.46e-07	1.1e-05
ENSDARG00000003091	505.144	-0.916132	0.182917	-5.00845	5.49e-07	1.1e-05
ENSDARG00000059906	2166.76	-0.411825	0.0823111	-5.00327	5.64e-07	1.13e-05
ENSDARG00000056328	135.782	1.31268	0.262432	5.00199	5.67e-07	1.14e-05
ENSDARG00000103519	232.46	-1.20276	0.240532	-5.00042	5.72e-07	1.15e-05
ENSDARG00000041595	27.0271	-7.86324	1.57293	-4.9991	5.76e-07	1.15e-05
ENSDARG00000092553	5314.14	0.360341	0.0721263	4.99598	5.85e-07	1.17e-05
ENSDARG00000075989	496.377	0.739035	0.147938	4.99557	5.87e-07	1.17e-05
ENSDARG00000017741	445.631	0.709335	0.142022	4.99454	5.9e-07	1.18e-05
ENSDARG00000029230	26.2888	-7.82395	1.56694	-4.99313	5.94e-07	1.18e-05
ENSDARG00000000103	254.954	-1.06005	0.212314	-4.99286	5.95e-07	1.18e-05
ENSDARG00000069378	125.442	-1.44374	0.289187	-4.99241	5.96e-07	1.19e-05
ENSDARG00000046107	114.267	-1.55392	0.311454	-4.98923	6.06e-07	1.2e-05
ENSDARG00000014817	187.361	1.09694	0.219996	4.9862	6.16e-07	1.22e-05
ENSDARG00000087554	70.5266	1.88256	0.377543	4.98635	6.15e-07	1.22e-05
ENSDARG00000077641	256.939	-0.964563	0.193736	-4.97876	6.4e-07	1.27e-05
ENSDARG00000078416	55.4847	-2.48658	0.499498	-4.97815	6.42e-07	1.27e-05
ENSDARG00000114355	149.481	-4.35562	0.87503	-4.97768	6.44e-07	1.27e-05
ENSDARG00000036840	3545.52	0.376313	0.0755979	4.97783	6.43e-07	1.27e-05
ENSDARG00000087697	106.89	-1.51662	0.304943	-4.97345	6.58e-07	1.3e-05
ENSDARG00000011740	149.137	1.28314	0.258438	4.96497	6.87e-07	1.36e-05
ENSDARG00000019808	464.315	-0.836498	0.168604	-4.96131	7e-07	1.38e-05
ENSDARG00000054451	174.091	-1.70089	0.342839	-4.96118	7.01e-07	1.38e-05
ENSDARG00000056059	65.7724	1.96353	0.395786	4.96109	7.01e-07	1.38e-05
ENSDARG00000077138	137.951	1.28783	0.259583	4.96113	7.01e-07	1.38e-05
ENSDARG00000044132	119.304	-1.71114	0.344948	-4.96059	7.03e-07	1.38e-05
ENSDARG00000029510	234.856	0.952668	0.192093	4.95941	7.07e-07	1.39e-05
ENSDARG00000025218	183.515	1.27412	0.256906	4.95949	7.07e-07	1.39e-05
ENSDARG00000016239	95.3083	1.67224	0.337504	4.95472	7.24e-07	1.42e-05
ENSDARG00000076144	313.268	-0.858738	0.173359	-4.95354	7.29e-07	1.43e-05
ENSDARG00000058389	96.6583	-1.6025	0.32357	-4.95256	7.32e-07	1.43e-05
ENSDARG00000101560	226.229	0.991101	0.200147	4.95188	7.35e-07	1.43e-05
ENSDARG00000030933	279.708	-0.912986	0.184651	-4.9444	7.64e-07	1.49e-05
ENSDARG00000100906	260.52	0.954252	0.193086	4.94211	7.73e-07	1.51e-05
ENSDARG00000042613	24.7833	-7.73879	1.56924	-4.93155	8.16e-07	1.59e-05
ENSDARG00000075555	74.194	-1.83251	0.371951	-4.92675	8.36e-07	1.63e-05
ENSDARG00000044299	134.108	1.34304	0.272697	4.92501	8.44e-07	1.64e-05
ENSDARG00000091847	52.6558	-2.42316	0.492033	-4.9248	8.44e-07	1.64e-05
ENSDARG00000022183	46.4597	2.573	0.522536	4.92406	8.48e-07	1.64e-05
ENSDARG00000059654	1175.6	0.544845	0.110657	4.92373	8.49e-07	1.65e-05
ENSDARG00000109358	57.7785	-2.45204	0.498123	-4.92256	8.54e-07	1.65e-05
ENSDARG00000042010	24.4148	-7.71712	1.56853	-4.91997	8.66e-07	1.67e-05
ENSDARG00000062929	1005.23	0.564041	0.114654	4.91949	8.68e-07	1.68e-05
ENSDARG00000035741	88.2028	1.67852	0.341366	4.91707	8.78e-07	1.7e-05
ENSDARG00000075682	27.0403	3.43244	0.698239	4.91586	8.84e-07	1.71e-05
ENSDARG00000058538	163.264	1.20806	0.245885	4.91309	8.97e-07	1.73e-05
ENSDARG00000000241	82.5868	-1.76107	0.359261	-4.90193	9.49e-07	1.83e-05
ENSDARG00000103433	1811.03	0.424211	0.0865375	4.90204	9.48e-07	1.83e-05
ENSDARG00000091926	77.8892	1.70318	0.347603	4.89978	9.59e-07	1.84e-05
ENSDARG00000091215	130.349	1.32841	0.271145	4.89926	9.62e-07	1.85e-05
ENSDARG00000004714	221.943	-1.16135	0.237124	-4.89765	9.7e-07	1.86e-05
ENSDARG00000002197	28.3964	-4.88652	0.997708	-4.89775	9.69e-07	1.86e-05
ENSDARG00000063612	130.754	-1.33795	0.273236	-4.89667	9.75e-07	1.87e-05
ENSDARG00000005643	109.686	1.39955	0.285898	4.89528	9.82e-07	1.88e-05
ENSDARG00000110135	26.0367	-7.8102	1.59671	-4.89143	1e-06	1.91e-05
ENSDARG00000042677	49.4654	-2.5181	0.515086	-4.88871	1.02e-06	1.94e-05
ENSDARG00000105134	83.7106	1.64492	0.336763	4.88449	1.04e-06	1.98e-05
ENSDARG00000070386	234.148	0.959176	0.196522	4.88075	1.06e-06	2.01e-05
ENSDARG00000019062	167.011	1.14247	0.234227	4.8776	1.07e-06	2.04e-05
ENSDARG00000039578	211.639	1.00485	0.206132	4.8748	1.09e-06	2.07e-05
ENSDARG00000063187	126.625	1.40646	0.288534	4.8745	1.09e-06	2.07e-05
ENSDARG00000016630	168.707	1.12042	0.229938	4.87269	1.1e-06	2.09e-05
ENSDARG00000001210	65.0006	1.84883	0.379838	4.86741	1.13e-06	2.15e-05
ENSDARG00000028618	541.978	-0.839889	0.172578	-4.86674	1.13e-06	2.15e-05
ENSDARG00000076401	76.2702	2.35174	0.483564	4.86335	1.15e-06	2.19e-05
ENSDARG00000104225	443.861	-0.725407	0.149217	-4.86144	1.17e-06	2.21e-05
ENSDARG00000103404	86.0151	1.63051	0.335449	4.86067	1.17e-06	2.21e-05
ENSDARG00000014517	245.153	0.924726	0.190282	4.85977	1.18e-06	2.22e-05
ENSDARG00000006112	620.707	0.675397	0.139019	4.85829	1.18e-06	2.23e-05
ENSDARG00000059472	143.358	-1.37932	0.28398	-4.85708	1.19e-06	2.25e-05
ENSDARG00000103720	2091.45	-0.605431	0.124702	-4.85504	1.2e-06	2.27e-05
ENSDARG00000018002	105.388	1.46168	0.301211	4.85268	1.22e-06	2.29e-05
ENSDARG00000057529	43.8236	2.51554	0.519229	4.84475	1.27e-06	2.38e-05
ENSDARG00000024522	108.048	1.42283	0.29379	4.84302	1.28e-06	2.4e-05
ENSDARG00000029463	56.7476	-2.15508	0.445007	-4.8428	1.28e-06	2.4e-05
ENSDARG00000098515	224.922	1.15218	0.238082	4.83942	1.3e-06	2.44e-05
ENSDARG00000059738	168.553	-1.14469	0.236621	-4.83765	1.31e-06	2.46e-05
ENSDARG00000013522	23.1568	-7.64041	1.57956	-4.83707	1.32e-06	2.46e-05
ENSDARG00000017180	569.146	-0.634562	0.131186	-4.83712	1.32e-06	2.46e-05
ENSDARG00000063095	131.284	-1.36833	0.28295	-4.83596	1.33e-06	2.48e-05
ENSDARG00000008388	395.151	-0.745046	0.154093	-4.83504	1.33e-06	2.48e-05
ENSDARG00000042094	315.743	1.02785	0.212582	4.8351	1.33e-06	2.48e-05
ENSDARG00000105104	56.0003	-2.72931	0.565202	-4.82892	1.37e-06	2.56e-05
ENSDARG00000030530	132.585	-1.31456	0.272336	-4.82699	1.39e-06	2.58e-05
ENSDARG00000036073	119.608	-1.36849	0.28361	-4.82524	1.4e-06	2.6e-05
ENSDARG00000081270	329007	-0.74986	0.155465	-4.82334	1.41e-06	2.62e-05
ENSDARG00000017058	127.69	1.29665	0.268895	4.82214	1.42e-06	2.64e-05
ENSDARG00000067850	1122.82	-0.579135	0.120111	-4.82165	1.42e-06	2.64e-05
ENSDARG00000035678	133.547	1.26242	0.261831	4.82152	1.42e-06	2.64e-05
ENSDARG00000103351	48.443	2.33092	0.483501	4.82093	1.43e-06	2.65e-05
ENSDARG00000102456	22.5408	-7.60172	1.57708	-4.82014	1.43e-06	2.65e-05
ENSDARG00000018426	316.018	0.835955	0.173673	4.81339	1.48e-06	2.74e-05
ENSDARG00000058821	121.337	-1.48389	0.308436	-4.81102	1.5e-06	2.77e-05
ENSDARG00000017338	242.441	-0.988198	0.205486	-4.80908	1.52e-06	2.8e-05
ENSDARG00000016319	22.8595	-7.62229	1.5862	-4.80538	1.54e-06	2.85e-05
ENSDARG00000045514	381.716	0.746839	0.155511	4.80248	1.57e-06	2.89e-05
ENSDARG00000115875	1026.83	0.545108	0.113545	4.8008	1.58e-06	2.91e-05
ENSDARG00000036086	87.5023	-1.64461	0.342906	-4.79609	1.62e-06	2.98e-05
ENSDARG00000055036	22.4865	-7.59852	1.58584	-4.79149	1.66e-06	3.04e-05
ENSDARG00000013250	231.476	1.04942	0.219087	4.78996	1.67e-06	3.06e-05
ENSDARG00000010252	199.633	1.00117	0.209163	4.78654	1.7e-06	3.11e-05
ENSDARG00000070567	29.5809	-5.50021	1.14998	-4.78285	1.73e-06	3.17e-05
ENSDARG00000009136	211.593	-1.22394	0.256009	-4.78085	1.75e-06	3.2e-05
ENSDARG00000083937	288.444	-1.00417	0.210163	-4.77805	1.77e-06	3.24e-05
ENSDARG00000021086	37.3234	2.57971	0.540477	4.77302	1.81e-06	3.32e-05
ENSDARG00000038405	21.7857	-7.55252	1.58277	-4.77171	1.83e-06	3.34e-05
ENSDARG00000040874	386.735	-0.80693	0.16916	-4.7702	1.84e-06	3.36e-05
ENSDARG00000043257	249.403	-0.919595	0.192812	-4.76939	1.85e-06	3.37e-05
ENSDARG00000056856	387.858	-0.730961	0.153283	-4.76869	1.85e-06	3.37e-05
ENSDARG00000004296	40.2845	-7.00089	1.46808	-4.76875	1.85e-06	3.37e-05
ENSDARG00000061242	488.948	-0.706417	0.148244	-4.76525	1.89e-06	3.43e-05
ENSDARG00000097738	93.9753	-2.39044	0.50167	-4.76497	1.89e-06	3.43e-05
ENSDARG00000018524	1726.05	-0.433131	0.0909166	-4.76405	1.9e-06	3.44e-05
ENSDARG00000056885	120.325	-1.40423	0.294797	-4.76337	1.9e-06	3.45e-05
ENSDARG00000017744	84.4808	1.77499	0.372774	4.76158	1.92e-06	3.48e-05
ENSDARG00000024654	46.5883	2.52941	0.531255	4.76119	1.92e-06	3.48e-05
ENSDARG00000015385	161.229	1.11231	0.233625	4.76108	1.93e-06	3.48e-05
ENSDARG00000012234	83.3972	1.65838	0.348409	4.75987	1.94e-06	3.5e-05
ENSDARG00000002494	292.945	0.85896	0.180479	4.75934	1.94e-06	3.51e-05
ENSDARG00000100725	152.009	-1.21526	0.255585	-4.75482	1.99e-06	3.58e-05
ENSDARG00000105239	116.82	-1.38068	0.290449	-4.75362	2e-06	3.6e-05
ENSDARG00000075817	42.2825	-2.53973	0.534271	-4.75365	2e-06	3.6e-05
ENSDARG00000000857	226.339	0.98612	0.207468	4.75313	2e-06	3.6e-05
ENSDARG00000077383	848.939	-0.523063	0.110098	-4.75087	2.03e-06	3.64e-05
ENSDARG00000058556	836.799	0.556066	0.117068	4.74994	2.03e-06	3.66e-05
ENSDARG00000029480	130.319	-1.43164	0.301485	-4.74861	2.05e-06	3.68e-05
ENSDARG00000001857	208.799	-1.02546	0.216142	-4.74437	2.09e-06	3.75e-05
ENSDARG00000043658	247.133	-0.997369	0.210222	-4.74437	2.09e-06	3.75e-05
ENSDARG00000043770	27.4968	-4.87471	1.02771	-4.74326	2.1e-06	3.77e-05
ENSDARG00000114314	27.9487	3.47577	0.733072	4.74138	2.12e-06	3.79e-05
ENSDARG00000103163	215.813	0.976776	0.20601	4.74141	2.12e-06	3.79e-05
ENSDARG00000109437	281.961	-0.981908	0.207132	-4.7405	2.13e-06	3.81e-05
ENSDARG00000043474	41.5432	-2.73955	0.577982	-4.73985	2.14e-06	3.82e-05
ENSDARG00000078072	86.8376	-1.65597	0.349502	-4.73807	2.16e-06	3.85e-05
ENSDARG00000075133	41.8619	-2.75287	0.581473	-4.73431	2.2e-06	3.92e-05
ENSDARG00000052377	129.048	1.27216	0.268726	4.73405	2.2e-06	3.92e-05
ENSDARG00000105503	146.079	-1.20404	0.254344	-4.73389	2.2e-06	3.92e-05
ENSDARG00000075687	200.219	1.10211	0.232918	4.73174	2.23e-06	3.96e-05
ENSDARG00000076838	21.4354	-7.52896	1.5916	-4.73044	2.24e-06	3.98e-05
ENSDARG00000025147	1226.52	-0.455513	0.0963666	-4.72688	2.28e-06	4.04e-05
ENSDARG00000059630	79.8222	1.63482	0.346339	4.72028	2.36e-06	4.17e-05
ENSDARG00000035632	51.5685	2.33308	0.494295	4.72002	2.36e-06	4.18e-05
ENSDARG00000044010	168.109	-1.21242	0.256921	-4.71904	2.37e-06	4.19e-05
ENSDARG00000011876	145.151	1.3407	0.284417	4.71387	2.43e-06	4.3e-05
ENSDARG00000092580	574.37	0.650929	0.138096	4.71359	2.43e-06	4.3e-05
ENSDARG00000052348	218.129	1.14279	0.242454	4.71341	2.44e-06	4.3e-05
ENSDARG00000089663	138.762	1.22704	0.260439	4.71142	2.46e-06	4.34e-05
ENSDARG00000003866	996.442	0.524349	0.111317	4.71044	2.47e-06	4.35e-05
ENSDARG00000013687	81.0276	-1.66319	0.353087	-4.71042	2.47e-06	4.35e-05
ENSDARG00000093572	221.441	-1.08881	0.231206	-4.70927	2.49e-06	4.37e-05
ENSDARG00000037870	16797.6	-0.352498	0.0748502	-4.70938	2.48e-06	4.37e-05
ENSDARG00000070597	49.6401	-2.32117	0.492922	-4.70899	2.49e-06	4.37e-05
ENSDARG00000038446	289.366	-0.912047	0.19376	-4.7071	2.51e-06	4.41e-05
ENSDARG00000052012	28.0626	-3.8543	0.818899	-4.70668	2.52e-06	4.41e-05
ENSDARG00000099843	356.472	-0.77191	0.164022	-4.70614	2.52e-06	4.42e-05
ENSDARG00000062017	50.3483	2.1961	0.467081	4.70176	2.58e-06	4.51e-05
ENSDARG00000089368	466.695	-0.739619	0.157414	-4.69854	2.62e-06	4.58e-05
ENSDARG00000055751	5086.77	-0.35133	0.0747973	-4.69709	2.64e-06	4.61e-05
ENSDARG00000095949	30.6354	3.16326	0.673648	4.69571	2.66e-06	4.64e-05
ENSDARG00000029064	362.819	0.73658	0.156891	4.69486	2.67e-06	4.65e-05
ENSDARG00000077760	68.7514	1.74272	0.371234	4.6944	2.67e-06	4.66e-05
ENSDARG00000019235	157.543	-1.20089	0.255911	-4.69263	2.7e-06	4.69e-05
ENSDARG00000045228	166.139	1.53266	0.3266	4.69278	2.7e-06	4.69e-05
ENSDARG00000104420	426.299	-0.96156	0.204958	-4.6915	2.71e-06	4.71e-05
ENSDARG00000055278	20.7786	-7.48452	1.59592	-4.68978	2.73e-06	4.75e-05
ENSDARG00000077533	712.872	0.543338	0.115905	4.68778	2.76e-06	4.79e-05
ENSDARG00000009851	35.5295	-3.00884	0.641854	-4.68773	2.76e-06	4.79e-05
ENSDARG00000045768	365.956	-0.814757	0.173857	-4.68637	2.78e-06	4.82e-05
ENSDARG00000014239	515.882	0.637043	0.136034	4.68298	2.83e-06	4.89e-05
ENSDARG00000055874	219.34	-1.19019	0.254158	-4.68287	2.83e-06	4.89e-05
ENSDARG00000079788	73.8502	-1.93703	0.413699	-4.68223	2.84e-06	4.9e-05
ENSDARG00000044935	362.089	-0.741125	0.158298	-4.68182	2.84e-06	4.9e-05
ENSDARG00000045064	259.646	-1.14247	0.244017	-4.68192	2.84e-06	4.9e-05
ENSDARG00000077785	154.589	-1.15333	0.246335	-4.68196	2.84e-06	4.9e-05
ENSDARG00000007678	111.392	-1.38035	0.295013	-4.67897	2.88e-06	4.97e-05
ENSDARG00000042658	80.7381	1.65121	0.353074	4.67668	2.92e-06	5.02e-05
ENSDARG00000053254	1816.9	-0.474054	0.101381	-4.67597	2.93e-06	5.03e-05
ENSDARG00000021987	3528.74	0.38063	0.0814066	4.67567	2.93e-06	5.03e-05
ENSDARG00000068732	204.023	-1.05028	0.224821	-4.67163	2.99e-06	5.13e-05
ENSDARG00000103789	71.8438	2.27325	0.486861	4.66919	3.02e-06	5.19e-05
ENSDARG00000033307	102.665	-1.45302	0.311429	-4.66566	3.08e-06	5.27e-05
ENSDARG00000044627	64.9753	2.04438	0.4382	4.6654	3.08e-06	5.28e-05
ENSDARG00000019917	125.465	-1.28174	0.274931	-4.66203	3.13e-06	5.36e-05
ENSDARG00000041685	20.2802	-7.44908	1.59862	-4.65969	3.17e-06	5.42e-05
ENSDARG00000117034	130.293	-1.41624	0.304038	-4.65811	3.19e-06	5.45e-05
ENSDARG00000041435	1093.55	0.519702	0.111614	4.65624	3.22e-06	5.5e-05
ENSDARG00000100697	263.245	1.19981	0.257764	4.65467	3.24e-06	5.54e-05
ENSDARG00000043719	27.1848	-5.40951	1.16265	-4.65274	3.28e-06	5.58e-05
ENSDARG00000078902	27.479	-3.76358	0.808889	-4.65278	3.27e-06	5.58e-05
ENSDARG00000037359	31.1349	4.9947	1.07357	4.6524	3.28e-06	5.58e-05
ENSDARG00000004906	155.949	1.19234	0.25642	4.64995	3.32e-06	5.64e-05
ENSDARG00000073893	130.698	1.28702	0.276777	4.65	3.32e-06	5.64e-05
ENSDARG00000070025	255.852	-0.949556	0.204214	-4.64981	3.32e-06	5.64e-05
ENSDARG00000093671	133.41	1.20923	0.260174	4.64776	3.36e-06	5.69e-05
ENSDARG00000077920	36.6237	-2.76212	0.594421	-4.64674	3.37e-06	5.72e-05
ENSDARG00000067545	34.9225	-2.98111	0.641854	-4.64453	3.41e-06	5.77e-05
ENSDARG00000062552	295.991	0.796313	0.171467	4.64413	3.42e-06	5.78e-05
ENSDARG00000026500	19.8574	-7.41892	1.59766	-4.64361	3.42e-06	5.79e-05
ENSDARG00000018259	64.2061	-2.13213	0.459227	-4.64286	3.44e-06	5.8e-05
ENSDARG00000005840	242.163	0.894499	0.192747	4.64079	3.47e-06	5.85e-05
ENSDARG00000007697	84.2299	-1.89364	0.408029	-4.64095	3.47e-06	5.85e-05
ENSDARG00000045391	47.4006	2.14051	0.461356	4.63961	3.49e-06	5.88e-05
ENSDARG00000039208	73.9806	1.79698	0.387728	4.63464	3.58e-06	6.02e-05
ENSDARG00000074546	133.272	1.25076	0.269965	4.63306	3.6e-06	6.06e-05
ENSDARG00000087196	143.1	-1.27424	0.275407	-4.62677	3.71e-06	6.24e-05
ENSDARG00000030844	155.845	-1.17942	0.254905	-4.62688	3.71e-06	6.24e-05
ENSDARG00000104693	1527.14	0.443562	0.0959219	4.6242	3.76e-06	6.31e-05
ENSDARG00000042065	208.97	0.966295	0.209034	4.62267	3.79e-06	6.35e-05
ENSDARG00000035631	65.2657	2.55149	0.552167	4.62086	3.82e-06	6.4e-05
ENSDARG00000054337	97.1003	1.78104	0.385442	4.62078	3.82e-06	6.4e-05
ENSDARG00000086189	43.1061	-2.40776	0.521182	-4.6198	3.84e-06	6.43e-05
ENSDARG00000083063	421.875	-0.695355	0.150521	-4.61964	3.84e-06	6.43e-05
ENSDARG00000010316	124.796	1.24671	0.269967	4.61802	3.87e-06	6.47e-05
ENSDARG00000022165	408.424	0.695343	0.150602	4.6171	3.89e-06	6.5e-05
ENSDARG00000041530	75.8887	1.99591	0.432478	4.61506	3.93e-06	6.55e-05
ENSDARG00000089213	45.2412	-2.36601	0.512733	-4.6145	3.94e-06	6.57e-05
ENSDARG00000058030	98.2905	1.48504	0.321893	4.61345	3.96e-06	6.59e-05
ENSDARG00000005941	279.508	0.813476	0.176349	4.61287	3.97e-06	6.6e-05
ENSDARG00000103199	957.328	-0.601338	0.130358	-4.61298	3.97e-06	6.6e-05
ENSDARG00000007275	404.089	-0.696704	0.151041	-4.6127	3.97e-06	6.6e-05
ENSDARG00000083699	1468.68	-0.459632	0.0996952	-4.61037	4.02e-06	6.67e-05
ENSDARG00000006497	134.319	-1.24979	0.271254	-4.60746	4.08e-06	6.76e-05
ENSDARG00000115531	332.354	-0.891214	0.193449	-4.60698	4.09e-06	6.77e-05
ENSDARG00000010434	200.786	-0.990119	0.214948	-4.60631	4.1e-06	6.79e-05
ENSDARG00000071052	42.5963	-2.44611	0.531272	-4.60425	4.14e-06	6.85e-05
ENSDARG00000041381	71.2943	1.73436	0.376765	4.60328	4.16e-06	6.88e-05
ENSDARG00000080895	1050.96	-0.529465	0.115044	-4.60227	4.18e-06	6.9e-05
ENSDARG00000079725	266.827	0.932969	0.202796	4.60054	4.21e-06	6.96e-05
ENSDARG00000073710	541.986	0.640219	0.139278	4.59669	4.29e-06	7.08e-05
ENSDARG00000026723	304.964	0.809933	0.176411	4.59117	4.41e-06	7.26e-05
ENSDARG00000075349	181.212	-1.04569	0.227916	-4.58807	4.47e-06	7.37e-05
ENSDARG00000045146	91.9451	1.49949	0.326919	4.58675	4.5e-06	7.41e-05
ENSDARG00000019732	235.075	0.908665	0.198255	4.58332	4.58e-06	7.52e-05
ENSDARG00000060410	145.618	-1.19897	0.26163	-4.58267	4.59e-06	7.54e-05
ENSDARG00000060023	68.0612	2.04528	0.446361	4.58211	4.6e-06	7.55e-05
ENSDARG00000038213	200.22	1.03966	0.226889	4.58226	4.6e-06	7.55e-05
ENSDARG00000092806	46.4105	-2.79719	0.610542	-4.58148	4.62e-06	7.57e-05
ENSDARG00000101037	27.7346	3.3449	0.730533	4.57871	4.68e-06	7.66e-05
ENSDARG00000112439	66.5556	-1.92247	0.420036	-4.57691	4.72e-06	7.72e-05
ENSDARG00000068587	92.1915	1.53564	0.33555	4.57649	4.73e-06	7.73e-05
ENSDARG00000019845	371.929	0.761827	0.166465	4.57651	4.73e-06	7.73e-05
ENSDARG00000116556	311.996	0.781502	0.170805	4.57541	4.75e-06	7.76e-05
ENSDARG00000116491	253.215	0.925971	0.202501	4.57268	4.82e-06	7.86e-05
ENSDARG00000098383	37.1585	-3.19741	0.699363	-4.57189	4.83e-06	7.88e-05
ENSDARG00000095921	276.997	0.831109	0.181902	4.56899	4.9e-06	7.98e-05
ENSDARG00000099673	26.5517	-5.33556	1.1683	-4.56696	4.95e-06	8.05e-05
ENSDARG00000103057	284.79	-0.863147	0.189035	-4.56607	4.97e-06	8.08e-05
ENSDARG00000035438	1078.98	-0.468742	0.10268	-4.56508	4.99e-06	8.11e-05
ENSDARG00000018393	123.316	-1.27375	0.279077	-4.56413	5.02e-06	8.14e-05
ENSDARG00000019516	75.6084	-1.78052	0.390299	-4.56194	5.07e-06	8.22e-05
ENSDARG00000031782	757.567	0.537777	0.1179	4.56129	5.08e-06	8.24e-05
ENSDARG00000016480	18.7248	-7.33411	1.60819	-4.56047	5.1e-06	8.26e-05
ENSDARG00000078041	424.28	0.699644	0.153412	4.56054	5.1e-06	8.26e-05
ENSDARG00000092488	348.097	-0.903108	0.19821	-4.55631	5.21e-06	8.41e-05
ENSDARG00000022438	178.05	1.05659	0.231896	4.55632	5.21e-06	8.41e-05
ENSDARG00000013031	314.422	0.776478	0.170526	4.55343	5.28e-06	8.52e-05
ENSDARG00000103714	176.503	1.04527	0.229607	4.55243	5.3e-06	8.56e-05
ENSDARG00000040452	279.022	-0.862851	0.189558	-4.55191	5.32e-06	8.57e-05
ENSDARG00000063407	216.918	-1.20182	0.264053	-4.55145	5.33e-06	8.59e-05
ENSDARG00000103398	60.4515	1.86468	0.409759	4.55066	5.35e-06	8.61e-05
ENSDARG00000075048	185.282	-1.09608	0.241412	-4.54028	5.62e-06	9.04e-05
ENSDARG00000030913	260.438	0.887265	0.195528	4.5378	5.68e-06	9.14e-05
ENSDARG00000074552	183.918	1.02354	0.225621	4.53656	5.72e-06	9.19e-05
ENSDARG00000000503	67.9931	-1.77614	0.391683	-4.53463	5.77e-06	9.26e-05
ENSDARG00000007172	206.472	-0.949259	0.209454	-4.53205	5.84e-06	9.37e-05
ENSDARG00000063624	87.405	1.46308	0.322957	4.53027	5.89e-06	9.44e-05
ENSDARG00000041232	3264.31	0.450646	0.0995438	4.52711	5.98e-06	9.58e-05
ENSDARG00000075008	29.0182	3.28816	0.726514	4.52594	6.01e-06	9.62e-05
ENSDARG00000041137	107.227	-1.39181	0.307527	-4.52583	6.02e-06	9.62e-05
ENSDARG00000074002	245.962	0.962343	0.212674	4.52497	6.04e-06	9.65e-05
ENSDARG00000092204	333.3	0.747222	0.165205	4.52299	6.1e-06	9.74e-05
ENSDARG00000104440	108.983	1.45397	0.321755	4.51887	6.22e-06	9.9e-05
ENSDARG00000011405	2859.77	0.424199	0.0938718	4.51892	6.22e-06	9.9e-05
ENSDARG00000114334	56.1772	2.04575	0.452699	4.51901	6.21e-06	9.9e-05
ENSDARG00000044521	1518.68	0.459851	0.101807	4.51689	6.28e-06	9.98e-05
ENSDARG00000069116	41.4851	2.2883	0.506614	4.51685	6.28e-06	9.98e-05
ENSDARG00000060753	116.757	-1.42443	0.315388	-4.51644	6.29e-06	0.0001
ENSDARG00000061383	26.5178	-4.07559	0.902466	-4.51606	6.3e-06	0.000100057
ENSDARG00000102831	106.732	1.59711	0.353716	4.51524	6.32e-06	0.00010037
ENSDARG00000088663	65.0246	1.75696	0.389221	4.51404	6.36e-06	0.000100861
ENSDARG00000071691	262.705	1.15303	0.255468	4.51342	6.38e-06	0.00010108
ENSDARG00000070314	38.3033	-2.57066	0.569752	-4.51189	6.43e-06	0.000101738
ENSDARG00000076624	85.5906	-1.62942	0.361481	-4.50762	6.56e-06	0.000103727
ENSDARG00000092155	26.4074	-3.93289	0.872711	-4.50652	6.59e-06	0.000104184
ENSDARG00000041411	51.2997	2.11901	0.470263	4.50602	6.61e-06	0.000104354
ENSDARG00000041413	331.557	0.826403	0.183407	4.50583	6.61e-06	0.000104366
ENSDARG00000039429	157.98	1.22904	0.273083	4.50062	6.78e-06	0.00010686
ENSDARG00000077717	804.719	0.555171	0.123358	4.5005	6.78e-06	0.00010686
ENSDARG00000089758	26.6752	-3.68589	0.819181	-4.49948	6.81e-06	0.00010729
ENSDARG00000016375	178.751	1.01307	0.225224	4.49803	6.86e-06	0.000107942
ENSDARG00000004187	29.8227	-3.75605	0.835097	-4.49774	6.87e-06	0.000108008
ENSDARG00000085829	129.226	-1.20854	0.268775	-4.49648	6.91e-06	0.000108572
ENSDARG00000002587	138.628	-1.27745	0.284295	-4.49341	7.01e-06	0.000110067
ENSDARG00000104266	48.9519	-2.32728	0.517974	-4.49304	7.02e-06	0.000110174
ENSDARG00000069017	105.655	-1.36333	0.303472	-4.49243	7.04e-06	0.000110406
ENSDARG00000098627	482.065	0.747322	0.166363	4.49212	7.05e-06	0.000110488
ENSDARG00000063100	115.128	1.39252	0.310097	4.49058	7.1e-06	0.000111207
ENSDARG00000058297	68.4561	2.08084	0.463436	4.49003	7.12e-06	0.000111411
ENSDARG00000117735	46.6196	-2.46276	0.548612	-4.48908	7.15e-06	0.000111822
ENSDARG00000114009	27.8279	-3.52677	0.785753	-4.48839	7.18e-06	0.000112102
ENSDARG00000074686	205.355	-1.04281	0.232438	-4.48639	7.24e-06	0.000113076
ENSDARG00000054818	1252.18	0.460787	0.102757	4.48426	7.32e-06	0.000114128
ENSDARG00000013755	198.976	-1.06774	0.238142	-4.48363	7.34e-06	0.00011438
ENSDARG00000006544	24.1113	-4.22284	0.942134	-4.4822	7.39e-06	0.00011506
ENSDARG00000101507	252.553	-0.98664	0.220198	-4.48069	7.44e-06	0.000115796
ENSDARG00000012929	43.6362	2.19546	0.490003	4.48051	7.45e-06	0.000115805
ENSDARG00000105584	121.526	-1.35491	0.302502	-4.47902	7.5e-06	0.000116452
ENSDARG00000003920	289.294	0.840914	0.187746	4.479	7.5e-06	0.000116452
ENSDARG00000005540	245.485	0.842648	0.188224	4.47684	7.58e-06	0.000117551
ENSDARG00000035147	37.7448	2.86767	0.64082	4.47501	7.64e-06	0.000118476
ENSDARG00000051861	2196.77	-0.400638	0.0895694	-4.47293	7.72e-06	0.000119542
ENSDARG00000075883	55.9188	2.12445	0.474975	4.47276	7.72e-06	0.000119553
ENSDARG00000010933	20.498	4.08534	0.91343	4.47252	7.73e-06	0.000119597
ENSDARG00000061688	54.372	-2.05124	0.458795	-4.47092	7.79e-06	0.000120405
ENSDARG00000058606	1505.17	0.410213	0.0918065	4.46824	7.89e-06	0.000121835
ENSDARG00000042527	33.2855	3.03637	0.67983	4.46637	7.96e-06	0.000122813
ENSDARG00000110028	21.1012	3.67738	0.823777	4.46405	8.04e-06	0.000124061
ENSDARG00000070995	70.834	-1.98466	0.444828	-4.46164	8.13e-06	0.000125282
ENSDARG00000013794	214.792	-0.923877	0.207072	-4.46164	8.13e-06	0.000125282
ENSDARG00000106212	175.078	1.07206	0.240296	4.4614	8.14e-06	0.000125327
ENSDARG00000015174	29.036	-3.71437	0.832681	-4.46074	8.17e-06	0.000125621
ENSDARG00000001634	144.772	-1.15803	0.259647	-4.46003	8.19e-06	0.000125948
ENSDARG00000055639	109.747	1.26328	0.283373	4.45799	8.27e-06	0.000127058
ENSDARG00000036298	1412.41	0.490758	0.110101	4.45735	8.3e-06	0.000127343
ENSDARG00000100307	42.1602	-2.44288	0.548228	-4.45595	8.35e-06	0.000128084
ENSDARG00000092833	655.196	0.547438	0.122905	4.45417	8.42e-06	0.000129055
ENSDARG00000043313	136.972	-1.29356	0.290505	-4.45278	8.48e-06	0.0001298
ENSDARG00000016750	693.916	-0.584356	0.131246	-4.45237	8.49e-06	0.000129951
ENSDARG00000006921	303.377	-0.932784	0.209623	-4.44982	8.59e-06	0.000131411
ENSDARG00000070651	647.136	-0.545892	0.122739	-4.44758	8.68e-06	0.000132642
ENSDARG00000092584	107.462	-1.36481	0.306872	-4.4475	8.69e-06	0.000132642
ENSDARG00000018263	34.7083	-2.70989	0.609408	-4.44676	8.72e-06	0.000133005
ENSDARG00000015554	29.6044	-3.56096	0.800896	-4.44622	8.74e-06	0.000133243
ENSDARG00000028228	128.175	-1.44527	0.325159	-4.44481	8.8e-06	0.000134022
ENSDARG00000058292	59.6474	1.81155	0.408016	4.43989	9e-06	0.000137024
ENSDARG00000011079	135.812	1.15976	0.261255	4.43919	9.03e-06	0.000137371
ENSDARG00000060345	105.365	1.48502	0.334584	4.43841	9.06e-06	0.000137765
ENSDARG00000077799	41.7709	-2.47253	0.557146	-4.43784	9.09e-06	0.000138029
ENSDARG00000113885	160.341	-1.06292	0.239527	-4.43755	9.1e-06	0.000138116
ENSDARG00000016350	411.152	0.657623	0.148217	4.4369	9.13e-06	0.000138436
ENSDARG00000062323	34.9865	-2.74263	0.61831	-4.43568	9.18e-06	0.00013912
ENSDARG00000069624	73.0682	1.75218	0.395181	4.43388	9.26e-06	0.00014019
ENSDARG00000033382	24.276	-3.87092	0.873509	-4.43146	9.36e-06	0.000141667
ENSDARG00000097797	133.066	1.49633	0.337933	4.42789	9.52e-06	0.000143927
ENSDARG00000015355	2663.85	-0.408161	0.0922339	-4.42528	9.63e-06	0.000145574
ENSDARG00000068457	381.517	-0.84417	0.190901	-4.42204	9.78e-06	0.00014767
ENSDARG00000104795	411.251	0.735461	0.166373	4.42056	9.84e-06	0.000148574
ENSDARG00000100248	16.9852	-7.19358	1.62777	-4.41927	9.9e-06	0.000149356
ENSDARG00000041078	172.032	-1.0984	0.248802	-4.41475	1.01e-05	0.000152404
ENSDARG00000116438	47.3288	-2.36027	0.534738	-4.41388	1.02e-05	0.000152909
ENSDARG00000099742	316.737	0.822106	0.186278	4.41333	1.02e-05	0.000153183
ENSDARG00000075445	116.138	1.25537	0.28455	4.41175	1.03e-05	0.000154085
ENSDARG00000102632	1333.55	-0.503808	0.114195	-4.41183	1.02e-05	0.000154085
ENSDARG00000099113	111.552	1.24769	0.282891	4.41048	1.03e-05	0.000154883
ENSDARG00000075806	43.2285	2.34617	0.532061	4.40959	1.04e-05	0.00015541
ENSDARG00000074638	45.0028	2.12085	0.48102	4.40908	1.04e-05	0.000155614
ENSDARG00000002385	423.577	0.657463	0.149119	4.40899	1.04e-05	0.000155614
ENSDARG00000098103	147.311	-1.13522	0.257523	-4.40822	1.04e-05	0.00015606
ENSDARG00000080019	139.525	1.11305	0.252547	4.40729	1.05e-05	0.000156621
ENSDARG00000043002	239.061	-0.903322	0.205022	-4.40598	1.05e-05	0.000157457
ENSDARG00000093945	187.019	1.05635	0.239858	4.40409	1.06e-05	0.000158725
ENSDARG00000037284	88.6256	1.5274	0.34696	4.40223	1.07e-05	0.000159975
ENSDARG00000014587	760.976	-0.60522	0.137492	-4.40185	1.07e-05	0.000160026
ENSDARG00000022372	17.1423	-7.20706	1.63725	-4.40193	1.07e-05	0.000160026
ENSDARG00000098290	36.6508	-2.5871	0.587804	-4.4013	1.08e-05	0.000160322
ENSDARG00000003189	276.67	0.967133	0.219863	4.39881	1.09e-05	0.000162058
ENSDARG00000055026	225.749	-0.970603	0.220887	-4.39412	1.11e-05	0.000165476
ENSDARG00000060504	178.465	0.985757	0.224389	4.39306	1.12e-05	0.000166163
ENSDARG00000014320	44.2927	2.09944	0.477921	4.39287	1.12e-05	0.000166195
ENSDARG00000037889	30.6218	2.80024	0.637577	4.392	1.12e-05	0.000166622
ENSDARG00000029722	217.674	1.08114	0.246152	4.39215	1.12e-05	0.000166622
ENSDARG00000015709	874.59	-0.480867	0.109497	-4.3916	1.13e-05	0.000166812
ENSDARG00000069888	867.43	0.508442	0.115792	4.39098	1.13e-05	0.000167174
ENSDARG00000103422	498.06	0.685638	0.156158	4.39068	1.13e-05	0.000167284
ENSDARG00000103515	87.9086	-2.00874	0.457871	-4.38713	1.15e-05	0.000169916
ENSDARG00000061459	387.478	-0.674468	0.153778	-4.38599	1.15e-05	0.000170688
ENSDARG00000077901	1045.08	0.444063	0.101317	4.38291	1.17e-05	0.000173001
ENSDARG00000058328	122.262	1.51293	0.345505	4.37888	1.19e-05	0.000176102
ENSDARG00000022020	133.769	1.12445	0.256873	4.37746	1.2e-05	0.000177129
ENSDARG00000015978	427.528	0.636287	0.145429	4.37524	1.21e-05	0.000178819
ENSDARG00000052615	147.053	-1.49953	0.342772	-4.37473	1.22e-05	0.000179047
ENSDARG00000063908	4971.7	0.335733	0.076745	4.37465	1.22e-05	0.000179047
ENSDARG00000009212	4247.58	0.358114	0.0818803	4.37363	1.22e-05	0.000179757
ENSDARG00000054929	62.2108	1.73566	0.3971	4.37084	1.24e-05	0.00018195
ENSDARG00000018065	65.6282	-1.84338	0.421907	-4.36917	1.25e-05	0.000183217
ENSDARG00000099689	27.2288	-3.29461	0.754288	-4.36784	1.25e-05	0.000184207
ENSDARG00000098355	244.221	0.83857	0.192065	4.36608	1.26e-05	0.000185565
ENSDARG00000015292	141.806	1.08555	0.248775	4.3636	1.28e-05	0.000187551
ENSDARG00000037860	753.96	0.655642	0.15032	4.36163	1.29e-05	0.000189111
ENSDARG00000076870	1018.26	-0.452424	0.103733	-4.36142	1.29e-05	0.000189159
ENSDARG00000094181	192.646	-0.970884	0.222626	-4.36106	1.29e-05	0.000189342
ENSDARG00000095930	329.952	-0.872588	0.200154	-4.35959	1.3e-05	0.000190483
ENSDARG00000104835	228.616	1.04693	0.240357	4.35576	1.33e-05	0.000193714
ENSDARG00000043973	466.659	0.603094	0.138473	4.35533	1.33e-05	0.000193956
ENSDARG00000044827	148.975	1.08803	0.249967	4.35271	1.34e-05	0.000196153
ENSDARG00000036237	16.2574	-7.13014	1.63892	-4.35051	1.36e-05	0.000197997
ENSDARG00000062319	80.4044	-1.52731	0.351123	-4.34978	1.36e-05	0.000198518
ENSDARG00000071468	60.8866	1.88753	0.434172	4.34743	1.38e-05	0.000200515
ENSDARG00000077881	413.609	0.725543	0.166918	4.3467	1.38e-05	0.000201049
ENSDARG00000069476	776.218	-0.493221	0.113479	-4.34635	1.38e-05	0.000201228
ENSDARG00000105201	23.6119	-4.23138	0.973713	-4.34561	1.39e-05	0.000201761
ENSDARG00000004169	61.0036	1.7355	0.399932	4.33949	1.43e-05	0.000207323
ENSDARG00000104953	616.186	0.578341	0.133359	4.33673	1.45e-05	0.000209795
ENSDARG00000061140	189.83	-1.13902	0.262662	-4.33643	1.45e-05	0.000209866
ENSDARG00000068941	181.437	0.988224	0.227893	4.33635	1.45e-05	0.000209866
ENSDARG00000113858	47.7185	2.18167	0.503353	4.33427	1.46e-05	0.000211717
ENSDARG00000099579	210.435	0.981345	0.226432	4.33396	1.46e-05	0.000211873
ENSDARG00000006691	3313.81	0.32931	0.0759906	4.33356	1.47e-05	0.000212103
ENSDARG00000077530	418.366	0.674833	0.155767	4.33232	1.48e-05	0.000213163
ENSDARG00000005739	23.5345	-3.82302	0.88329	-4.32816	1.5e-05	0.00021707
ENSDARG00000020454	92.1405	1.44729	0.334626	4.3251	1.52e-05	0.000219958
ENSDARG00000018111	315.842	-0.95913	0.221873	-4.32288	1.54e-05	0.000222032
ENSDARG00000105314	237.744	0.870758	0.201492	4.32156	1.55e-05	0.000223215
ENSDARG00000005648	28.7848	-3.02436	0.699971	-4.3207	1.56e-05	0.000223777
ENSDARG00000073695	144.815	-1.10804	0.256444	-4.32078	1.55e-05	0.000223777
ENSDARG00000028106	241.517	0.824254	0.190859	4.31865	1.57e-05	0.000225711
ENSDARG00000002071	98.6116	1.31251	0.304157	4.31523	1.59e-05	0.000229072
ENSDARG00000098312	1247.96	0.451358	0.104613	4.31455	1.6e-05	0.000229623
ENSDARG00000076052	23.2289	-5.21836	1.20964	-4.31398	1.6e-05	0.000230052
ENSDARG00000057121	58.9278	-2.07853	0.48186	-4.31357	1.61e-05	0.00023033
ENSDARG00000007377	1497.18	-0.520705	0.120835	-4.30921	1.64e-05	0.000234748
ENSDARG00000074645	119.499	1.31326	0.30487	4.30762	1.65e-05	0.000236287
ENSDARG00000046021	33.6478	-2.63946	0.612903	-4.30648	1.66e-05	0.000237343
ENSDARG00000003865	67.3749	-1.65952	0.385541	-4.3044	1.67e-05	0.00023942
ENSDARG00000052688	120.85	-1.22349	0.284278	-4.30385	1.68e-05	0.000239852
ENSDARG00000041974	282.424	0.867373	0.201586	4.30275	1.69e-05	0.00024088
ENSDARG00000014915	81.1952	1.55843	0.362488	4.29926	1.71e-05	0.00024454
ENSDARG00000039601	187.621	1.22438	0.284845	4.29842	1.72e-05	0.000245296
ENSDARG00000090764	90.1642	-1.4545	0.338637	-4.29515	1.75e-05	0.000248773
ENSDARG00000040628	286.259	-0.8518	0.198325	-4.29497	1.75e-05	0.000248809
ENSDARG00000056583	152.883	1.05078	0.244677	4.29457	1.75e-05	0.00024909
ENSDARG00000070449	97.3189	-1.52165	0.354499	-4.29241	1.77e-05	0.000251352
ENSDARG00000101569	250.729	-0.821074	0.191386	-4.29015	1.79e-05	0.00025375
ENSDARG00000090752	280.8	0.78375	0.182885	4.28548	1.82e-05	0.000258917
ENSDARG00000089645	148.933	1.09474	0.25546	4.28537	1.82e-05	0.000258917
ENSDARG00000112561	281.004	0.773198	0.180468	4.28441	1.83e-05	0.000259864
ENSDARG00000058381	117.622	1.41545	0.330389	4.2842	1.83e-05	0.000259933
ENSDARG00000102832	233.24	0.823458	0.192347	4.2811	1.86e-05	0.0002634
ENSDARG00000070050	35.8404	-2.62556	0.613386	-4.28043	1.87e-05	0.000264019
ENSDARG00000103015	379.073	-0.681935	0.159332	-4.27996	1.87e-05	0.000264398
ENSDARG00000011583	146.301	-1.13141	0.264439	-4.27852	1.88e-05	0.000265941
ENSDARG00000059900	125.488	-1.30741	0.305589	-4.27834	1.88e-05	0.000265967
ENSDARG00000100442	33.2929	-2.62155	0.612849	-4.27764	1.89e-05	0.000266628
ENSDARG00000098788	134.083	-1.35377	0.316507	-4.2772	1.89e-05	0.00026697
ENSDARG00000075027	115.541	1.44034	0.337099	4.27274	1.93e-05	0.000272192
ENSDARG00000003519	76.3531	1.50493	0.352504	4.26925	1.96e-05	0.000276218
ENSDARG00000052565	53.5185	2.33294	0.546462	4.26917	1.96e-05	0.000276218
ENSDARG00000036625	72.5758	1.52175	0.356628	4.26704	1.98e-05	0.00027867
ENSDARG00000077812	430.189	0.806767	0.189092	4.26653	1.99e-05	0.000279122
ENSDARG00000015208	131.167	1.11516	0.261587	4.26304	2.02e-05	0.000283328
ENSDARG00000032318	92.1798	-1.40923	0.330705	-4.26128	2.03e-05	0.000285385
ENSDARG00000051814	173.103	0.966287	0.226778	4.26094	2.04e-05	0.000285625
ENSDARG00000022410	215.711	0.946208	0.222133	4.25965	2.05e-05	0.000287079
ENSDARG00000032970	584.755	0.568854	0.133783	4.25206	2.12e-05	0.000296792
ENSDARG00000041925	28.1487	2.83598	0.66707	4.2514	2.12e-05	0.000297475
ENSDARG00000062171	121.704	-1.32487	0.311658	-4.25102	2.13e-05	0.000297775
ENSDARG00000075730	49.4193	2.12261	0.49955	4.24904	2.15e-05	0.00030022
ENSDARG00000086591	227.962	0.874708	0.205903	4.24816	2.16e-05	0.000301201
ENSDARG00000079656	55.0038	2.40825	0.567302	4.2451	2.18e-05	0.00030514
ENSDARG00000070511	65.6309	-1.82588	0.43025	-4.24375	2.2e-05	0.000306772
ENSDARG00000021233	36.3304	2.29927	0.541851	4.24336	2.2e-05	0.000307097
ENSDARG00000020845	544.203	-0.572826	0.135023	-4.24244	2.21e-05	0.000308161
ENSDARG00000015449	73.4498	-1.56796	0.369725	-4.24088	2.23e-05	0.000310103
ENSDARG00000035559	258.194	0.798241	0.188246	4.24042	2.23e-05	0.000310515
ENSDARG00000103369	199.189	0.916254	0.216083	4.24028	2.23e-05	0.000310515
ENSDARG00000045051	118.687	-1.22824	0.289701	-4.23966	2.24e-05	0.000310964
ENSDARG00000102730	22.8749	-4.18575	0.987273	-4.23971	2.24e-05	0.000310964
ENSDARG00000075456	150.636	-1.08865	0.25679	-4.23946	2.24e-05	0.00031104
ENSDARG00000018693	83.9427	-1.7175	0.405663	-4.23382	2.3e-05	0.000318738
ENSDARG00000062962	378.126	0.720344	0.170199	4.23236	2.31e-05	0.000320603
ENSDARG00000102607	78.3761	1.48513	0.351139	4.22945	2.34e-05	0.000324339
ENSDARG00000103474	6222.08	-1.74627	0.412881	-4.22948	2.34e-05	0.000324339
ENSDARG00000077654	14.8817	-7.00286	1.65703	-4.22616	2.38e-05	0.000328907
ENSDARG00000045747	91.321	-1.39637	0.3305	-4.22502	2.39e-05	0.00033035
ENSDARG00000039452	310.76	0.759578	0.179846	4.22349	2.41e-05	0.000332383
ENSDARG00000038587	25.9497	-3.44507	0.816565	-4.21898	2.45e-05	0.000338879
ENSDARG00000102555	43.1582	-2.23379	0.529543	-4.21834	2.46e-05	0.000339622
ENSDARG00000004621	147.999	-1.37643	0.326562	-4.21489	2.5e-05	0.000344627
ENSDARG00000103479	162.661	0.982429	0.233141	4.21389	2.51e-05	0.000345933
ENSDARG00000075815	22.47	-5.07883	1.20561	-4.21267	2.52e-05	0.000347574
ENSDARG00000061351	27.1731	-3.08851	0.733177	-4.2125	2.53e-05	0.000347606
ENSDARG00000033899	241.459	0.822905	0.195377	4.21188	2.53e-05	0.000348337
ENSDARG00000114494	39.7231	-2.50236	0.594316	-4.21049	2.55e-05	0.000350263
ENSDARG00000010244	515.676	0.686877	0.163149	4.21012	2.55e-05	0.000350606
ENSDARG00000090526	24.5469	-3.35772	0.797767	-4.2089	2.57e-05	0.000352263
ENSDARG00000076386	84.3431	-1.46044	0.347075	-4.20787	2.58e-05	0.000353651
ENSDARG00000100242	76.7283	1.49221	0.355044	4.20288	2.64e-05	0.000361299
ENSDARG00000006196	116.943	1.19477	0.284403	4.20097	2.66e-05	0.00036413
ENSDARG00000025269	770.346	-0.603801	0.143735	-4.20079	2.66e-05	0.000364179
ENSDARG00000105583	60.5007	1.94517	0.46314	4.19996	2.67e-05	0.000365066
ENSDARG00000057440	94.6973	-1.53476	0.365424	-4.19994	2.67e-05	0.000365066
ENSDARG00000023330	102.892	1.23225	0.293493	4.19859	2.69e-05	0.000367013
ENSDARG00000026907	61.8899	-1.71567	0.408688	-4.19798	2.69e-05	0.000367762
ENSDARG00000070950	87.5947	-1.39808	0.333159	-4.19643	2.71e-05	0.000370044
ENSDARG00000117407	52.8887	-2.01078	0.479431	-4.1941	2.74e-05	0.00037362
ENSDARG00000057676	152.038	1.20828	0.288127	4.19358	2.75e-05	0.000374238
ENSDARG00000021735	22.2679	-4.14551	0.989234	-4.19063	2.78e-05	0.000378646
ENSDARG00000086027	55.0315	-1.845	0.440267	-4.19064	2.78e-05	0.000378646
ENSDARG00000003984	189.886	1.02174	0.243859	4.18988	2.79e-05	0.000379648
ENSDARG00000087640	105.203	1.24242	0.296572	4.18926	2.8e-05	0.000380436
ENSDARG00000073716	64.2864	-2.0031	0.478291	-4.18804	2.81e-05	0.000382249
ENSDARG00000052139	1236.12	0.404573	0.0966143	4.18751	2.82e-05	0.000382717
ENSDARG00000028222	71.478	2.10741	0.503266	4.18747	2.82e-05	0.000382717
ENSDARG00000074979	500.975	0.846781	0.202278	4.18622	2.84e-05	0.000384567
ENSDARG00000075864	300.644	2.58008	0.616388	4.1858	2.84e-05	0.000385041
ENSDARG00000020242	129.107	-1.11876	0.267357	-4.18452	2.86e-05	0.000386969
ENSDARG00000006396	85.3102	-1.4415	0.344641	-4.18261	2.88e-05	0.000389981
ENSDARG00000057992	105.632	-1.24903	0.298717	-4.18132	2.9e-05	0.000391943
ENSDARG00000076439	508.184	0.695841	0.16659	4.17697	2.95e-05	0.000399248
ENSDARG00000060893	79.1596	-1.57583	0.377314	-4.17645	2.96e-05	0.000399913
ENSDARG00000041182	3393.55	0.331362	0.079363	4.17527	2.98e-05	0.000401733
ENSDARG00000071429	25.9586	-6.36518	1.5246	-4.175	2.98e-05	0.000401953
ENSDARG00000053462	52.8894	-1.88569	0.451679	-4.17485	2.98e-05	0.000401958
ENSDARG00000062720	77.8016	-1.51647	0.363716	-4.16938	3.05e-05	0.000411448
ENSDARG00000063309	200.641	0.958267	0.229849	4.16912	3.06e-05	0.00041166
ENSDARG00000073686	93.5461	1.35972	0.326151	4.16897	3.06e-05	0.000411666
ENSDARG00000105643	208.812	-0.919362	0.220665	-4.16632	3.1e-05	0.000416211
ENSDARG00000006766	772.196	0.496865	0.11929	4.16517	3.11e-05	0.000418045
ENSDARG00000013847	337.704	-0.751472	0.180479	-4.16378	3.13e-05	0.000420337
ENSDARG00000061471	42.2203	-2.27782	0.547088	-4.16353	3.13e-05	0.000420411
ENSDARG00000019341	127.626	1.18981	0.285775	4.16344	3.13e-05	0.000420411
ENSDARG00000026165	454.179	-0.77555	0.186369	-4.16137	3.16e-05	0.000423982
ENSDARG00000037654	58.5224	1.84872	0.444479	4.15929	3.19e-05	0.000427572
ENSDARG00000021172	21.5443	-5.01586	1.20598	-4.15915	3.19e-05	0.000427572
[truncated: 20,229 more rows]

## Sheet: 4.Genes changing in the ECM
Genes changing in the ECM that contribute to the defects in the migratory behaviour
[truncated: 49 more rows]
