# Supplementary material for: Mgat4b-mediated selective N-glycosylation regulates melanocyte development and melanoma progression
Source: Proc Natl Acad Sci U S A. 2025 May 27;122(22):e2423831122. doi: 10.1073/pnas.2423831122 (PMC12146715; doi:10.1073/pnas.2423831122)
Supplement: Supplementary file 6 — Dataset S05 (XLSX) [file pnas.2423831122.sd05.xlsx]

## Sheet: Supplementary Table 5
Gene	p_val	avg_log2FC	pct.1	pct.2	p_val_adj	Babita el al. clusters	Brombin et al. clusters	Saunders et al. Clusters
adcyap1b	2.7e-11	2.67395	0.283	0.229	5.4e-08	foxd progenitor	#N/A	Neuron
ank2a	8.64e-06	2.65393	0.251	0.101	0.0172752	foxd progenitor	#N/A	Chromaffin
aspm	2.74e-70	1.25062	0.508	0.303	5.48e-67	foxd progenitor	foxd3+ NCC, foxd3+ NCC, twist1a+ NCC	Proliferating Progenitor
aspm	2.74e-70	1.25062	0.508	0.303	5.48e-67	foxd progenitor	foxd3+ NCC, foxd3+ NCC, twist1a+ NCC	Proliferating Progenitor
atp1a3b	2.54e-91	4.81877	0.314	0.056	5.08e-88	foxd progenitor	#N/A	Neuron
calb1	3.05e-06	1.19125	0.09	0.037	0.00609675	foxd progenitor	#N/A	Neuron
cdh6	8.45e-57	2.52547	0.445	0.254	1.69e-53	foxd progenitor	foxd3+ NCC, twist1a+ NCC, twist1a+ NCC	#N/A
chga	1.83e-06	3.43139	0.34	0.24	0.00366646	foxd progenitor	#N/A	Chromaffin
ckbb	5.51e-103	1.88624	0.535	0.25	1.1e-99	foxd progenitor	MI+, Early melanoblasts, Melanoblasts	#N/A
cntnap2a	9.87e-25	3.70069	0.314	0.211	1.97e-21	foxd progenitor	#N/A	Chromaffin
crabp1b	6.17e-76	0.880729	0.395	0.209	1.23e-72	foxd progenitor	#N/A	Satellite Glia
dct	0.00355716	4.50807	0.053	0.007	1	foxd progenitor	MI+, Early melanoblasts, Melanoblasts	Melanophore
dct	0.00355716	4.50807	0.053	0.007	1	foxd progenitor	MI+, Early melanoblasts, Melanoblasts	Melanophore
drgx	2.26e-24	6.06392	0.186	0.018	4.52e-21	foxd progenitor	#N/A	Neuron
ednrab	3.04e-06	2.58289	0.205	0.147	0.0060746	foxd progenitor	foxd3+ NCC, twist1a+ NCC, twist1a+ NCC, MIX+	#N/A
efhd1	5.47e-15	0.748451	0.227	0.375	1.09e-11	foxd progenitor	#N/A	Schwann Cell
elavl3	1.76e-177	4.49052	0.603	0.187	3.52e-174	foxd progenitor	foxd3+ NCC	#N/A
entpd3	0.000457863	0.994458	0.047	0.022	0.915725	foxd progenitor	#N/A	Unknown
fabp7a	2.54e-80	2.81021	0.525	0.234	5.08e-77	foxd progenitor	foxd3+ NCC, MIX+	#N/A
gpx3	5.18e-20	0.799679	0.302	0.148	1.04e-16	foxd progenitor	#N/A	Melanophore, Pigment Progenitor
her4.1	6.88e-07	1.15286	0.167	0.278	0.00137652	foxd progenitor	#N/A	Satellite Glia
her4.2	2.54e-18	1.98752	0.282	0.177	5.07e-15	foxd progenitor	#N/A	Satellite Glia, Satellite Glia
hes6	3.98e-34	2.60326	0.509	0.373	7.97e-31	foxd progenitor	foxd3+ NCC	#N/A
igfbp3	1e-15	0.314158	0.279	0.222	2e-12	foxd progenitor	#N/A	Other Glia, Unknown
insm1a	8.64e-124	4.58145	0.426	0.055	1.73e-120	foxd progenitor	#N/A	Neuron
isl1	1.69e-07	2.35151	0.209	0.28	0.000338788	foxd progenitor	#N/A	Chromaffin
isl2b	6.88e-10	1.05413	0.064	0.063	1.38e-06	foxd progenitor	#N/A	Neuron
islr2	5.01e-43	3.52471	0.237	0.108	1e-39	foxd progenitor	#N/A	Chromaffin
kpna2	5.37e-16	0.380159	0.353	0.3	1.07e-12	foxd progenitor	foxd3+ NCC, foxd3+ NCC, twist1a+ NCC	Proliferating Progenitor
kpna2	5.37e-16	0.380159	0.353	0.3	1.07e-12	foxd progenitor	foxd3+ NCC, foxd3+ NCC, twist1a+ NCC	Proliferating Progenitor
lhx1a	1.8e-06	2.79348	0.204	0.049	0.00359375	foxd progenitor	#N/A	Neuron
mab21l2	1.26e-128	2.30062	0.406	0.139	2.52e-125	foxd progenitor	twist1a+ NCC	#N/A
map1b	4.86e-34	3.52434	0.227	0.078	9.72e-31	foxd progenitor	#N/A	Chromaffin
mdkb	1.74e-130	2.47274	0.566	0.24	3.49e-127	foxd progenitor	foxd3+ NCC, foxd3+ NCC	#N/A
ndufa4	5.83e-26	0.160712	0.293	0.171	1.17e-22	foxd progenitor	#N/A	Neuron
neurod1	1.85e-40	2.80878	0.193	0.026	3.7e-37	foxd progenitor	#N/A	Neuron
nr4a2b	0.00099208	1.26902	0.284	0.21	1	foxd progenitor	#N/A	Schwann Cell Precursor
oca2	2.11e-06	3.72891	0.295	0.154	0.00422803	foxd progenitor	Early melanoblasts, Melanoblasts	Melanophore
oca2	2.11e-06	3.72891	0.295	0.154	0.00422803	foxd progenitor	Early melanoblasts, Melanoblasts	Melanophore
pcbp4	5.98e-36	1.90555	0.589	0.512	1.2e-32	foxd progenitor	Early melanoblasts, Melanoblasts	#N/A
pcdh7a	1.66e-18	1.38625	0.307	0.235	3.32e-15	foxd progenitor	#N/A	Schwann Cell Precursor
phox2a	3.52e-95	2.66599	0.245	0.028	7.04e-92	foxd progenitor	#N/A	Chromaffin
phox2bb	2.83e-79	3.32568	0.281	0.078	5.67e-76	foxd progenitor	#N/A	Chromaffin
pou3f1	7.52e-81	4.79846	0.466	0.152	1.5e-77	foxd progenitor	#N/A	Schwann Cell Precursor
ppp1r1c	1.72e-12	2.26357	0.285	0.073	3.45e-09	foxd progenitor	#N/A	Schwann Cell Precursor
prph	3.95e-12	1.94097	0.138	0.111	7.89e-09	foxd progenitor	#N/A	Chromaffin
rab6ba	2.4e-15	2.94832	0.366	0.212	4.8e-12	foxd progenitor	#N/A	Chromaffin
rrm2.1	1.33e-28	1.13242	0.539	0.411	2.67e-25	foxd progenitor	foxd3+ NCC, foxd3+ NCC, twist1a+ NCC, twist1a+ NCC	#N/A
si:ch211-195b13.1	6.98e-18	0.311934	0.458	0.361	1.4e-14	foxd progenitor	MI+, Early melanoblasts, Melanoblasts	#N/A
si:ch211-56a11.2	4.08e-27	1.20893	0.215	0.053	8.15e-24	foxd progenitor	#N/A	Neuron
si:dkeyp-110a12.4	1.27e-15	2.40728	0.147	0.209	2.55e-12	foxd progenitor	#N/A	Neuron
slc1a2b	1.2e-173	4.63852	0.431	0.049	2.4e-170	foxd progenitor	#N/A	Satellite Glia
slc32a1	1.27e-20	3.71123	0.291	0.144	2.55e-17	foxd progenitor	#N/A	Neuron
slc45a2	1.17e-45	0.170391	0.164	0.408	2.33e-42	foxd progenitor	MI+, Early melanoblasts, Melanoblasts	Melanophore, Pigment Progenitor
slc45a2	1.17e-45	0.170391	0.164	0.408	2.33e-42	foxd progenitor	MI+, Early melanoblasts, Melanoblasts	Melanophore, Pigment Progenitor
snap25a	2.83e-11	2.09734	0.337	0.274	5.67e-08	foxd progenitor	#N/A	Neuron
sox3	6.43e-24	2.93316	0.476	0.406	1.29e-20	foxd progenitor	#N/A	Satellite Glia
stm	3.35e-52	2.61866	0.183	0.095	6.71e-49	foxd progenitor	#N/A	Satellite Glia
stmn1b	5.99e-116	2.89066	0.414	0.104	1.2e-112	foxd progenitor	foxd3+ NCC	#N/A
stmn4l	2.45e-37	3.59991	0.296	0.153	4.89e-34	foxd progenitor	#N/A	Chromaffin
sulf2a	3.25e-38	4.10726	0.393	0.182	6.5e-35	foxd progenitor	#N/A	Satellite Glia
sytl2b	6.51e-61	0.687573	0.281	0.068	1.3e-57	foxd progenitor	#N/A	Iridophore
tfap2e	2.02e-05	1.21321	0.248	0.09	0.0403406	foxd progenitor	MI+, Early melanoblasts, Melanoblasts	Melanophore, Pigment Progenitor
tfap2e	2.02e-05	1.21321	0.248	0.09	0.0403406	foxd progenitor	MI+, Early melanoblasts, Melanoblasts	Melanophore, Pigment Progenitor
tshz2	3.94e-23	2.5497	0.425	0.203	7.88e-20	foxd progenitor	Melanoblasts	#N/A
ttyh2l	1.68e-07	1.7608	0.178	0.055	0.000335098	foxd progenitor	Melanoblasts	#N/A
tyrp1a	1.95e-05	2.80364	0.117	0.045	0.0389067	foxd progenitor	MI+, Early melanoblasts, Melanoblasts	Melanophore
tyrp1a	1.95e-05	2.80364	0.117	0.045	0.0389067	foxd progenitor	MI+, Early melanoblasts, Melanoblasts	Melanophore
ywhag2	7.34e-15	1.52346	0.424	0.369	1.47e-11	foxd progenitor	MI+, Melanoblasts	#N/A
elovl1a	4.96e-46	4.73959	0.491	0.197	9.92e-43	MI+	#N/A	Schwann Cell, Schwann Cell Precursor
krt4	1.91e-266	3.87885	0.998	0.843	3.81e-263	MI+	#N/A	Other Glia, Unknown
prdm1a	2.79e-36	2.27363	0.422	0.2	5.58e-33	MI+	twist1a+ NCC	#N/A
rgcc	4.91e-35	1.21763	0.547	0.359	9.82e-32	MI+	foxd3+ NCC	Unknown
rgcc	4.91e-35	1.21763	0.547	0.359	9.82e-32	MI+	foxd3+ NCC	Unknown
slc35c2	7.37e-42	3.42989	0.539	0.324	1.47e-38	MI+	foxd3+ NCC	Unknown
slc35c2	7.37e-42	3.42989	0.539	0.324	1.47e-38	MI+	foxd3+ NCC	Unknown
zgc:175088	1.14e-149	3.87147	0.764	0.278	2.28e-146	MI+	Early melanoblasts	#N/A
agtrap	1.7e-118	0.583495	0.732	0.235	3.41e-115	migratory MIX+	MX+, MI+, Early melanoblasts, Melanoblasts	Melanophore
agtrap	1.7e-118	0.583495	0.732	0.235	3.41e-115	migratory MIX+	MX+, MI+, Early melanoblasts, Melanoblasts	Melanophore
aldob	1.48e-66	1.60314	0.876	0.489	2.96e-63	migratory MIX+	MX+, MX+	#N/A
alx4a	1.44e-192	1.56607	0.796	0.217	2.88e-189	migratory MIX+	#N/A	Iridophore
anxa1a	1.79e-06	0.827504	0.432	0.404	0.00357028	migratory MIX+	MI+, Melanoblasts	Unknown
anxa1a	1.79e-06	0.827504	0.432	0.404	0.00357028	migratory MIX+	MI+, Melanoblasts	Unknown
anxa2a	2.53e-08	0.99793	0.419	0.408	5.07e-05	migratory MIX+	MI+, Early melanoblasts, Melanoblasts	#N/A
apoda.1	1.89e-110	6.23977	0.447	0.102	3.79e-107	migratory MIX+	#N/A	Iridophore
aqp3a	7.07e-105	0.277098	0.167	0.218	1.41e-101	migratory MIX+	#N/A	Pigment Progenitor
atic	7.04e-141	0.807871	0.855	0.41	1.41e-137	migratory MIX+	MX+, MX+	#N/A
cndp2	1.68e-87	0.478787	0.796	0.311	3.35e-84	migratory MIX+	MX+	#N/A
col18a1a	1.11e-28	0.57383	0.754	0.445	2.22e-25	migratory MIX+	foxd3+ NCC	#N/A
coro1a	8.26e-53	0.948294	0.62	0.207	1.65e-49	migratory MIX+	MX+	#N/A
cotl1	2.28e-11	1.3919	0.605	0.572	4.55e-08	migratory MIX+	MI+, Early melanoblasts, Melanoblasts	#N/A
creg1	2.52e-74	0.631104	0.667	0.263	5.04e-71	migratory MIX+	MIX+	#N/A
crestin	1.54e-251	2.07428	0.807	0.218	3.09e-248	migratory MIX+	MIX+, Early melanoblasts, Melanoblasts	#N/A
ctsc	9.61e-53	0.736096	0.517	0.241	1.92e-49	migratory MIX+	Early melanoblasts, Melanoblasts	#N/A
ctsd	1.77e-10	0.124345	0.663	0.593	3.53e-07	migratory MIX+	MI+, Early melanoblasts, Melanoblasts	#N/A
ctsz	7.74e-65	0.18646	0.12	0.286	1.55e-61	migratory MIX+	Early melanoblasts, Melanoblasts	#N/A
cyp24a1	6.7e-20	0.246517	0.347	0.207	1.34e-16	migratory MIX+	#N/A	Other Glia, Unknown
dlx5a	7.59e-25	0.671129	0.577	0.256	1.52e-21	migratory MIX+	twist1a+ NCC, twist1a+ NCC	#N/A
emp3b	8.65e-07	2.33274	0.027	0.027	0.00173091	migratory MIX+	Melanoblasts	Pigment Progenitor
emp3b	8.65e-07	2.33274	0.027	0.027	0.00173091	migratory MIX+	Melanoblasts	Pigment Progenitor
eno3	5.37e-31	1.00369	0.787	0.451	1.07e-27	migratory MIX+	MI+, Early melanoblasts, Melanoblasts	#N/A
fabp2	6.7e-271	4.6642	0.829	0.251	1.34e-267	migratory MIX+	#N/A	Other Glia, Schwann Cell, Schwann Cell Precursor
fhl2b	4.63e-129	5.38342	0.017	0.022	9.25e-126	migratory MIX+	#N/A	Iridophore
gmps	5.85e-06	0.512081	0.787	0.499	0.011694	migratory MIX+	MX+, MX+	#N/A
gpnmb	8.39e-23	4.58081	0.141	0.145	1.68e-19	migratory MIX+	#N/A	Iridophore
grhprb	6.42e-295	1.83397	0.8	0.178	1.28e-291	migratory MIX+	#N/A	Other Glia, Schwann Cell
gstm.3	1.05e-55	2.11979	0.224	0.23	2.1e-52	migratory MIX+	#N/A	Xanthophore
hsp90aa1.2	5.1e-15	0.365807	0.74	0.449	1.02e-11	migratory MIX+	MX+, MX+, MI+, Early melanoblasts	#N/A
igfbp1a	1.92e-14	0.905241	0.627	0.363	3.85e-11	migratory MIX+	MIX+	#N/A
lypc	0.00174899	3.77923	0.142	0.163	1	migratory MIX+	#N/A	Iridophore
mitfa	3.61e-166	0.85334	0.826	0.36	7.22e-163	migratory MIX+	MI+, Early melanoblasts, Melanoblasts	Pigment Progenitor
mitfa	3.61e-166	0.85334	0.826	0.36	7.22e-163	migratory MIX+	MI+, Early melanoblasts, Melanoblasts	Pigment Progenitor
mt2	5.53e-121	2.04847	0.699	0.307	1.11e-117	migratory MIX+	twist1a+ NCC, twist1a+ NCC	#N/A
ndrg1a	2.32e-114	0.241994	0.739	0.253	4.63e-111	migratory MIX+	Early melanoblasts	#N/A
nme4	6.31e-84	2.36082	0.448	0.125	1.26e-80	migratory MIX+	MX+, MI+, Early melanoblasts, Melanoblasts	#N/A
npc2	5.01e-54	1.78428	0.863	0.494	1e-50	migratory MIX+	MX+, MIX+, Early melanoblasts, Melanoblasts	#N/A
nusap1	2.18e-64	0.345202	0.708	0.293	4.37e-61	migratory MIX+	foxd3+ NCC, foxd3+ NCC	Proliferating Progenitor
nusap1	2.18e-64	0.345202	0.708	0.293	4.37e-61	migratory MIX+	foxd3+ NCC, foxd3+ NCC	Proliferating Progenitor
pcbd1	3.26e-76	0.138726	0.825	0.422	6.52e-73	migratory MIX+	MI+, Early melanoblasts, Melanoblasts	#N/A
pfn1	1.38e-189	1.36005	0.956	0.752	2.76e-186	migratory MIX+	MI+, Early melanoblasts	#N/A
pik3c3	5.51e-196	0.11688	0.798	0.218	1.1e-192	migratory MIX+	MX+, MX+, Early melanoblasts	#N/A
pltp	2.76e-77	1.32583	0.702	0.266	5.51e-74	migratory MIX+	#N/A	Iridophore
pnp4a	1.64e-143	2.16911	0.756	0.23	3.28e-140	migratory MIX+	MX+, MI+, Early melanoblasts, Melanoblasts	#N/A
rgs2	0	2.07202	0.787	0.121	0	migratory MIX+	MX+, MX+	#N/A
rnaset2	3.63e-13	0.710823	0.648	0.397	7.25e-10	migratory MIX+	Early melanoblasts, Melanoblasts	#N/A
si:ch211-105c13.3	3.33e-47	1.09803	0.646	0.237	6.65e-44	migratory MIX+	#N/A	Iridophore
si:ch73-89b15.3	0.00868256	4.78324	0.048	0.09	1	migratory MIX+	#N/A	Iridophore
si:dkey-197i20.6	1.66e-63	5.48984	0.056	0.071	3.31e-60	migratory MIX+	#N/A	Iridophore
si:dkey-21a6.5	2.12e-185	0.233654	0.821	0.286	4.24e-182	migratory MIX+	MX+, MX+, MI+, Early melanoblasts, Melanoblasts	#N/A
slc3a2a	5.35e-90	0.584113	0.204	0.254	1.07e-86	migratory MIX+	MI+, Early melanoblasts, Melanoblasts	Melanophore
slc3a2a	5.35e-90	0.584113	0.204	0.254	1.07e-86	migratory MIX+	MI+, Early melanoblasts, Melanoblasts	Melanophore
tcima	6.7e-37	0.289065	0.69	0.325	1.34e-33	migratory MIX+	#N/A	Schwann Cell, Schwann Cell Precursor
thy1	2.11e-128	2.25628	0.81	0.36	4.23e-125	migratory MIX+	#N/A	Xanthophore
tmsb4x	5.41e-179	0.873864	0.995	0.987	1.08e-175	migratory MIX+	foxd3+ NCC, MIX+	#N/A
trim63a	6.22e-60	0.227935	0.226	0.047	1.24e-56	migratory MIX+	#N/A	Other Glia, Schwann Cell
aox5	7.95e-117	7.10501	0.946	0.375	1.59e-113	MX+	MX+, MX+	Xanthophore
aox5	7.95e-117	7.10501	0.946	0.375	1.59e-113	MX+	MX+, MX+	Xanthophore
arhgef33	2.75e-18	5.77244	0.457	0.237	5.51e-15	MX+	Melanoblasts	Pigment Progenitor
arhgef33	2.75e-18	5.77244	0.457	0.237	5.51e-15	MX+	Melanoblasts	Pigment Progenitor
asip2b	3.38e-60	6.50717	0.645	0.214	6.76e-57	MX+	#N/A	Xanthophore
atp11a	1.64e-43	3.29176	0.758	0.519	3.29e-40	MX+	MX+, Early melanoblasts, Melanoblasts	#N/A
atp6v0ca	8.25e-10	0.590634	0.694	0.688	1.65e-06	MX+	MI+, Early melanoblasts, Melanoblasts	#N/A
bco1	2.95e-68	5.23834	0.801	0.432	5.9e-65	MX+	MX+	Xanthophore
bco1	2.95e-68	5.23834	0.801	0.432	5.9e-65	MX+	MX+	Xanthophore
bhlhe41	2.38e-14	4.59361	0.296	0.075	4.76e-11	MX+	MI+, Early melanoblasts, Melanoblasts	#N/A
bscl2l	3.78e-98	7.64607	0.844	0.306	7.57e-95	MX+	MX+, MX+	Xanthophore
bscl2l	3.78e-98	7.64607	0.844	0.306	7.57e-95	MX+	MX+, MX+	Xanthophore
CABZ01021592.1	9.46e-118	6.46122	1	0.766	1.89e-114	MX+	MX+, MX+	Xanthophore
CABZ01021592.1	9.46e-118	6.46122	1	0.766	1.89e-114	MX+	MX+, MX+	Xanthophore
cax1	3.86e-86	6.96309	0.774	0.201	7.72e-83	MX+	MX+, MX+, Early melanoblasts	Xanthophore
cax1	3.86e-86	6.96309	0.774	0.201	7.72e-83	MX+	MX+, MX+, Early melanoblasts	Xanthophore
ctsba	2.34e-20	1.7078	0.608	0.463	4.68e-17	MX+	MX+, Early melanoblasts, Melanoblasts	#N/A
cx30.3	5.26e-65	5.01474	0.726	0.284	1.05e-61	MX+	MX+, MX+	#N/A
cyb5a	4.91e-88	4.73587	0.909	0.556	9.82e-85	MX+	MX+, MX+	#N/A
fmn2a	7.01e-68	4.4461	0.532	0.076	1.4e-64	MX+	Melanoblasts	#N/A
foxd3	0.0005003	2.20146	0.22	0.102	1	MX+	foxd3+ NCC, MIX+	#N/A
gch2	8.02e-121	7.05241	1	0.645	1.6e-117	MX+	MX+, MX+	#N/A
gpd1b	1.93e-78	4.98664	0.855	0.459	3.85e-75	MX+	MX+, MX+, MI+, Early melanoblasts, Melanoblasts	#N/A
gpr143	2.57e-60	4.46326	0.591	0.141	5.14e-57	MX+	MX+, MI+, Early melanoblasts, Melanoblasts	Melanophore, Pigment Progenitor
gpr143	2.57e-60	4.46326	0.591	0.141	5.14e-57	MX+	MX+, MI+, Early melanoblasts, Melanoblasts	Melanophore, Pigment Progenitor
gstp1	3.26e-110	5.50053	0.995	0.583	6.51e-107	MX+	MI+, Early melanoblasts, Melanoblasts	#N/A
gyg1b	3.92e-45	6.19706	0.661	0.339	7.85e-42	MX+	MX+, MX+	Melanophore
gyg1b	3.92e-45	6.19706	0.661	0.339	7.85e-42	MX+	MX+, MX+	Melanophore
impdh1b	3.65e-101	4.78348	0.946	0.533	7.3e-98	MX+	MX+, MX+	#N/A
lgmn	2.46e-05	0.438613	0.355	0.355	0.0491568	MX+	Early melanoblasts	#N/A
lrmda	6.39e-13	3.90794	0.548	0.507	1.28e-09	MX+	Melanoblasts	#N/A
mdh1aa	5.1e-102	4.56241	0.962	0.626	1.02e-98	MX+	MX+, MX+	#N/A
mgat4b	0.00144283	0.118783	0.392	0.422	1	MX+	Melanoblasts	#N/A
mibp	3.17e-83	4.48828	0.871	0.403	6.35e-80	MX+	MX+, MX+	#N/A
mlpha	5.48e-23	5.89617	0.414	0.152	1.1e-19	MX+	MI+, Early melanoblasts, Melanoblasts	Melanophore, Pigment Progenitor
mlpha	5.48e-23	5.89617	0.414	0.152	1.1e-19	MX+	MI+, Early melanoblasts, Melanoblasts	Melanophore, Pigment Progenitor
mlphb	6.46e-129	6.57767	0.591	0.039	1.29e-125	MX+	MX+	#N/A
oacyl	2.01e-61	6.35889	0.758	0.408	4.03e-58	MX+	#N/A	Xanthophore
pah	2.3e-61	5.65197	0.672	0.263	4.59e-58	MX+	MX+, MI+, Early melanoblasts, Melanoblasts	Melanophore
pah	2.3e-61	5.65197	0.672	0.263	4.59e-58	MX+	MX+, MI+, Early melanoblasts, Melanoblasts	Melanophore
paics	1.7e-105	5.00459	0.962	0.561	3.4e-102	MX+	MX+, MX+	Pigment Progenitor
paics	1.7e-105	5.00459	0.962	0.561	3.4e-102	MX+	MX+, MX+	Pigment Progenitor
pax7a	2.96e-23	3.95746	0.608	0.446	5.93e-20	MX+	MX+, MX+	#N/A
pax7b	4.87e-50	5.32251	0.737	0.426	9.74e-47	MX+	MX+, MX+	Xanthophore
pax7b	4.87e-50	5.32251	0.737	0.426	9.74e-47	MX+	MX+, MX+	Xanthophore
phyhd1	1.22e-70	5.76072	0.78	0.356	2.44e-67	MX+	MX+	Xanthophore
phyhd1	1.22e-70	5.76072	0.78	0.356	2.44e-67	MX+	MX+	Xanthophore
plin6	1.09e-43	6.53874	0.661	0.379	2.18e-40	MX+	MX+	Xanthophore
plin6	1.09e-43	6.53874	0.661	0.379	2.18e-40	MX+	MX+	Xanthophore
pmela	1.64e-11	1.86413	0.274	0.206	3.28e-08	MX+	MI+, Early melanoblasts, Melanoblasts	Melanophore, Pigment Progenitor
pmela	1.64e-11	1.86413	0.274	0.206	3.28e-08	MX+	MI+, Early melanoblasts, Melanoblasts	Melanophore, Pigment Progenitor
pnp5a	5.42e-30	1.66064	0.688	0.395	1.08e-26	MX+	#N/A	Pigment Progenitor
prdx1	5.15e-113	6.02834	0.978	0.495	1.03e-109	MX+	MX+, MX+	#N/A
prtfdc1	4.88e-48	4.08108	0.72	0.434	9.75e-45	MX+	MX+, MX+	#N/A
psap	7.14e-07	1.17516	0.575	0.619	0.00142735	MX+	MI+, Early melanoblasts, Melanoblasts	#N/A
pts	5.8e-100	6.71365	0.898	0.392	1.16e-96	MX+	MX+, MX+	#N/A
qdpra	4.21e-89	4.91246	0.898	0.473	8.43e-86	MX+	MX+, MI+, Early melanoblasts, Melanoblasts	Melanophore
qdpra	4.21e-89	4.91246	0.898	0.473	8.43e-86	MX+	MX+, MI+, Early melanoblasts, Melanoblasts	Melanophore
rab32a	8.32e-43	3.60322	0.704	0.425	1.66e-39	MX+	MX+, MI+, Early melanoblasts, Melanoblasts	#N/A
rab38b	1.43e-13	5.42734	0.21	0.008	2.86e-10	MX+	Early melanoblasts	#N/A
rasd1	2.24e-16	4.59091	0.473	0.308	4.49e-13	MX+	MX+	Pigment Progenitor
rasd1	2.24e-16	4.59091	0.473	0.308	4.49e-13	MX+	MX+	Pigment Progenitor
rbp4l	1.37e-64	6.12968	0.747	0.36	2.74e-61	MX+	MX+	Xanthophore
rbp4l	1.37e-64	6.12968	0.747	0.36	2.74e-61	MX+	MX+	Xanthophore
rnaseka	9.54e-46	2.67055	0.715	0.401	1.91e-42	MX+	MI+, Early melanoblasts, Melanoblasts	#N/A
si:ch211-251b21.1	1.44e-83	4.77677	0.817	0.234	2.88e-80	MX+	MX+, MX+	#N/A
si:dkey-106n21.1	1.58e-57	7.25079	0.672	0.274	3.17e-54	MX+	MX+	#N/A
si:dkey-251i10.2	9.63e-120	6.65801	0.962	0.256	1.93e-116	MX+	MX+, MX+	Xanthophore
si:dkey-251i10.2	9.63e-120	6.65801	0.962	0.256	1.93e-116	MX+	MX+, MX+	Xanthophore
slc22a7a	2.54e-127	6.81305	0.984	0.404	5.09e-124	MX+	MX+, MX+	Xanthophore
slc22a7a	2.54e-127	6.81305	0.984	0.404	5.09e-124	MX+	MX+, MX+	Xanthophore
slc24a4a	4.33e-10	4.44125	0.349	0.232	8.66e-07	MX+	MI+, Melanoblasts	#N/A
slc2a11b	3.76e-122	7.02074	0.978	0.445	7.51e-119	MX+	MX+, MX+	Xanthophore
slc2a11b	3.76e-122	7.02074	0.978	0.445	7.51e-119	MX+	MX+, MX+	Xanthophore
slc2a15a	5.22e-85	6.86135	0.79	0.31	1.04e-81	MX+	MX+	Xanthophore
slc2a15a	5.22e-85	6.86135	0.79	0.31	1.04e-81	MX+	MX+	Xanthophore
slc2a15b	7.34e-117	7.62831	0.747	0.157	1.47e-113	MX+	MX+, MX+, Early melanoblasts	Melanophore
slc2a15b	7.34e-117	7.62831	0.747	0.157	1.47e-113	MX+	MX+, MX+, Early melanoblasts	Melanophore
smim29	4.74e-64	4.34793	0.79	0.429	9.48e-61	MX+	MX+, MI+, Early melanoblasts, Melanoblasts	#N/A
sox10	9.16e-28	3.2125	0.543	0.254	1.83e-24	MX+	MIX+, Early melanoblasts	#N/A
syngr1a	8.21e-104	5.21723	0.914	0.31	1.64e-100	MX+	MI+, Early melanoblasts, Melanoblasts	#N/A
tat	3.54e-07	5.36028	0.339	0.207	0.00070796	MX+	#N/A	Xanthophore
tmem130	5.62e-119	7.68409	0.952	0.396	1.12e-115	MX+	MX+, MX+	Xanthophore
tmem130	5.62e-119	7.68409	0.952	0.396	1.12e-115	MX+	MX+, MX+	Xanthophore
tmem243a	2.57e-97	6.82433	0.64	0.116	5.15e-94	MX+	MX+, MX+, MI+, Early melanoblasts, Melanoblasts	Melanophore, Xanthophore
tmem243a	2.57e-97	6.82433	0.64	0.116	5.15e-94	MX+	MX+, MX+, MI+, Early melanoblasts, Melanoblasts	Melanophore, Xanthophore
trpm1b	5.02e-25	4.91131	0.565	0.389	1e-21	MX+	MX+, MIX+, Early melanoblasts	Pigment Progenitor
trpm1b	5.02e-25	4.91131	0.565	0.389	1e-21	MX+	MX+, MIX+, Early melanoblasts	Pigment Progenitor
tspan36	3.25e-56	3.14028	0.833	0.615	6.5e-53	MX+	MI+, Early melanoblasts, Melanoblasts	Melanophore, Pigment Progenitor
tspan36	3.25e-56	3.14028	0.833	0.615	6.5e-53	MX+	MI+, Early melanoblasts, Melanoblasts	Melanophore, Pigment Progenitor
uraha	3.43e-110	6.46471	0.946	0.391	6.85e-107	MX+	MX+, MX+	Xanthophore
uraha	3.43e-110	6.46471	0.946	0.391	6.85e-107	MX+	MX+, MX+	Xanthophore
zgc:110339	5.63e-98	5.19096	0.941	0.45	1.13e-94	MX+	MX+, Early melanoblasts	#N/A
zgc:113337	1.15e-161	7.43175	0.634	0.042	2.3e-158	MX+	MX+	#N/A
zgc:153031	1.61e-102	7.30685	0.608	0.074	3.22e-99	MX+	#N/A	Xanthophore
aldoab	1.81e-47	6.08113	0.441	0.21	3.61e-44	twist1a+ progenitor	#N/A	Other Glia, Unknown
alx4b	0.000348797	0.939293	0.212	0.108	0.697595	twist1a+ progenitor	#N/A	Iridophore
angptl7	1.49e-75	4.24462	0.584	0.343	2.99e-72	twist1a+ progenitor	twist1a+ NCC, twist1a+ NCC	#N/A
anxa4	7.15e-26	0.152308	0.586	0.426	1.43e-22	twist1a+ progenitor	MIX+	#N/A
col12a1a	8.34e-57	2.01022	0.64	0.422	1.67e-53	twist1a+ progenitor	twist1a+ NCC	#N/A
col2a1b	3.15e-50	0.205101	0.772	0.5	6.31e-47	twist1a+ progenitor	twist1a+ NCC	#N/A
col6a1	2.44e-61	5.5508	0.509	0.171	4.88e-58	twist1a+ progenitor	#N/A	Other Glia, Unknown
crabp2a	9.16e-15	1.62287	0.445	0.317	1.83e-11	twist1a+ progenitor	twist1a+ NCC, twist1a+ NCC	Iridophore
crabp2a	9.16e-15	1.62287	0.445	0.317	1.83e-11	twist1a+ progenitor	twist1a+ NCC, twist1a+ NCC	Iridophore
csf1a	5.97e-70	3.77637	0.506	0.187	1.19e-66	twist1a+ progenitor	#N/A	Iridophore
cxcr4a	7.77e-23	2.08808	0.368	0.174	1.55e-19	twist1a+ progenitor	Melanoblasts	#N/A
ednraa	6.08e-49	3.48879	0.579	0.362	1.22e-45	twist1a+ progenitor	twist1a+ NCC	#N/A
fgf10a	0.00104072	1.94599	0.321	0.242	1	twist1a+ progenitor	twist1a+ NCC	#N/A
fgfr3	4.1e-11	0.922193	0.494	0.412	8.2e-08	twist1a+ progenitor	#N/A	Satellite Glia
fhl2a	3.13e-20	1.18798	0.345	0.204	6.26e-17	twist1a+ progenitor	#N/A	Iridophore
fli1a	4.81e-08	2.10119	0.387	0.285	9.63e-05	twist1a+ progenitor	twist1a+ NCC	#N/A
fmoda	4.76e-82	4.57439	0.661	0.414	9.52e-79	twist1a+ progenitor	twist1a+ NCC	#N/A
fstl1a	2.83e-83	1.77156	0.738	0.486	5.67e-80	twist1a+ progenitor	Melanoblasts	#N/A
fstl3	8.18e-13	3.16877	0.262	0.077	1.64e-09	twist1a+ progenitor	#N/A	Other Glia, Schwann Cell
fxyd1	1.16e-09	0.683597	0.372	0.302	2.31e-06	twist1a+ progenitor	Early melanoblasts, Melanoblasts	#N/A
glula	1.88e-18	1.81049	0.393	0.241	3.75e-15	twist1a+ progenitor	foxd3+ NCC, twist1a+ NCC	#N/A
grem2b	9.05e-66	3.74643	0.387	0.064	1.81e-62	twist1a+ progenitor	twist1a+ NCC, twist1a+ NCC	#N/A
hand2	3.65e-26	2.24433	0.308	0.08	7.3e-23	twist1a+ progenitor	#N/A	Chromaffin
hhip	5.12e-39	1.9637	0.474	0.296	1.02e-35	twist1a+ progenitor	#N/A	Satellite Glia
hoxb8a	7.62e-05	0.858325	0.287	0.393	0.152452	twist1a+ progenitor	foxd3+ NCC	#N/A
igfbp5b	7.77e-13	1.30845	0.425	0.338	1.55e-09	twist1a+ progenitor	twist1a+ NCC	#N/A
itga9	9.22e-26	2.84549	0.56	0.483	1.84e-22	twist1a+ progenitor	MIX+	#N/A
kif11	1.24e-09	0.104675	0.274	0.399	2.47e-06	twist1a+ progenitor	foxd3+ NCC	#N/A
mef2ca	1.37e-23	2.87241	0.506	0.41	2.74e-20	twist1a+ progenitor	twist1a+ NCC	#N/A
nid2a	3.29e-20	1.41385	0.506	0.394	6.59e-17	twist1a+ progenitor	twist1a+ NCC, twist1a+ NCC	#N/A
pax3a	2.24e-36	0.779979	0.353	0.167	4.47e-33	twist1a+ progenitor	MX+, MIX+	#N/A
plpp3	2.26e-108	3.10151	0.721	0.386	4.51e-105	twist1a+ progenitor	foxd3+ NCC, twist1a+ NCC, twist1a+ NCC	#N/A
postnb	1.95e-45	1.0891	0.722	0.402	3.91e-42	twist1a+ progenitor	MIX+	#N/A
prrx1b	2.05e-29	3.56093	0.462	0.273	4.09e-26	twist1a+ progenitor	twist1a+ NCC	#N/A
prx	9.84e-07	3.23818	0.429	0.37	0.00196854	twist1a+ progenitor	#N/A	Iridophore
rbm24a	0.000101174	0.986099	0.443	0.363	0.202348	twist1a+ progenitor	MIX+	Schwann Cell, Schwann Cell Precursor
rbm24a	0.000101174	0.986099	0.443	0.363	0.202348	twist1a+ progenitor	MIX+	Schwann Cell, Schwann Cell Precursor
rdh10a	2.26e-09	2.84141	0.387	0.271	4.53e-06	twist1a+ progenitor	Melanoblasts	#N/A
selenop	3.47e-27	0.865273	0.57	0.438	6.93e-24	twist1a+ progenitor	#N/A	Unknown
serpinh1b	4.89e-71	1.35724	0.597	0.327	9.79e-68	twist1a+ progenitor	foxd3+ NCC	#N/A
si:ch211-113a14.12	7.04e-10	0.105685	0.326	0.27	1.41e-06	twist1a+ progenitor	foxd3+ NCC	#N/A
si:dkey-164f24.2	5.38e-07	2.14518	0.234	0.114	0.00107596	twist1a+ progenitor	#N/A	Other Glia, Schwann Cell
sparc	1.22e-47	0.513885	0.925	0.632	2.44e-44	twist1a+ progenitor	foxd3+ NCC, foxd3+ NCC	#N/A
tenm3	2.03e-14	0.403244	0.644	0.573	4.05e-11	twist1a+ progenitor	twist1a+ NCC	#N/A
tgfbi	1.35e-87	2.40133	0.647	0.292	2.69e-84	twist1a+ progenitor	twist1a+ NCC	#N/A
top2a	0.000632821	0.553761	0.409	0.393	1	twist1a+ progenitor	foxd3+ NCC, foxd3+ NCC	Proliferating Progenitor
top2a	0.000632821	0.553761	0.409	0.393	1	twist1a+ progenitor	foxd3+ NCC, foxd3+ NCC	Proliferating Progenitor
tuba8l3	5.27e-58	0.617314	0.589	0.281	1.05e-54	twist1a+ progenitor	MI+, Early melanoblasts, Melanoblasts	#N/A
twist1a	1.53e-82	3.55591	0.637	0.347	3.05e-79	twist1a+ progenitor	twist1a+ NCC, twist1a+ NCC	#N/A
wfdc2	6.59e-11	2.67766	0.276	0.075	1.32e-07	twist1a+ progenitor	#N/A	Unknown
apln	5.45e-07	0.765408	0.45	0.352	0.00108982	unknown	twist1a+ NCC	#N/A
aqp1a.1	3.88e-17	6.41132	0.392	0.18	7.75e-14	unknown	MX+	#N/A
atp1b1a	1.98e-31	0.936169	0.878	0.572	3.95e-28	unknown	MIX+	#N/A
hapln1b	2.04e-12	2.79504	0.466	0.267	4.08e-09	unknown	MX+	#N/A
hdr	5.3e-29	4.3031	0.402	0.101	1.06e-25	unknown	#N/A	Iridophore
jam2a	3.51e-13	2.79775	0.28	0.135	7.01e-10	unknown	Melanoblasts	#N/A
