# Supplementary material for: Mgat4b-mediated selective N-glycosylation regulates melanocyte development and melanoma progression
Source: Proc Natl Acad Sci U S A. 2025 May 27;122(22):e2423831122. doi: 10.1073/pnas.2423831122 (PMC12146715; doi:10.1073/pnas.2423831122)
Supplement: Supplementary file 7 — Dataset S06 (XLSX) [file pnas.2423831122.sd06.xlsx]

## Sheet: Read me
					Supplementary Table 6 (A): List of FDA approved drugs along with their predicted binding affinities to MGAT4A, MGAT4B, MGAT4C and MGAT5
					Supplementary Table 6 (B): Priortised drugs based on filtering criterion binding affinity difference > -1 for MGAT4A, MGAT4B, MGAT4C and MGAT5
					Color coded based on their binding affinity

## Sheet: Binding affinities
	Table A							Table B
Drugs	MGAT4B	MGAT4A	MGAT4C	MGAT5				Drugs	MGAT4B	MGAT4A	MGAT4C	MGAT5
S3833_Amentoflavone	-11.6	-10.1	-10.2	-10				Ginsenoside_Rh2	-10.7	-9	-9.3	-8
ABT-199	-11.4	-11.2	-10.2	-11				Quillaic_acid	-10.6	-8.4	-8.1	-8
S5404_Paritaprevir(ABT-450)	-11.3	-11.3	-11.2	-12				Neohesperidin	-10.4	-9.2	-9.3	-9
Ledipasvir_(GS5885)_	-11.3	-11.5	-9.6	-11		Filter		Astragaloside_IV	-10.3	-8.5	-8.7	-9
Dutasteride	-11.2	-10.3	-9.4	-11		Binding Affinity		AKBA	-10.3	-9	-8.2	-9
Glycyrrhizic_acid	-11.1	-9.1	-10.6	-9		difference > -1		Notoginsenoside_R1	-10.2	-7.7	-8.2	-8
Radotinib_(IY-5511)	-11.1	-11.2	-10.1	-12				Meclizine_dihydrochloride	-10.2	-8.3	-8.5	-9
untitled	-11.1	-11.3	-10	-12				Enoxolone	-10.2	-8.8	-8.1	-8
S5205_Nilotinib__hydrochloride	-11	-10.9	-10	-10				Ginsenoside_Rg1	-10.1	-8.4	-8.5	-8
SC75741	-11	-10.9	-9.6	-10				Panaxatriol	-10.1	-8.5	-7.8	-9
S3914_Hederin	-10.9	-8.5	-9.2	-10				Madecassic_acid	-10.1	-8.8	-7.9	-9
S3843_Madecassoside	-10.9	-9.8	-8.9	-10				Sodium_Aescinate	-10	-8.9	-8.6	-8
S3724_Velpatasvir	-10.8	-10.6	-9.9	-11				Shikonin	-9.8	-7.3	-7.6	-8
S5554_Lanatoside_C	-10.8	-10.8	-9.2	-10				Birinapant_(TL32711)	-9.8	-7.9	-8.7	-8
S9036_(20R)Ginsenoside_Rh2	-10.7	-9	-9.3	-8				Hederagenin	-9.8	-8.2	-7.8	-8
AZD2281	-10.7	-9.5	-9.1	-10				Lercanidipine_(hydrochloride)	-9.8	-8.5	-8.2	-8
untitled	-10.7	-10.3	-9.6	-10				Medroxyprogesterone_acetate	-9.7	-8.2	-8	-7
S9019_Quillaic_acid	-10.6	-8.4	-8.1	-8				Josamycin	-9.6	-7.2	-8	-8
GSK2118436	-10.6	-9.2	-9.8	-9				U0126-EtOH	-9.6	-8	-8.3	-7
Glecaprevir	-10.6	-9.8	-9.3	-10				Fusidine	-9.5	-8.3	-8.2	-8
Glycyrrhetinic_acid	-10.5	-9.1	-8.7	-10				ABILIFY_(aripiprazole)	-9.4	-8.1	-7.9	-8
S4654_Netupitant	-10.5	-9.1	-9.8	-11				Betulinic_acid	-9.4	-8.3	-7.4	-8
S9303_Saikosaponin_B2	-10.5	-9.3	-9.6	-10				Methylcobalamin	-9.3	-6.9	-8.1	-7
Limonin	-10.5	-9.7	-8.7	-11				Atazanavir	-9.2	-7.6	-8.1	-8
S3805_Stevioside	-10.5	-9.7	-9.4	-9				Medrysone	-9.2	-8	-7.9	-8
Dolutegravir_Sodium	-10.5	-9.8	-9.8	-10				Chlormadinone_acetate	-9.2	-8	-7.5	-8
Glimepiride	-10.5	-10.1	-8.8	-9				Dapivirine	-9.2	-8.1	-7.6	-8
S5652_Elbasvir	-10.5	-10.2	-10.2	-9				Dexamethasone_acetate	-9.1	-7.8	-7.4	-8
Eltrombopag_(Promacta)	-10.5	-10.7	-9.6	-11				Clobetasol_propionate	-9	-7.5	-7.7	-8
Neohesperidin	-10.4	-9.2	-9.3	-9				halobetasol_propionate_	-9	-8	-7.3	-8
Raltegravir	-10.4	-9.3	-9.7	-10				MMAE	-8.8	-7	-6.1	-7
S5232_Alectinib_hydrochloride	-10.4	-9.8	-9	-11				Tubercidin	-8.4	-6.7	-7.1	-7
S3901_Astragaloside_IV	-10.3	-8.5	-8.7	-9				Gefarnate	-8.3	-6.4	-5.4	-6
S9024_AKBA	-10.3	-9	-8.2	-9
Oleanonic_Acid	-10.3	-9.1	-8.5	-10
GSK1265744	-10.3	-9.7	-9.3	-10
Rebamipide	-10.3	-9.7	-9.6	-9
S9281_Peimine	-10.3	-10	-8.4	-10
BMS707035	-10.3	-10.6	-9.6	-9
S3785_Notoginsenoside_R1	-10.2	-7.7	-8.2	-8
Meclizine_dihydrochloride	-10.2	-8.3	-8.5	-9
Enoxolone	-10.2	-8.8	-8.1	-8
INVEGA_(paliperidone)	-10.2	-9.1	-9.1	-10
S5411_Sultamicillin	-10.2	-9.2	-9.8	-10
Hesperidin	-10.2	-9.6	-10.2	-11
icotinib	-10.2	-9.6	-9.6	-10
Sorafenib	-10.2	-9.6	-9.3	-10
Diosmin	-10.2	-9.7	-10.2	-10
Ursolic_acid	-10.2	-9.8	-8.2	-9
Fluralaner	-10.2	-10	-10.2	-11
GSK1349572	-10.2	-10	-8.4	-10
AP24534	-10.2	-10.6	-9.4	-10
S3923_Ginsenoside_Rg1	-10.1	-8.4	-8.5	-8
S3847_Panaxatriol	-10.1	-8.5	-7.8	-9
Madecassic_acid	-10.1	-8.8	-7.9	-9
ivermectin	-10.1	-9.1	-9.7	-9
S3810_Scutellarin	-10.1	-9.4	-9.7	-10
PLX-4032	-10.1	-9.5	-10.1	-10
AMINOPHYLLINE_(aminophylline)	-10.1	-9.6	-10.5	-10
YM201636	-10.1	-9.6	-9.8	-12
bendroflumethiazide	-10.1	-9.7	-9.4	-9
S3919_Hederacoside_C	-10.1	-9.7	-9.6	-10
Dicoumarol	-10.1	-9.8	-9.4	-9
Nebivolol_HCl_(R-067555)	-10.1	-9.9	-10.1	-10
Bictegravir	-10.1	-10	-8.9	-9
S5117_Doramectin	-10.1	-10.1	-9.4	-9
Conivaptan_hydrochloride	-10.1	-10.3	-9.6	-12
Digoxin_	-10.1	-10.3	-9.7	-10
sennoside_B	-10.1	-10.4	-9.6	-10
S3770_Sodium_Aescinate	-10	-8.9	-8.6	-8
ATACAND_(candesartan_cilexetil)	-10	-8.5	-9.5	-10
LOTRIMIN_(clotrimazole)	-10	-8.7	-9.1	-11
VX-745	-10	-8.8	-9.3	-9
GSK650394	-10	-9	-10	-10
Itraconazole	-10	-9	-8.7	-11
GHRP-2	-10	-9.1	-9.5	-10
Temsavir_(BMS-626529)	-10	-9.3	-9.1	-11
Lapatinib_freebase	-10	-9.4	-9.5	-11
Acalabrutinib	-10	-9.5	-8.9	-9
ACCOLATE_(zafirlukast)	-10	-9.5	-10.1	-10
S9183_Ruscogenin	-10	-9.5	-7.9	-10
Gliquidone	-10	-9.6	-9.1	-9
Manidipine_HCl	-10	-9.7	-9.6	-10
penfluridol	-10	-9.7	-8.9	-9
untitled	-10	-10.2	-9.2	-9
Baicalin	-10	-10.4	-10.6	-9
Zotarolimus	-10	-10.5	-9.5	-10
S5463_Curcurbitacin_IIA	-9.9	-8	-8.2	-9
S5414_Diflucortolone_valerate	-9.9	-8.3	-9.1	-8
Drospirenone	-9.9	-8.9	-7.9	-10
IPI-145	-9.9	-8.9	-9.3	-10
S5454_Saikosaponin_D	-9.9	-8.9	-9.3	-9
AZ_960	-9.9	-9.1	-9.4	-9
S3616_Asiaticoside	-9.9	-9.2	-9.8	-9
Posaconazole	-9.9	-9.7	-9.9	-10
S3714_Lifitegrast	-9.9	-9.7	-9.7	-9
S4716_Evans_Blue	-9.9	-9.7	-9	-9
MICARDIS_(telmisartan)	-9.9	-10	-9.2	-10
S5714_lurasidone	-9.9	-10	-9	-9
VX-809	-9.9	-10	-10	-10
Shikonin	-9.8	-7.3	-7.6	-8
Birinapant_(TL32711)	-9.8	-7.9	-8.7	-8
S3899_Hederagenin	-9.8	-8.2	-7.8	-8
S4597_Lercanidipine_(hydrochloride)	-9.8	-8.5	-8.2	-8
S9099_Orientin	-9.8	-8.2	-9	-9
S3722_Isavuconazole	-9.8	-8.6	-9.8	-8
Imatinib	-9.8	-8.9	-8.5	-10
S9040_Maslinic_acid	-9.8	-8.9	-8.3	-10
BMS-790052	-9.8	-9	-9.1	-10
Canagliflozin	-9.8	-9.3	-10	-10
untitled	-9.8	-9.3	-8.3	-10
ARN-509	-9.8	-9.4	-8.3	-10
Troglitazone_(CS-045)	-9.8	-9.4	-8.5	-9
Lomitapide	-9.8	-9.5	-8.6	-10
S3951_Tannic_acid	-9.8	-9.6	-9.5	-9
S3957_Gamma-Oryzanol	-9.8	-9.7	-8.5	-11
Ipragliflozin(ASP1941)	-9.8	-9.8	-9.7	-8
S5062_Daclatasvir_Digydrochloride	-9.8	-9.9	-8.8	-10
S9090_Corilagin	-9.8	-10	-11.8	-11
NADIDE	-9.8	-10.1	-9	-10
S9018_Luteoloside	-9.8	-10.1	-9.3	-9
S5712_Zofenopril_calcium	-9.8	-10.3	-8.9	-8
Medroxyprogesterone_acetate	-9.7	-8.2	-8	-7
Halcinonide	-9.7	-8.2	-7.7	-9
Leuprorelin_Acetate	-9.7	-8.2	-9.5	-10
Tigecycline	-9.7	-8.2	-8.3	-9
Gilteritinib_(ASP2215)	-9.7	-8.4	-8.8	-8
LIDEX-E_(fluocinonide)	-9.7	-8.4	-7.7	-10
Etoposide	-9.7	-8.5	-9.9	-9
S5273_Canrenone	-9.7	-8.6	-8.4	-9
Acarbose	-9.7	-8.8	-9.8	-11
AG-120_(Ivosidenib)	-9.7	-8.8	-9.5	-9
Neohesperidin_dihydrochalcone	-9.7	-8.9	-9.3	-8
Reserpine	-9.7	-8.9	-7.9	-9
Ascomycin_(FK_520,_FR_900520,_Immunomycin)	-9.7	-9	-8.2	-9
Ketanserin	-9.7	-9.2	-9.1	-9
Nebivolol	-9.7	-9.2	-8.8	-8
S3783_Echinacoside	-9.7	-9.2	-9.3	-10
S4646_Ciclesonide	-9.7	-9.2	-8.8	-10
Plerixafor	-9.7	-9.3	-7.9	-9
Oleanolic_Acid	-9.7	-9.4	-8.2	-10
Azilsartan_MedoxoMil	-9.7	-9.5	-10.2	-9
Vilazodone_Hydrochloride	-9.7	-9.6	-8.7	-10
Naringin	-9.7	-9.7	-9.9	-10
S5015_Simeprevir	-9.7	-9.7	-8.9	-9
untitled	-9.7	-9.7	-8.4	-9
Adapalene	-9.7	-10	-8.3	-9
Josamycin	-9.6	-7.2	-8	-8
U0126-EtOH	-9.6	-8	-8.3	-7
Demeclocycline_hydrochloride	-9.6	-8.1	-9.2	-9
S-crizotinib	-9.6	-8.1	-8.6	-8
Argatroban	-9.6	-8.3	-9.5	-10
EPLERENONE_(eplerenone)	-9.6	-8.3	-7.5	-9
BENICAR_(olmesartan_medoxomil)	-9.6	-8.5	-9.9	-10
S5258_Revefenacin	-9.6	-8.5	-8.3	-9
Benidipine_hydrochloride	-9.6	-8.6	-8.7	-8
GSK1120212	-9.6	-8.6	-8.5	-10
S5552_Amenamevir	-9.6	-8.6	-9.9	-10
Ketoconazole	-9.6	-8.7	-8.5	-9
S5486_Fluorometholone	-9.6	-8.7	-8.3	-8
Plerixafor_8HCl	-9.6	-8.8	-8.4	-9
Hematoxylin	-9.6	-8.9	-8	-9
PTC596	-9.6	-8.9	-8.5	-9
ETC-159	-9.6	-9	-8.7	-10
Linagliptin	-9.6	-9.1	-10.1	-10
S4754_Betulin	-9.6	-9.1	-7.4	-9
Domperidone	-9.6	-9.2	-7.9	-10
S5326_Dolasetron	-9.6	-9.3	-9.3	-8
S5007_Delamanid	-9.6	-9.4	-8.9	-10
S9081_Anemoside_B4	-9.6	-9.4	-9.6	-9
S9399_1,2,3,4,6-O-Pentagalloylglucose	-9.6	-9.6	-9.7	-9
XL-184_free_base	-9.6	-9.6	-9.3	-9
sennoside_A	-9.6	-10.3	-10.3	-9
S3971_Fusidine	-9.5	-8.3	-8.2	-8
Ebastine	-9.5	-8.2	-7.4	-9
S3649_Ceftazidime	-9.5	-8.2	-7.9	-9
S5385_Imidafenacin	-9.5	-8.5	-8.5	-9
S5638_Cefozopran_hydrochloride	-9.5	-8.5	-9.4	-8
Paeoniflorin	-9.5	-8.6	-9.6	-9
S3645_Kitasamycin	-9.5	-8.6	-7.9	-8
AG-221_(Enasidenib)	-9.5	-8.9	-9.7	-10
Avatrombopag	-9.5	-8.9	-8.2	-10
KPT-335	-9.5	-9	-10.1	-9
Lercanidipine	-9.5	-9	-7.8	-7
Doxazosin	-9.5	-9.1	-8.1	-9
Tipifarnib	-9.5	-9.1	-8.8	-8
Relugolix	-9.5	-9.2	-8.5	-8
VUMON_(teniposide)	-9.5	-9.2	-9.6	-9
S9259_Lithospermic_acid	-9.5	-9.4	-9.4	-9
ODM-201	-9.5	-9.5	-9.3	-9
Silibinin	-9.5	-9.5	-8.7	-8
S3898_Hydroxy_Camptothecine	-9.5	-9.9	-9.3	-9
Elacridar	-9.5	-10.1	-8.6	-10
ABILIFY_(aripiprazole)	-9.4	-8.1	-7.9	-8
Betulinic_acid	-9.4	-8.3	-7.4	-8
terfenadine	-9.4	-7.6	-7.8	-9
Rilpivirine	-9.4	-8.1	-9	-8
S9416_Triptonide	-9.4	-8.2	-8.4	-8
etravirine_(TMC125)	-9.4	-8.4	-8.4	-10
S4971_Buparvaquone	-9.4	-8.4	-7.9	-9
S5360_Diflorasone	-9.4	-8.4	-8.7	-8
untitled	-9.4	-8.5	-8.4	-9
Linezolid	-9.4	-8.6	-8.2	-10
Flunarizine_dihydrochloride	-9.4	-8.8	-9.1	-9
PCI-32765	-9.4	-8.8	-8.5	-10
S9010_Bevirimat	-9.4	-8.8	-8.8	-9
10-Hydroxycamptothecin	-9.4	-8.9	-9.3	-9
Abiraterone_Acetate	-9.4	-8.9	-8.2	-9
AESCULIN	-9.4	-8.9	-8.7	-8
S5716_Abemaciclib	-9.4	-8.9	-8.5	-9
GLYBURIDE_(glyburide)	-9.4	-9	-9.1	-9
Rutin_DAB10	-9.4	-9	-10	-11
S3765_Picroside_II	-9.4	-9.1	-8.6	-10
Sivelestat_(ONO-5046)	-9.4	-9.1	-8.9	-9
Candesartan	-9.4	-9.2	-9.5	-9
SOLATENE_(beta_carotene)	-9.4	-9.2	-7.5	-8
ESI-09	-9.4	-9.3	-9.4	-9
RISPERIDONE_(risperidone)	-9.4	-9.3	-8.9	-10
LDE225	-9.4	-9.4	-9	-10
Raloxifene	-9.4	-9.4	-9.7	-9
LY333531	-9.4	-9.6	-10.2	-9
S5031_Sulfaquinoxaline_sodium	-9.4	-9.7	-9.3	-8
Vilazodone	-9.4	-9.7	-9.5	-9
Tolvaptan	-9.4	-9.9	-8.2	-11
Camptothecine	-9.4	-10	-9.3	-9
S5247_Selamectin	-9.4	-10.2	-9.6	-9
S4994_Methylcobalamin	-9.3	-6.9	-8.1	-7
Omadacycline_tosylate	-9.3	-7.4	-8.8	-9
Cyproterone_acetate	-9.3	-7.8	-7.4	-9
Q-VD-OPh	-9.3	-7.9	-9.1	-9
Loratadine(Alavert,_Claritin)	-9.3	-8.1	-8.4	-9
retapamulin	-9.3	-8.2	-8	-9
S5488_Fluorescein	-9.3	-8.2	-8.6	-9
S3654_Tauroursodeoxycholic_Acid	-9.3	-8.3	-8.9	-9
S4735_Salvianolic_acid_B	-9.3	-8.4	-9.8	-9
CAPEX_(fluocinolone_acetonide)	-9.3	-8.5	-7.9	-8
fluticasone_furoate	-9.3	-8.5	-8.3	-9
Cobicistat_(GS-9350)	-9.3	-8.6	-8.6	-10
Alarelin_Acetate	-9.3	-8.7	-9.1	-9
S5286_Ramatroban	-9.3	-8.8	-9.1	-9
S5325_Nitisinone	-9.3	-8.8	-8.8	-8
Azelnidipine	-9.3	-8.9	-8.1	-9
Tucidinostat_(Chidamide)	-9.3	-8.9	-8.4	-9
Naringin_Dihydrochalcone	-9.3	-9	-9.7	-10
Docetaxel	-9.3	-9.1	-8.5	-7
Riociguat(BAY_63-2521)	-9.3	-9.2	-9.3	-10
Estradiol_benzoate	-9.3	-9.3	-9	-10
S3666_Ilaprazole	-9.3	-9.3	-7.7	-9
S5103_lutein	-9.3	-9.3	-8	-10
bicalutamide	-9.3	-9.4	-8.5	-8
Evista_(Raloxifene_Hydrochloride)	-9.3	-9.4	-8.9	-9
S5466_Saikosaponin_A	-9.3	-9.4	-9.2	-9
S5654_Indacaterol	-9.3	-9.4	-9.1	-9
untitled	-9.3	-9.5	-9.2	-9
S5403_Ombitasvir(ABT-267)	-9.3	-9.6	-8.6	-9
Danoprevir_(RG7227,ITMN-191,RO5190591)	-9.3	-9.7	-10	-10
Atazanavir	-9.2	-7.6	-8.1	-8
Medrysone	-9.2	-8	-7.9	-8
S4593_Chlormadinone_acetate	-9.2	-8	-7.5	-8
Dapivirine	-9.2	-8.1	-7.6	-8
S3811_Ginsenoside_Re	-9.2	-7.7	-8.9	-9
S4639_Brexpiprazole	-9.2	-7.9	-7.9	-9
S5453_Hyperoside	-9.2	-7.9	-8.8	-10
Chlortetracycline_HCl	-9.2	-8	-9.6	-9
Trilostane	-9.2	-8	-8.4	-9
CP21R7_(CP21)	-9.2	-8.1	-9.6	-8
Paclitaxel	-9.2	-8.2	-9.4	-10
S4628_(+-)-Sulfinpyrazone	-9.2	-8.2	-9.7	-9
S5250_Darunavir	-9.2	-8.2	-9.8	-9
P	-9.2	-8.3	-7.9	-9
S3824_Quercitrin	-9.2	-8.3	-8.8	-10
GDC-0973(XL518,RG7420	-9.2	-8.4	-9.2	-8
FR_180204	-9.2	-8.5	-8.9	-9
PD-0332991_hydrochloride	-9.2	-8.5	-7.9	-8
S5476_Rolapitant	-9.2	-8.5	-8.6	-10
Adriamycin_(Doxorubicin_Hydrochloride)	-9.2	-8.7	-8.5	-9
S9171_Harpagoside	-9.2	-8.7	-8.9	-9
S3671_Quinestrol	-9.2	-8.8	-8.6	-10
BYL-719	-9.2	-9.2	-8.3	-10
Danazol	-9.2	-9.2	-8.5	-9
S4999_Avermectin_B1	-9.2	-9.2	-9.4	-9
Ticagrelor	-9.2	-9.2	-9.2	-9
untitled	-9.2	-9.2	-8.4	-10
CB-5083	-9.2	-9.3	-9	-9
GLIPIZIDE_(glipizide)	-9.2	-9.3	-9.5	-9
Hesperadin_	-9.2	-9.7	-9	-10
Vorapaxar_(SCH_530348)	-9.2	-9.7	-9.4	-9
Dexamethasone_acetate	-9.1	-7.8	-7.4	-8
S5155_Raffinose	-9.1	-7.4	-9	-7
UNC0638	-9.1	-7.5	-8.4	-8
Bacitracin	-9.1	-7.8	-8.5	-7
Naftopidil	-9.1	-8	-8.4	-9
ALLERNAZE_(triamcinolone_acetonide)	-9.1	-8.1	-8.1	-8
Buspirone_hydrochloride	-9.1	-8.1	-8.4	-9
Ceftiofur_hydrochloride	-9.1	-8.1	-8.4	-8
Digoxigenin	-9.1	-8.1	-7.8	-9
flumethasone	-9.1	-8.1	-8	-9
Apatinib	-9.1	-8.2	-8.6	-9
LEE011-2	-9.1	-8.2	-7.8	-8
Meclocycline_Sulfosalicylate	-9.1	-8.2	-8.9	-9
Pranlukast	-9.1	-8.2	-8.7	-10
Cyclothiazide	-9.1	-8.3	-8.2	-9
Megestrol_Acetate	-9.1	-8.3	-8.4	-8
S3926_Forsythin	-9.1	-8.3	-9.1	-8
Manidipine	-9.1	-8.4	-8.6	-9
Oxytetracycline_dihydrate	-9.1	-8.4	-8.6	-8
S3972_Lobeline__hydrochloride	-9.1	-8.4	-8.7	-8
S3612_Rosmarinic_acid	-9.1	-8.5	-9	-8
S9042_Wedelolactone	-9.1	-8.5	-8.5	-8
Aprepitant	-9.1	-8.6	-9.1	-9
BETAPAR_(meprednisone)	-9.1	-8.6	-8.3	-9
BMS806	-9.1	-8.6	-8.9	-9
Daidzin	-9.1	-8.6	-9.5	-9
Diclazuril	-9.1	-8.6	-8.3	-9
S3716_Flibanserin	-9.1	-8.7	-8.8	-9
S4980_Anamorelin	-9.1	-8.7	-9.5	-9
S5248_Apatinib	-9.1	-8.7	-8.3	-8
S9248_Homoorientin	-9.1	-8.7	-9.2	-9
Tetracycline_hydrochloride	-9.1	-8.7	-9.4	-9
IRBESARTAN_(irbesartan)	-9.1	-8.8	-9.1	-10
PF299804	-9.1	-8.9	-8.1	-9
S4641_Tedizolid_Phosphate	-9.1	-8.9	-9.1	-10
Bexarotene	-9.1	-9	-8.5	-9
S3719_Topiroxostat	-9.1	-9.1	-7.6	-8
Baricitinib_phosphate	-9.1	-9.2	-8	-9
Finasteride	-9.1	-9.2	-8.5	-9
CIALIS_(tadalafil)	-9.1	-9.3	-10.4	-9
Fipexide_hydrochloride	-9.1	-9.3	-8.3	-8
PF-04449913	-9.1	-9.3	-9	-9
S3930_Liquiritin	-9.1	-9.4	-10	-10
sennoside_A	-9.1	-9.5	-9.5	-9
RAPAMYCIN	-9.1	-9.6	-9.3	-9
Alectinib_(CH5424802)	-9.1	-9.7	-8.4	-9
LDK378	-9.1	-9.7	-8.4	-9
Thiostrepton	-9.1	-9.9	-8.4	-9
Clobetasol_propionate	-9	-7.5	-7.7	-8
halobetasol_propionate_	-9	-8	-7.3	-8
Fluorometholone_Acetate	-9	-7.8	-8.4	-9
S4975_Fimasartan	-9	-7.9	-7.7	-9
S4935_Asunaprevir	-9	-8	-8.7	-8
spiramycin	-9	-8	-7.8	-8
SPECTRACEF_(cefditoren_pivoxil)	-9	-8.1	-8.4	-9
Clarithromycin	-9	-8.2	-8.7	-8
S3635_Medroxyprogesterone	-9	-8.2	-8.3	-8
(-)-Epigallocatechin_gallate	-9	-8.3	-9.3	-9
Cilostazol	-9	-8.4	-8.6	-9
Neratinib	-9	-8.4	-8.2	-7
Prulifloxacin_(NM441,_AF_3013)	-9	-8.4	-9	-10
Dasatinib	-9	-8.5	-9.1	-9
S3668_Thymopentin	-9	-8.5	-8.6	-8
S9328_5,6,7-Trimethoxyflavone	-9	-8.5	-7.8	-8
S3925_(-)-Epicatechin_gallate	-9	-8.6	-9.4	-9
S5402_Dasabuvir(ABT-333)	-9	-8.7	-9.1	-9
S9133_Chicoric_acid	-9	-8.7	-8.3	-8
Rifapentine	-9	-8.8	-8.1	-9
S3876_Indigo	-9	-8.8	-8.5	-8
Topotecan	-9	-8.8	-8.5	-8
Daunomycin_HCL	-9	-8.9	-9.1	-9
Iloperidone	-9	-8.9	-7.4	-8
Loperamide_HCl	-9	-8.9	-8.2	-8
S5458_Verbascoside	-9	-8.9	-9	-9
AV-951	-9	-9	-9	-10
Dabigatran_etexilate	-9	-9	-7.6	-9
Fludara_(Fludarabine_Phosphate)	-9	-9	-8.7	-8
S4610_Mebendazole	-9	-9	-8.1	-9
untitled	-9	-9	-8.3	-9
MDV3100	-9	-9.1	-8.1	-10
S31-201	-9	-9.1	-9.8	-8
ABBV-744	-9	-9.2	-10	-10
DBeQ	-9	-9.2	-9.2	-8
Omeprazole_Sodium	-9	-9.2	-8.2	-8
pimozide	-9	-9.2	-8.5	-9
S5397_Chlorhexidine	-9	-9.2	-7	-9
S9282_Isochlorogenic_acid_A	-9	-9.2	-9.7	-10
S9326_Scopolamine	-9	-9.2	-7.9	-7
Polydatin	-9	-9.3	-8	-9
S3728_Grazoprevir	-9	-9.3	-9.5	-9
S5109_Ademetionine	-9	-9.3	-7.7	-8
BAY_73-4506	-9	-9.4	-9	-10
S5418_Parecoxib_Sodium	-9	-9.5	-9	-9
Droperidol	-9	-9.6	-8.9	-9
S3897_(-)-Arctigenin	-8.9	-7	-8.3	-7
Bisacodyl	-8.9	-7.6	-7.9	-8
Dexamethasone	-8.9	-7.9	-8.3	-8
S5413_Ertugliflozin	-8.9	-7.9	-9	-8
CEPHALEXIN_(cephalexin)	-8.9	-8	-7.6	-8
clobetasone_butyrate	-8.9	-8	-7.6	-8
S4874_Cefazedone	-8.9	-8	-8.6	-9
ASP015K	-8.9	-8.1	-7.8	-9
Raltitrexed	-8.9	-8.2	-9.4	-9
S3721_Bilastine	-8.9	-8.2	-8.1	-9
S3832_Euphorbiasteroid	-8.9	-8.2	-7.6	-8
S5238_Solifenacin	-8.9	-8.2	-7.5	-8
R7935788	-8.9	-8.3	-7.7	-10
S5033_Terconazole	-8.9	-8.3	-8.6	-9
Ethisterone	-8.9	-8.4	-7.9	-9
S3673_Sulfaphenazole	-8.9	-8.4	-8.6	-8
Alvimopan	-8.9	-8.5	-8.9	-9
Guanosine	-8.9	-8.5	-9	-7
Homatropine_bromide	-8.9	-8.5	-6.9	-7
S5233_Fenretinide	-8.9	-8.5	-7.8	-9
teriflunomide	-8.9	-8.5	-7.8	-7
XIFAXAN_(rifaximin)	-8.9	-8.5	-8.4	-9
Azelastine_hydrochloride	-8.9	-8.6	-8.6	-9
Everolimus	-8.9	-8.6	-9.2	-9
LDC4297_(LDC044297)	-8.9	-8.6	-9.5	-9
spironolactone	-8.9	-8.6	-8.8	-8
Ulipristal_acetate	-8.9	-8.6	-7.9	-8
Vitamin_D2	-8.9	-8.6	-7.6	-8
FELDENE_(piroxicam)	-8.9	-8.7	-8.1	-8
Omarigliptin_(MK-3102)	-8.9	-8.7	-8	-9
S5538_Tropisetron	-8.9	-8.7	-8.6	-7
Flubendazole	-8.9	-8.8	-8.2	-9
glafenine_hydrochloride	-8.9	-8.8	-8.3	-8
S3781_Ginkgolide_C	-8.9	-8.8	-8.6	-8
S5388_Betrixaban	-8.9	-8.8	-9.2	-8
S9032_Sanguinarine	-8.9	-8.8	-9.3	-10
Brigatinib_(AP26113)	-8.9	-8.9	-8.3	-9
Nafarelin_Acetate	-8.9	-8.9	-10.2	-9
S5667_Fruquintinib	-8.9	-8.9	-8.5	-8
Anlotinib_(AL3818)	-8.9	-9	-8.4	-9
S3713_Moxidectin	-8.9	-9	-9.7	-10
Scopolamine_hydrobromide	-8.9	-9	-7	-7
Closantel	-8.9	-9.1	-8	-8
S5058_Revaprazan_Hydrochloride	-8.9	-9.1	-8.4	-10
ALVESCO_(ciclesonide)	-8.9	-9.2	-7.8	-7
S4797_Nicergoline	-8.9	-9.2	-9.6	-9
NATACYN_(natamycin)	-8.9	-9.3	-9.3	-10
Silymarin	-8.9	-9.5	-9.5	-8
Tamibarotene	-8.9	-9.5	-8.9	-9
Cefoperazone_acid	-8.9	-9.7	-9.2	-11
MMAE	-8.8	-7	-6.1	-7
Trazodone	-8.8	-7.5	-7.9	-8
Quinapril_hydrochloride	-8.8	-7.7	-8.3	-8
S4697_Saxagliptin_hydrate	-8.8	-7.7	-7.9	-7
S5540_Landiolol_hydrochloride	-8.8	-7.7	-7.1	-8
DAPTA	-8.8	-7.8	-8.8	-7
Halofuginone	-8.8	-7.8	-7	-7
Naltrexone_hydrochloride	-8.8	-7.8	-8.2	-8
S5356_Ceftiofur	-8.8	-7.8	-7.8	-9
TELAPREVIR_(VX-950)	-8.8	-7.8	-8.2	-10
LOPINAVIR_(lopinavir)	-8.8	-7.9	-8.8	-10
Lypressin_Acetate	-8.8	-7.9	-8.8	-8
VX-222	-8.8	-7.9	-8.7	-9
Minocycline_hydrochloride	-8.8	-8	-9	-9
S5098_Gefitinib_hydrochloride	-8.8	-8	-8.5	-8
S5159_Doxycycline	-8.8	-8	-8.9	-9
MK-2048	-8.8	-8.1	-8.8	-10
S5093_Rafoxanide	-8.8	-8.1	-7.5	-9
Adenosine	-8.8	-8.2	-7.9	-7
Apremilast_(CC-10004)	-8.8	-8.2	-8.8	-9
Deflazacort	-8.8	-8.2	-8.6	-8
DESOWEN_(desonide)	-8.8	-8.2	-7.8	-9
Dibutyryl-cAMP	-8.8	-8.2	-9	-9
FERNISONE_(prednisone)	-8.8	-8.2	-8	-8
Tanshinone_IIA	-8.8	-8.2	-8.3	-9
Vancomycin	-8.8	-8.2	-9.1	-8
ACTRON_(ketoprofen)	-8.8	-8.3	-8.1	-8
ENDOMETRIN_(progesterone)	-8.8	-8.3	-7.8	-8
Lansoprazole	-8.8	-8.3	-8.5	-8
S4727_Cinnarizine	-8.8	-8.3	-8.6	-9
Cefazolin	-8.8	-8.4	-8.5	-9
Mometasone_furoate	-8.8	-8.4	-8	-8
Clofazimine	-8.8	-8.5	-9	-9
Fenofibric_acid	-8.8	-8.5	-8.2	-8
untitled	-8.8	-8.5	-8.1	-9
S4656_Parecoxib	-8.8	-8.6	-8.9	-8
Toltrazuril	-8.8	-8.6	-8.3	-9
AG_555	-8.8	-8.7	-9.1	-8
Anidulafungin	-8.8	-8.7	-8.7	-9
PF-2341066	-8.8	-8.7	-7.7	-8
Rotenone	-8.8	-8.7	-8.4	-8
S5627_Amsacrine_hydrochloride	-8.8	-8.7	-8.8	-9
Baicalein	-8.8	-8.8	-9.1	-8
PF-05208749	-8.8	-8.8	-8.9	-9
S5254_Dasatinib_hydrochloride	-8.8	-8.8	-8.7	-9
S9204_Oroxylin_A	-8.8	-8.8	-8	-8
S9321_Topotecan	-8.8	-8.8	-9	-9
S5108_Tylosin	-8.8	-8.9	-6.9	-8
BLZ945	-8.8	-9	-9.3	-9
S5079_Sitagliptin	-8.8	-9	-9.4	-8
Sulfamethazine	-8.8	-9	-8.5	-7
Uridine_5'-monophosphate	-8.8	-9	-8.8	-8
Pazopanib	-8.8	-9.1	-8.7	-9
untitled	-8.8	-9.1	-8.2	-7
S4605_Folic_acid	-8.8	-9.2	-9.1	-11
Cepharanthine	-8.8	-9.5	-9.3	-9
Chlorhexidine_Hydrochloride	-8.8	-9.8	-7.9	-9
S5255_Nicardipine	-8.7	-6.8	-7.4	-8
BETATREX_(betamethasone_valerate)	-8.7	-7.4	-7.7	-7
Sinomenine	-8.7	-7.5	-7.9	-8
Artemisinin	-8.7	-7.6	-7.5	-8
S4953_Usnic_acid	-8.7	-7.6	-8.2	-9
Nicardipine_hydrochloride	-8.7	-7.7	-7.7	-8
S3927_Swertiamarin	-8.7	-7.7	-8.1	-8
Boceprevir_(SCH_503034)	-8.7	-7.8	-7.9	-9
S3777_Gentiopicroside	-8.7	-7.8	-8.1	-8
Torcetrapib	-8.7	-7.8	-8.5	-8
Aloe-emodin	-8.7	-7.9	-7.8	-8
Aloin	-8.7	-7.9	-8.8	-9
Cyproheptadine_hydrochloride	-8.7	-8	-8.2	-9
Formestane	-8.7	-8	-8.2	-8
amoxicillin	-8.7	-8.1	-8.8	-8
Cinchonine	-8.7	-8.2	-7.7	-8
Ritonavir	-8.7	-8.2	-9	-10
S5581_Olmesartan	-8.7	-8.2	-8.6	-9
Lappaconitine	-8.7	-8.3	-7.8	-8
LM-3572	-8.7	-8.3	-8.8	-8
Oxfendazole	-8.7	-8.3	-7.9	-8
Piperine	-8.7	-8.3	-7.3	-8
S4889_Perospirone_hydrochloride	-8.7	-8.3	-7.8	-8
Golgicide_A	-8.7	-8.4	-8	-9
Rimonabant	-8.7	-8.4	-7.9	-8
Micafungin_sodium	-8.7	-8.5	-8.7	-8
S9123_Eriodictyol	-8.7	-8.5	-8.4	-8
untitled	-8.7	-8.5	-8.5	-9
Vancomycin_hydrochloride	-8.7	-8.5	-9.3	-9
E7080	-8.7	-8.6	-8.3	-9
Lornoxicam	-8.7	-8.6	-7.9	-8
Luteolin	-8.7	-8.6	-8.4	-8
S5049_Thiocolchicoside	-8.7	-8.6	-8.2	-8
S9079_Ginsenoside_Rb2	-8.7	-8.6	-10.2	-10
S9368_ADP	-8.7	-8.6	-9.3	-8
VX661	-8.7	-8.6	-8.4	-9
CAL-1011	-8.7	-8.8	-9.2	-8
EXJADE_(deferasirox)	-8.7	-8.8	-9.2	-10
Fenspiride_hydrochloride	-8.7	-8.8	-7.7	-7
Gliclazide	-8.7	-8.8	-9.2	-8
MIFEPREX_(mifepristone)	-8.7	-8.8	-8.2	-9
Mozavaptan	-8.7	-8.8	-7.8	-9
PHA-6806320	-8.7	-8.8	-8.7	-8
S3967_Flavone	-8.7	-8.8	-7.9	-8
S5395_Phenolphthalein	-8.7	-8.8	-8.5	-8
Esomeprazole_sodium	-8.7	-8.9	-8.9	-7
HALDOL_(haloperidol)	-8.7	-8.9	-8.6	-8
Ilaprazole_sodium	-8.7	-8.9	-9	-8
Darifenacin_hydrobromide	-8.7	-9	-8.7	-9
S4658_Hydroquinidine	-8.7	-9	-8.2	-8
S9154_Chelidonine	-8.7	-9	-9.2	-10
Thalidomide	-8.7	-9	-7.7	-8
S9110_Morin	-8.7	-9.1	-8.8	-8
Baloxavir_marboxil	-8.7	-9.5	-9.6	-8
untitled	-8.7	-9.5	-9	-9
Belotecan_(CKD-602)_hydrochloride	-8.7	-9.7	-9.5	-9
Eptifibatide_Acetate	-8.7	-9.7	-9	-9
Montelukast	-8.7	-10	-9.2	-10
ALTACE_(ramipril)	-8.6	-6.9	-7.4	-8
S5072_Rosuvastatin	-8.6	-7.3	-8.7	-7
Pepstatin_A	-8.6	-7.4	-8.2	-7
Puromycin_dihydrochloride	-8.6	-7.6	-8.1	-8
carfilzomib(PR-171)	-8.6	-7.7	-8.2	-9
DESLORATADINE_(desloratadine)	-8.6	-7.7	-8.4	-9
S3906_2,3,5,4-tetrahydroxyl_diphenylethylene-2-o-glucoside	-8.6	-7.7	-8.8	-8
S5508_Dehydroepiandrosterone_acetate	-8.6	-7.7	-8.2	-8
untitled	-8.6	-7.7	-7.8	-8
Sofosbuvir(PSI-7977)	-8.6	-7.8	-8.5	-9
Taxifolin_(Dihydroquercetin)	-8.6	-7.8	-8.6	-8
VALSARTAN_(valsartan)	-8.6	-7.8	-7.9	-8
Garenoxacin	-8.6	-7.9	-7.9	-9
Phenprocoumon	-8.6	-7.9	-7.5	-8
S5023_Nadolol	-8.6	-7.9	-7.1	-8
Androsterone	-8.6	-8	-8.1	-9
Cortisone_acetate	-8.6	-8	-8.2	-8
nateglinide	-8.6	-8	-8.5	-8
phthalylsulfacetamide	-8.6	-8	-8.5	-8
S4673_Etonogestrel	-8.6	-8	-8.1	-8
S5501_Hydrocortisone_acetate	-8.6	-8	-8.4	-9
S9224_Dehydroandrographolide_Succinate	-8.6	-8	-9.6	-9
Triptolide	-8.6	-8	-8.4	-9
Ethynodiol_diacetate	-8.6	-8.1	-8	-8
S5105_Proanthocyanidins	-8.6	-8.1	-9.7	-7
Calcitriol_	-8.6	-8.2	-8.4	-9
Dienogest	-8.6	-8.2	-8.1	-9
S4651_Etoricoxib	-8.6	-8.2	-8.7	-8
TERRAMYCIN_(oxytetracycline)	-8.6	-8.2	-8.6	-8
Trazodone_hydrochloride	-8.6	-8.2	-8.3	-8
Udenafil	-8.6	-8.2	-8.1	-7
Vitamin_D3	-8.6	-8.2	-7.9	-9
Naftopidil	-8.6	-8.3	-6.7	-8
ALBENZA_(albendazole)	-8.6	-8.4	-7.3	-7
Niclosamide	-8.6	-8.4	-7.6	-8
norethindrone	-8.6	-8.4	-8.2	-10
PF-06463922	-8.6	-8.4	-9	-10
S4671_Cefradine	-8.6	-8.4	-7.4	-7
Amygdalin	-8.6	-8.5	-9.4	-9
Exemestane	-8.6	-8.5	-8.1	-9
Farrerol	-8.6	-8.5	-8.2	-8
Flavopiridol_hydrochloride	-8.6	-8.5	-8.6	-8
S3883_Protopine	-8.6	-8.5	-8.7	-10
S5052_Granisetron	-8.6	-8.5	-7.9	-8
S5709_Norgestrel	-8.6	-8.5	-7.7	-9
Sasapyrine	-8.6	-8.5	-7.9	-7
bentiromide	-8.6	-8.6	-9.3	-9
S3074_Chlortalidone	-8.6	-8.6	-7.8	-8
S3659_Fludrocortisone_(acetate)	-8.6	-8.6	-9.2	-9
S3679_Flavanone	-8.6	-8.6	-7.5	-8
S5700_Phthalylsulfathiazole	-8.6	-8.6	-9.1	-9
S5705_Raceanisodamine	-8.6	-8.6	-7.5	-7
Celecoxib	-8.6	-8.7	-8.4	-9
Ellence_(Epirubicin_Hydrochloride)	-8.6	-8.7	-8.4	-8
Estradiol_cypionate	-8.6	-8.7	-8.6	-9
S3924_Ginsenoside_Rb1	-8.6	-8.7	-10.5	-10
S4652_Sulisobenzone	-8.6	-8.7	-8	-7
Kaempferol	-8.6	-8.8	-8.4	-8
Puerarin	-8.6	-8.8	-8.7	-9
Tafamidis	-8.6	-8.8	-7.8	-8
benzthiazide	-8.6	-8.9	-8.8	-8
Pirarubicin	-8.6	-8.9	-9.7	-9
Quercetin	-8.6	-8.9	-8.6	-7
S5623_Bedaquiline	-8.6	-8.9	-8.6	-8
Empagliflozin_(BI10773)	-8.6	-9	-9.4	-9
FENOFIBRATE_(MICRONIZED)_(fenofibrate)	-8.6	-9	-7.5	-7
Tropisetron_hydrochloride	-8.6	-9	-8.8	-7
atovaquone_(atavaquone,_Mepron)	-8.6	-9.1	-8.8	-9
BAF312_(Siponimod)	-8.6	-9.2	-8.7	-10
Indirubin	-8.6	-9.2	-8.6	-8
S	-8.6	-9.3	-8.3	-9
Daptomycin	-8.5	-7	-8.7	-7
S5531_Doripenem	-8.5	-7.2	-7.6	-6
AGENERASE_(amprenavir)	-8.5	-7.3	-8.9	-8
P1017_Octreotide_Acetate	-8.5	-7.3	-7.7	-8
Fluticasone_propionate	-8.5	-7.4	-7.2	-8
Olodaterol_hydrochloride	-8.5	-7.4	-8.4	-7
CHENIX_(chenodiol)	-8.5	-7.6	-7.6	-8
Difluprednate	-8.5	-7.6	-7.7	-8
Beclomethasone_dipropionate	-8.5	-7.7	-7.5	-8
Benazepril	-8.5	-7.7	-7.8	-8
CAPITAL_SOLEIL_15_(avobenzone_)	-8.5	-7.7	-8.2	-7
S4883_Lynestrenol	-8.5	-7.7	-7.5	-8
S5398_Nefazodone_hydrochloride	-8.5	-7.7	-8.8	-8
S5637_Cefotiam_Hexetil_Hydrochloride	-8.5	-7.7	-9	-8
Cilnidipine	-8.5	-7.8	-7.8	-8
DYRENIUM_(triamterene)	-8.5	-7.8	-8.9	-8
S3842_Isoquercitrin	-8.5	-7.8	-8.8	-9
S3809_Imperatorin	-8.5	-7.9	-8.2	-8
S4562_Dehydrocholic_acid	-8.5	-7.9	-7.8	-8
S4796_Methandrostenolone	-8.5	-7.9	-7.5	-9
S9294_Gelsemine	-8.5	-8	-8.5	-8
Lithocholic_acid	-8.5	-8.1	-8.2	-8
Methacycline_hydrochloride	-8.5	-8.1	-9	-9
S3800_Lycorine_hydrochloride	-8.5	-8.1	-7.8	-8
S5081_Ceforanide	-8.5	-8.1	-8.4	-10
S5289_Ceftezole	-8.5	-8.1	-8	-8
Yohimbine_hydrochloride	-8.5	-8.1	-9.4	-9
Anagliptin	-8.5	-8.2	-8.4	-8
Bifonazole	-8.5	-8.2	-8.2	-8
Eletriptan_hydrobromide	-8.5	-8.2	-8.6	-8
Hydrocortisone_butyrate	-8.5	-8.2	-7.9	-8
(+)-JQ1	-8.5	-8.2	-9.1	-8
Norethisterone_Enanthate	-8.5	-8.2	-7.8	-9
Repaglinide	-8.5	-8.2	-7.7	-10
Dexlansoprazole	-8.5	-8.3	-8.4	-8
Lapachol	-8.5	-8.3	-7	-7
S3643_Amitraz	-8.5	-8.3	-7.3	-8
Furaltadone_HCl	-8.5	-8.4	-8.2	-7
Tenoxicam	-8.5	-8.4	-7.8	-8
vildagliptin	-8.5	-8.4	-8	-7
calcium_gluceptate	-8.5	-8.5	-8	-7
Doravirine_(MK-1439)	-8.5	-8.5	-8.3	-9
Ketorolac	-8.5	-8.5	-7.7	-7
MELOXICAM_(meloxicam)	-8.5	-8.5	-7.7	-8
S5210_Sulfamethazine_Sodium_Salt	-8.5	-8.5	-8	-8
S5291_Sulfisomidin	-8.5	-8.5	-8.5	-7
Temsirolimus	-8.5	-8.5	-8.8	-8
S5096_SulfadiMethoxine_sodiuM	-8.5	-8.6	-8.3	-7
Pimobendan	-8.5	-8.7	-8.7	-10
Abitrexate_(Methotrexate)	-8.5	-8.8	-8.7	-10
Cyclandelate	-8.5	-8.8	-7.3	-7
Doxercalciferol	-8.5	-8.8	-8.4	-9
S4722_(+)-Catechin	-8.5	-8.8	-8.5	-8
S4723_(-)Epicatechin	-8.5	-8.8	-8.5	-8
Olmutinib_(HM61713,_BI_1482694)	-8.5	-8.9	-8.6	-8
S5539_Olprinone	-8.5	-8.9	-8.4	-8
dynasore_	-8.5	-9	-8.6	-9
untitled	-8.5	-9	-9.1	-10
Rifampin	-8.5	-9.1	-7.8	-8
S9111_Isorhamnetin	-8.5	-9.1	-8.4	-8
Brequinar	-8.5	-9.2	-9.3	-10
Dapagliflozin_(BMS-512148)	-8.5	-9.3	-9.5	-8
Rifabutin	-8.5	-9.7	-9.1	-7
Tubercidin	-8.4	-6.7	-7.1	-7
Racecadotril	-8.4	-6.6	-8.5	-7
Biapenem	-8.4	-7.3	-7.7	-6
LORELCO_(probucol)	-8.4	-7.3	-7.2	-8
Clindamycin_phosphate	-8.4	-7.4	-7.3	-7
Levonorgestrel	-8.4	-7.4	-7.3	-8
Obeticholic_acid	-8.4	-7.6	-7.6	-8
prasugrel	-8.4	-7.6	-7.8	-8
S9063_Harringtonine	-8.4	-7.6	-8	-8
Benazepril_hydrochloride	-8.4	-7.7	-7.9	-7
Budesonide	-8.4	-7.8	-7.3	-8
Desoximetasone	-8.4	-7.8	-7.5	-9
HEDULIN_(phenindione)	-8.4	-7.8	-7	-7
Lathyrol	-8.4	-7.8	-8.1	-8
S3618_Acetylspiramycin	-8.4	-7.8	-7.4	-7
Andrographolide	-8.4	-7.9	-7.2	-7
Doxycycline_monohydrate	-8.4	-7.9	-8.8	-9
Cortisone	-8.4	-8	-9.1	-9
KENACORT_(triamcinolone)	-8.4	-8	-9.2	-8
MEDROL_(methylprednisolone)	-8.4	-8	-8.1	-7
S3746_Lumefantrine	-8.4	-8	-6.6	-8
S4733_Retigabine	-8.4	-8	-8.2	-8
S4794_Drostanolone_Propionate	-8.4	-8	-7.3	-8
Doxifluridine	-8.4	-8.1	-8.3	-7
Flavopiridol_hydrochloride	-8.4	-8.1	-8.8	-8
S5253_Cisapride	-8.4	-8.1	-8	-8
S5663_Minaprine_dihydrochloride	-8.4	-8.1	-7.6	-8
Nystatin_(Fungicidin)	-8.4	-8.2	-9.3	-9
pyrvinium	-8.4	-8.2	-7.9	-9
CELESTONE_(betamethasone)	-8.4	-8.3	-8.3	-8
Flufenamic_acid	-8.4	-8.3	-8.5	-8
S5009_Brivudine	-8.4	-8.3	-8.7	-7
S9192_Vitexin	-8.4	-8.3	-8.6	-9
TRIFLURIDINE_(trifluridine)	-8.4	-8.3	-7.6	-7
Niflumic_acid	-8.4	-8.4	-8.3	-8
Tolcapone	-8.4	-8.4	-8.5	-8
Fludarabine	-8.4	-8.5	-7.9	-7
Pantoprazole	-8.4	-8.5	-7.9	-7
S5278_Tedizolid	-8.4	-8.5	-8.7	-8
Apixaban	-8.4	-8.7	-8.5	-9
MK4827	-8.4	-8.7	-8	-8
S3606_Fangchinoline	-8.4	-8.7	-9.3	-8
Vinblastine_sulfate	-8.4	-8.7	-8.1	-8
Ziprasidone_hydrochloride	-8.4	-8.7	-9.4	-11
SB415286	-8.4	-9.2	-8.6	-8
S5477_Gefarnate	-8.3	-6.4	-5.4	-6
CARVEDILOL_(carvedilol)	-8.3	-6.8	-5.9	-8
RAPAFLO_(silodosin)	-8.3	-6.8	-6.5	-9
Bepotastine	-8.3	-7.3	-8.1	-8
Catharanthine	-8.3	-7.4	-7.8	-7
S4637_Prasugrel_Hydrochloride	-8.3	-7.4	-8.3	-8
S4638_Desogestrel	-8.3	-7.5	-7.7	-9
ESTROGENIC_SUBSTANCE_(estrone)	-8.3	-7.6	-8.1	-8
Gestodene	-8.3	-7.6	-7.8	-8
Hygromycin_B	-8.3	-7.6	-7.3	-8
LM-3093_AZD9291	-8.3	-7.6	-8.3	-9
S3946_Mesterolone	-8.3	-7.6	-7.8	-8
ACTIGALL_(ursodiol)	-8.3	-7.7	-7.7	-8
Allopregnanolone	-8.3	-7.7	-7.7	-8
Alogliptin(SYR-322)	-8.3	-7.7	-7.6	-8
Dehydroepiandrosterone	-8.3	-7.7	-7.7	-8
Pregnenolone	-8.3	-7.7	-8	-8
S5005_Cefotiam_hydrochloride	-8.3	-7.7	-8.5	-7
Valnemulin_HCl	-8.3	-7.7	-8.2	-9
Clinofbrate	-8.3	-7.8	-7.6	-7
S4684_Sildenafil	-8.3	-7.8	-8.3	-9
S4752_Corticosterone	-8.3	-7.8	-7.6	-9
S9007_2-Deoxyguanosine_monohydrate	-8.3	-7.8	-8.7	-8
BAY57-1293	-8.3	-7.9	-8.4	-9
Chromocarb	-8.3	-7.9	-6.8	-7
S4709_Latanoprost	-8.3	-7.9	-7	-7
untitled	-8.3	-7.9	-8.2	-8
Artesunate	-8.3	-8	-9	-8
Deoxycorticosterone_acetate	-8.3	-8	-8.5	-8
lomerizine_hydrochloride	-8.3	-8	-7.4	-8
S4977_Efonidipine	-8.3	-8	-8.9	-9
untitled	-8.3	-8	-8.7	-8
Z-FA-FMK	-8.3	-8	-8.8	-8
Mefloquine_hydrochloride	-8.3	-8.1	-8.4	-8
S9070_Isoxanthohumol	-8.3	-8.1	-8	-8
ABELCET_(amphotericin_b)	-8.3	-8.2	-9	-8
ALESSE_(ethinyl_estradiol)	-8.3	-8.2	-8.2	-8
BETAMETHASONE_DIPROPIONATE_(betamethasone_dipropionate)	-8.3	-8.2	-8.7	-9
Diosmetin	-8.3	-8.2	-7.9	-7
Evodiamine	-8.3	-8.2	-9.2	-9
S3644_Sulfamonomethoxine	-8.3	-8.2	-7.7	-7
Hyodeoxycholic_acid	-8.3	-8.3	-8.2	-8
S3664_Flupenthixol_dihydrochloride	-8.3	-8.3	-8.9	-9
S3739_Calcipotriene	-8.3	-8.3	-8.3	-9
S3807_Dehydroandrographolide	-8.3	-8.3	-7.4	-8
Diacerein	-8.3	-8.4	-7.8	-9
Inosine	-8.3	-8.4	-8.1	-8
Isocarboxazid	-8.3	-8.4	-8	-8
Labetalol_hydrochloride	-8.3	-8.4	-8.1	-8
S3662_Pirenzepine_(dihydrochloride)	-8.3	-8.4	-9.2	-9
S3825_Glycitin	-8.3	-8.4	-9.8	-9
S5394_Tizoxanide	-8.3	-8.4	-8.2	-8
S5450_Sofalcone	-8.3	-8.4	-7.7	-8
S5717_Acetohexamide	-8.3	-8.4	-7.8	-8
Pioglitazone_hydrochloride	-8.3	-8.5	-7.8	-10
S3879_kaempferide	-8.3	-8.5	-8.4	-8
S9287_Genkwanin	-8.3	-8.6	-7.6	-8
Spautin-1	-8.3	-8.6	-8.4	-7
Pranoprofen	-8.3	-8.7	-7.8	-7
S9120_Scutellarein	-8.3	-8.7	-8.3	-8
Baricitinib	-8.3	-8.8	-8.9	-9
anisindione	-8.2	-7.2	-7.6	-7
Arranon_(Nelarabine)	-8.2	-7.2	-7.7	-7
Besifloxacin_HCl	-8.2	-7.2	-7.8	-8
LIQUID_PRED_(Lisinopril)	-8.2	-7.2	-7.9	-7
Troxerutin	-8.2	-7.2	-8.4	-9
uridine_triacetate	-8.2	-7.2	-8	-8
brefeldin_A	-8.2	-7.3	-7.4	-8
Butenafine	-8.2	-7.3	-7.8	-8
Nisoldipine	-8.2	-7.3	-8	-7
2-Methoxyestradiol	-8.2	-7.4	-8	-9
Acetylharpagide	-8.2	-7.4	-7.8	-7
Fumagillin	-8.2	-7.4	-8.4	-8
Meropenem	-8.2	-7.4	-7.8	-7
MRE-269(ACT-333679)	-8.2	-7.4	-8.3	-8
S9400_Rhynchophylline	-8.2	-7.4	-7	-8
BIBW2992_(Afatinib)	-8.2	-7.5	-8.4	-8
Fexofenadine_HCl	-8.2	-7.5	-9	-9
Flavoxate_HCL	-8.2	-7.5	-7.1	-8
Moxifloxacin_hydrochloride	-8.2	-7.5	-7.7	-8
S4680_Protirelin	-8.2	-7.5	-8.4	-8
Saxagliptin_(BMS-477118,Onglyza)	-8.2	-7.6	-8	-8
Spectinomycin__HCl	-8.2	-7.6	-7.6	-7
Apigenin	-8.2	-7.7	-8.4	-8
HMN-214	-8.2	-7.7	-8.9	-8
S3912_Cephalotaxine	-8.2	-7.7	-7.8	-8
S4757_Dihydrotestosterone	-8.2	-7.7	-7.8	-8
S5393_Cyclofenil	-8.2	-7.7	-7.5	-8
Arbutin	-8.2	-7.8	-8.2	-7
Emodin	-8.2	-7.8	-7.8	-8
Prednisolone_acetate	-8.2	-7.8	-9.1	-8
S3717_Testosterone_Enanthate	-8.2	-7.8	-8.2	-8
S4686_Escin	-8.2	-7.8	-8.6	-8
S5112_alpha-Arbutin	-8.2	-7.8	-8.3	-7
S5473_Pivmecillinam_hydrochloride	-8.2	-7.8	-7.8	-8
S5651_Dexrazoxane	-8.2	-7.8	-7.5	-7
VIRA-A_(vidarabine)	-8.2	-7.8	-8	-7
Difluoxacin_hydrochloride_	-8.2	-7.9	-8.8	-8
RIMADYL_(carprofen)	-8.2	-7.9	-7.8	-8
S3656_Piribedil	-8.2	-7.9	-7.6	-8
S4958_Glycocholic_acid	-8.2	-7.9	-8.3	-9
S5017_Oxyclozanide	-8.2	-7.9	-8.2	-7
5-HTP	-8.2	-8	-7.1	-6
Cariprazine_HCl	-8.2	-8	-7.5	-9
CETACORT_(hydrocortisone)	-8.2	-8	-8	-8
S3804_Alpha-Mangostin	-8.2	-8	-8.6	-8
S4769_L-5-Hydroxytryptophan	-8.2	-8	-7.7	-7
S4795_Trenbolone_acetate	-8.2	-8	-8	-9
S5457_Curculigoside	-8.2	-8	-8.3	-9
Sulfamethoxypyridazine	-8.2	-8	-7.7	-8
Clevudine	-8.2	-8.1	-8.8	-7
Fenbendazole	-8.2	-8.1	-8.1	-8
Irsogladine	-8.2	-8.1	-7.7	-7
JNJ-42756493_(Erdafitinib)	-8.2	-8.1	-8.5	-9
Magnolol	-8.2	-8.1	-7.6	-7
S3641_Osalmid	-8.2	-8.1	-7.1	-7
S4625_Alcaftadine	-8.2	-8.1	-8	-9
Salidroside	-8.2	-8.1	-7.9	-7
Temocapril_hydrochloride	-8.2	-8.1	-8.1	-9
VX770	-8.2	-8.1	-7.6	-9
CP-690550	-8.2	-8.2	-8	-8
Doxycycline_hyclate	-8.2	-8.2	-9.2	-9
LOZOL_(indapamide)	-8.2	-8.2	-7.9	-8
Palonosetron_HCl	-8.2	-8.2	-7.5	-8
S3737_Cangrelor_Tetrasodium	-8.2	-8.2	-7.5	-9
S5361_Bendazac	-8.2	-8.2	-7.6	-8
S5661_Tiaprofenic_acid	-8.2	-8.2	-7.1	-7
S9257_Acetylshikonin	-8.2	-8.2	-7.7	-8
Sulfadoxine	-8.2	-8.2	-7.2	-7
Etofibrate	-8.2	-8.3	-7.6	-7
leflunomide	-8.2	-8.3	-8.4	-7
Methylprednisolone_hemisuccinate	-8.2	-8.3	-9.6	-9
Mexenone	-8.2	-8.3	-7.6	-7
S5459_Aucubin	-8.2	-8.3	-7.9	-7
Amodiaquine	-8.2	-8.4	-7.8	-8
Letermovir(AIC246)	-8.2	-8.4	-8.9	-8
S4634_SULFADIAZINE_SODIUM	-8.2	-8.4	-7.8	-7
Omeprazole	-8.2	-8.5	-8.4	-7
S3741_Benznidazole	-8.2	-8.5	-8.4	-7
S5358_Regadenoson	-8.2	-8.5	-9	-8
Cabazitaxel	-8.2	-8.6	-8.1	-7
R-Ruxolitinib	-8.2	-8.8	-8.6	-8
EZETIMIBE_(ezetimibe)	-8.2	-9.5	-9	-9
Seratrodast(AA-2414,_ABT-001)	-8.1	-7	-8.1	-8
RANEXA_(ranolazine)	-8.1	-7.4	-8	-8
S3835_Loganin	-8.1	-7.4	-8.6	-7
Ambrisentan	-8.1	-7.5	-7.4	-7
dihydroartemisinin	-8.1	-7.6	-7.5	-8
Isoxsuprine_hydrochloride	-8.1	-7.6	-7.6	-8
Naloxone_HCL	-8.1	-7.6	-8.6	-9
mevastatin	-8.1	-7.7	-8.1	-7
Salicin	-8.1	-7.7	-8.4	-7
Tinoridine_hydrochloride	-8.1	-7.7	-6.9	-7
Altrenogest	-8.1	-7.8	-7.5	-8
Eliglustat_(Tartrate)	-8.1	-7.8	-8.4	-7
S5076_Xipamide	-8.1	-7.8	-7.8	-7
S5225_Boldenone	-8.1	-7.8	-7.6	-8
Terlipressin_Acetate	-8.1	-7.8	-9	-8
ZAGAM_(sparfloxacin)	-8.1	-7.8	-8.7	-9
Acrivastine	-8.1	-7.9	-8.5	-8
Azasetron_hydrochloride	-8.1	-7.9	-8.1	-8
ML234	-8.1	-7.9	-7.9	-8
S3708_Sulfachloropyridazine	-8.1	-7.9	-7.7	-7
S9028_Cimifugin	-8.1	-7.9	-7.5	-8
17-Beta-Estradiol-3,17-Dipropionate	-8.1	-8	-8.1	-9
Amiloride_hydrochloride	-8.1	-8	-8.5	-7
S4976_Sulfalene(SMPZ)	-8.1	-8	-7.6	-7
S5267_Nylidrin_Hydrochloride	-8.1	-8	-6.6	-7
Scriptaid_(GCK_1026)	-8.1	-8	-8.4	-7
Triclocarban	-8.1	-8	-6.7	-7
FG-4592	-8.1	-8.1	-9	-9
Flurbiprofen_Axetil	-8.1	-8.1	-8.1	-8
Letrozole	-8.1	-8.1	-7.3	-8
Nefiracetam	-8.1	-8.1	-6.9	-7
Pelitinib	-8.1	-8.1	-8.5	-8
S4876_Robenidine_Hydrochoride	-8.1	-8.1	-7.4	-8
Chlorogenic_acid	-8.1	-8.2	-8.5	-8
Epiandrosterone	-8.1	-8.2	-8.1	-8
S9136_Neochlorogenic_acid	-8.1	-8.2	-8.1	-8
Tanshinone_I	-8.1	-8.2	-8.1	-9
Atosiban_Acetate	-8.1	-8.3	-8.6	-8
Donepezil_HCl	-8.1	-8.3	-7.8	-8
S4691_Oxybenzone	-8.1	-8.3	-7.6	-7
Pioglitazone	-8.1	-8.4	-7.9	-10
AMPHICOL_(chloramphenicol)	-8.1	-8.5	-8	-7
S3738_Travoprost	-8.1	-8.5	-8.3	-7
S5073_Donepezil	-8.1	-8.5	-8.2	-8
S9141_Berbamine	-8.1	-8.5	-9.3	-8
S5281_Dapiprazole_Hydrochloride	-8.1	-8.6	-8.1	-8
untitled	-8.1	-8.8	-7.7	-7
CEFDINIR_(cefdinir)	-8.1	-8.9	-8.3	-8
S4836_Nilutamide	-8.1	-9	-7.9	-7
Anisodamine_Hydrobromide	-8.1	-9.1	-7.3	-8
S3611_(+)-Fangchinoline	-8.1	-9.1	-8.9	-9
LOPID_(gemfibrozil)	-8	-6.9	-7.3	-6
s1023	-8	-6.9	-7.9	-8
Clindamycin_hydrochloride	-8	-7	-7.4	-7
Lincomycin__HCl	-8	-7	-7	-7
S-(+)-Rolipram	-8	-7	-7.2	-7
S3726_Selexipag	-8	-7.1	-8.4	-9
S9053_Irisflorentin	-8	-7.1	-7.5	-9
ALREX_(loteprednol_etabonate)	-8	-7.2	-7.6	-8
Idoxuridine	-8	-7.2	-8	-6
Bengenin	-8	-7.3	-8.2	-7
Lubiprostone	-8	-7.3	-7.4	-6
ZOCOR_(simvastatin)	-8	-7.3	-8	-8
S5224_Adrafinil	-8	-7.4	-7.7	-8
Trelagliptin	-8	-7.4	-7.6	-9
CEFTIN_(cefuroxime_axetil)	-8	-7.5	-8.7	-8
Clozapine	-8	-7.5	-8.7	-8
Ospemifene	-8	-7.5	-7.8	-8
Prazosin_hydrochloride	-8	-7.5	-8.4	-7
Rufinamide	-8	-7.5	-7.5	-8
S4803_Thymidine	-8	-7.5	-8.6	-7
Tebipenem_pivoxil	-8	-7.5	-7.5	-7
Prazosin	-8	-7.6	-8.5	-8
S5114_Hydroquinine	-8	-7.6	-7.7	-7
S5535_Moxifloxacin	-8	-7.6	-7.7	-8
Alfacalcidol	-8	-7.7	-7.8	-8
Daidzein	-8	-7.7	-7.5	-7
Formononetin	-8	-7.7	-7.7	-7
Phenformin_hydrochloride	-8	-7.7	-7.3	-7
S3987_L-Tryptophan	-8	-7.7	-7.1	-7
S4839_Mosapride	-8	-7.7	-8.6	-8
Sarafloxacin_hydrochloride	-8	-7.7	-9	-8
Tenofovir_alafenamide	-8	-7.7	-8.8	-8
Triclosan	-8	-7.7	-7.7	-8
Estradiol_Valerate	-8	-7.8	-7.9	-8
Ofloxacin	-8	-7.8	-8.8	-8
S5327_Meisoindigo	-8	-7.8	-8.5	-9
TYZEKA_(telbivudine)	-8	-7.8	-8.1	-6
Marbofloxacin	-8	-7.9	-8.5	-8
nepafenac	-8	-7.9	-7.7	-7
S3723_Ramosetron__Hydrochloride	-8	-7.9	-8.5	-8
S5724_Dichlorophene	-8	-7.9	-7.1	-7
S9285_Fargesin	-8	-7.9	-8.2	-9
Lomefloxacin_hydrochloride	-8	-8	-8.2	-8
Phenytoin	-8	-8	-7.4	-8
s4075	-8	-8	-6.8	-6
S4679_Terazosin	-8	-8	-8.6	-7
S5046_Clonixin	-8	-8	-6.9	-7
Alfuzosin	-8	-8.1	-8	-8
S3648_Amlexanox	-8	-8.1	-8	-8
S4832_Tolmetin	-8	-8.1	-7.1	-7
S9046_Berberine	-8	-8.1	-8.4	-9
SULFADIAZINE_(sulfadiazine)	-8	-8.1	-8.3	-6
Sulindac	-8	-8.1	-8.6	-8
Talniflumate	-8	-8.1	-10.4	-9
Uridine	-8	-8.1	-8.6	-6
BILTRICIDE_(praziquantel)	-8	-8.2	-8.1	-8
S5067_Losartan	-8	-8.2	-8.8	-8
S5560_Midecamycin	-8	-8.2	-7.4	-7
Bezafibrate_	-8	-8.3	-7.9	-8
Salicylanilide	-8	-8.3	-7.6	-7
bimatoprost	-8	-8.4	-7.6	-7
Cinchonidine	-8	-8.4	-7.7	-8
S4869_Sulfamethoxazole_sodium	-8	-8.4	-7.8	-7
Tetrandrine	-8	-8.4	-9.3	-8
diperodon_hydrochloride	-8	-8.5	-9.1	-8
Eprazinone_2HCl	-8	-8.6	-7	-8
S3609_Berbamine_(dihydrochloride)	-8	-8.6	-8.6	-9
S5243_Ruxolitinib__Phosphate	-8	-8.6	-8.5	-8
fidaxomicin	-8	-8.7	-9.3	-8
Cefoxitin	-7.9	-7	-7.8	-7
S3821_Nuciferine	-7.9	-7	-7.1	-8
Tyrphostin_AG_17	-7.9	-7	-7	-7
Tolfenamic_acid	-7.9	-7.2	-7	-7
Vinpocetine	-7.9	-7.2	-7.9	-8
Artemether	-7.9	-7.3	-7.1	-8
erythromycin	-7.9	-7.3	-7.1	-7
ACSS2_inhibitor	-7.9	-7.4	-8.3	-8
Anastrozole	-7.9	-7.4	-7.2	-8
S3866_Galanthamine	-7.9	-7.4	-7.4	-8
Estriol	-7.9	-7.5	-7.6	-8
S4629_Chlorotrianisene	-7.9	-7.5	-8	-7
S5366_Fipronil	-7.9	-7.5	-7.9	-8
S7668-Picropodophyllin_(PPP)	-7.9	-7.5	-8.3	-8
S4689_Deoxycholic_acid	-7.9	-7.6	-7.4	-7
S5228_Minoxidil_sulphate	-7.9	-7.6	-7.6	-7
Acemetacin	-7.9	-7.7	-8.3	-8
Chrysophanic_acid	-7.9	-7.7	-7.5	-8
Floxuridine	-7.9	-7.7	-8.1	-7
Furosemide	-7.9	-7.7	-7.8	-7
Levosimendan	-7.9	-7.7	-7.8	-8
Ozenoxacin	-7.9	-7.7	-8.2	-8
S4984_2,2'-Cyclouridine	-7.9	-7.7	-7.9	-6
S5082VitaminK2	-7.9	-7.7	-7.4	-9
Stavudine	-7.9	-7.7	-8.4	-7
Valdecoxib	-7.9	-7.7	-8.7	-8
14028-44-5	-7.9	-7.8	-8.5	-8
DEMADEX_(torsemide)	-7.9	-7.8	-8.8	-8
Genistein	-7.9	-7.8	-7.7	-7
Nadifloxacin	-7.9	-7.8	-8.4	-8
NGI-1(ML414)	-7.9	-7.8	-8.1	-7
S4609_Diflunisal	-7.9	-7.8	-8.3	-8
S4657_Eslicarbazepine_Acetate	-7.9	-7.8	-8.7	-8
S4739_Oxyresveratrol	-7.9	-7.8	-7.8	-7
Ampiroxicam	-7.9	-7.9	-8.1	-8
BIO-acetoxime_(GSK-3_Inhibitor_X)	-7.9	-7.9	-9.3	-9
mestranol	-7.9	-7.9	-8.5	-8
ractopamine_hydrochloride	-7.9	-7.9	-7.7	-7
Ranolazine_dihydrochloride	-7.9	-7.9	-8.1	-8
S5553_Kasugamycin_hydrochloride	-7.9	-7.9	-7.8	-7
SRPIN340	-7.9	-7.9	-8.5	-7
S4865_Cefetamet_pivoxil_hydrochloride	-7.9	-8	-8.7	-8
S5167_Benzyl_cinnamate	-7.9	-8	-7.4	-7
S5371_Ajmaline	-7.9	-8	-7.6	-8
Sapropterin_Dihydrochloride	-7.9	-8	-7.8	-7
Thiothixene	-7.9	-8	-8.2	-9
VIDAZA_(azacitidine)	-7.9	-8	-8.4	-7
ADENOSINE_(adenosine)	-7.9	-8.1	-8.6	-9
Avanafil	-7.9	-8.1	-8.9	-9
Capecitabine	-7.9	-8.1	-8	-8
SULLA_(sulfameter)	-7.9	-8.1	-7.8	-7
Tilmicosin	-7.9	-8.1	-9.8	-8
Bosutinib_(SKI-606)	-7.9	-8.2	-7.6	-8
Fasudil_HCl	-7.9	-8.2	-7.3	-7
Vincristine_Sulfate	-7.9	-8.2	-7.3	-7
S9034_Isochlorogenic_acid_C	-7.9	-8.3	-9.2	-9
S9200_Pneumocandin_B0	-7.9	-8.4	-7.1	-7
PROGRAF_(tacrolimus)	-7.9	-8.6	-7.5	-8
Topiramate	-7.8	-6.8	-7.8	-7
Gatifloxacin	-7.8	-7	-7.7	-8
Miconazole	-7.8	-7	-7.7	-8
Suxibuzone	-7.8	-7	-8.3	-8
Betamipron	-7.8	-7.1	-7.3	-6
Cefotaxime	-7.8	-7.1	-8	-8
S9015_Homoharringtonine	-7.8	-7.1	-7.7	-7
Terbinafine_hydrochloride	-7.8	-7.1	-7.4	-7
MEK162_(ARRY-438162)	-7.8	-7.2	-8.2	-8
S3727_Vilanterol_Trifenate	-7.8	-7.2	-7.3	-7
S4835_Aceclofenac	-7.8	-7.2	-7.5	-7
S4880_Cefathiamidine	-7.8	-7.2	-7	-7
S5648_Iguratimod	-7.8	-7.2	-8.9	-8
Azaperone	-7.8	-7.3	-7.6	-7
estradiol	-7.8	-7.3	-7.9	-8
Rotundine	-7.8	-7.3	-7.2	-7
Galanthamine_hydrobromide	-7.8	-7.4	-7.4	-8
INDOCIN_(indomethacin)	-7.8	-7.4	-8.3	-8
LEVOFLOXACIN_(levofloxacin)	-7.8	-7.4	-8.8	-8
Metronidazole_Benzoate	-7.8	-7.4	-7.4	-6
Nefopam_HCl	-7.8	-7.4	-7.4	-8
S4674_Hydroxyprogesterone_caproate	-7.8	-7.4	-7.9	-8
S5505_2'-deoxyuridine	-7.8	-7.4	-8.4	-7
Streptozocin	-7.8	-7.4	-7.5	-6
Danthron	-7.8	-7.5	-7.3	-8
METI-DERM_(prednisolone)	-7.8	-7.5	-8.4	-8
S3742_Cholic_acid	-7.8	-7.5	-8.4	-8
S5063_Trelagliptin_succinate	-7.8	-7.5	-7.8	-8
Aspartame	-7.8	-7.6	-7.1	-6
Cladribine	-7.8	-7.6	-8	-6
Lonidamine	-7.8	-7.6	-7.5	-8
S5075_Acotiamide	-7.8	-7.6	-6.8	-6
Zaltoprofen	-7.8	-7.6	-7.8	-8
Aristolochic_acid_A	-7.8	-7.7	-8	-8
decitabine_(2-deoxy-5-azacytidine)	-7.8	-7.7	-7.9	-7
GEMCITABINE_(gemcitabine)	-7.8	-7.7	-7.2	-7
mepenzolate_bromide	-7.8	-7.7	-8	-8
N-Acetyl-L-tyrosine	-7.8	-7.7	-7.3	-7
S4694_Alosetron_Hydrochloride	-7.8	-7.7	-7.9	-8
Trifluoperazine_dihydrochloride	-7.8	-7.7	-8.2	-8
Trifluoperazine	-7.8	-7.7	-8.2	-8
Fenoterol	-7.8	-7.8	-7.7	-8
Phenazopyridine_hydrochloride	-7.8	-7.8	-7.6	-8
Thiamphenicol	-7.8	-7.8	-7.5	-7
Tolnaftate	-7.8	-7.8	-7.9	-7
Y-39983_HCl	-7.8	-7.8	-7.3	-8
Clindamycin	-7.8	-7.9	-7.4	-8
Cytidine	-7.8	-7.9	-8.4	-7
DEPOCYT_(cytarabine)	-7.8	-7.9	-8.4	-7
METOLAZONE_(metolazone)	-7.8	-7.9	-7.1	-7
valganciclovir_hydrochloride	-7.8	-7.9	-7.7	-7
VIOXX_(rofecoxib)	-7.8	-7.9	-8.3	-8
Epinastine_HCl	-7.8	-8	-8.5	-9
Honokiol	-7.8	-8	-6.7	-7
Oleuropein	-7.8	-8	-7.4	-8
Ribavirin	-7.8	-8	-8	-7
S5491_Lomefloxacin	-7.8	-8	-8.2	-8
Sulfamerazine	-7.8	-8	-8.3	-7
SULFAPYRIDINE_(sulfapyridine)	-7.8	-8	-7.6	-7
Picrotoxinin	-7.8	-8.1	-7.6	-7
S5223_Phenylpiracetam	-7.8	-8.1	-7.7	-8
valganciclovir_hydrochloride	-7.8	-8.1	-8	-7
Linezolid	-7.8	-8.2	-8.2	-9
S5357_Safinamide	-7.8	-8.2	-8.1	-9
Erlotinib_free_Base	-7.8	-8.3	-7.8	-8
Palonosetron	-7.8	-8.3	-7.8	-9
S-Ruxolitinib	-7.8	-8.8	-8.1	-8
Fulvestrant	-7.7	-6.8	-7.4	-10
cinoxacin	-7.7	-7	-7.6	-7
Mycophenolic_acid	-7.7	-7.2	-7.1	-7
S3891_Vincamine	-7.7	-7.2	-8	-8
S5293_Nimustine_Hydrochloride	-7.7	-7.2	-7.1	-7
Amitriptyline_hydrochloride	-7.7	-7.3	-7.8	-8
AZACTAM_(aztreonam)	-7.7	-7.3	-8.2	-7
Diphenidol_hydrochloride	-7.7	-7.3	-7.4	-7
Dyclonine_hydrochloride	-7.7	-7.3	-7	-7
Fluoxetine_hydrochloride	-7.7	-7.3	-7.2	-8
Nimesulide	-7.7	-7.3	-7.5	-7
Oxaprozin	-7.7	-7.3	-7.8	-8
Propranolol_HCl	-7.7	-7.3	-6.3	-7
Tolbutamide	-7.7	-7.3	-6.8	-6
ALINIA_(nitazoxanide)	-7.7	-7.4	-7.9	-8
carbadox	-7.7	-7.4	-7.5	-7
Clemizole	-7.7	-7.4	-7.5	-8
clofoctol	-7.7	-7.4	-6.8	-8
Flumequine	-7.7	-7.4	-8.2	-7
S4640_Lesinurad	-7.7	-7.4	-8.5	-6
S4812_Ceftizoxime	-7.7	-7.4	-7.2	-8
S5215_Abacavir	-7.7	-7.4	-7.7	-8
Benzbromarone_	-7.7	-7.5	-8.2	-8
Oxcarbazepine	-7.7	-7.5	-8.1	-9
pentoxifylline	-7.7	-7.5	-6.9	-6
S3657_Promestriene	-7.7	-7.5	-7.8	-9
S4964_Lactobionic_acid	-7.7	-7.5	-7.9	-7
S9288_Casticin	-7.7	-7.5	-7.8	-8
Trandolapril	-7.7	-7.5	-7	-8
Doxofylline	-7.7	-7.6	-7.4	-7
Ondansetron_hydrochloride	-7.7	-7.6	-8	-8
Bisphenol_A	-7.7	-7.7	-6.9	-7
Ritodrine_hydrochloride	-7.7	-7.7	-7.7	-7
S3758_Sinomenine_hydrochloride	-7.7	-7.7	-7.6	-8
S5043_Benorylate	-7.7	-7.7	-7.3	-8
S9102_Magnolin	-7.7	-7.7	-7.3	-7
S9228_Schisandrin_C	-7.7	-7.7	-8	-8
Sulfaguanidine	-7.7	-7.7	-7.6	-6
Sulfathiazole	-7.7	-7.7	-7	-6
Carmofur	-7.7	-7.8	-7.8	-7
Gastrodin	-7.7	-7.8	-8	-7
S4599_Benzyl_benzoate	-7.7	-7.8	-7.1	-7
Trifluoperazine_dihydrochloride	-7.7	-7.8	-8.2	-9
Alfuzosin_HCl	-7.7	-7.9	-8	-7
Equol	-7.7	-7.9	-7.2	-7
Florfenicol	-7.7	-7.9	-7.1	-7
Fluphenazine_(dihydrochloride)	-7.7	-7.9	-8.1	-8
Granisetron_Hydrochloride	-7.7	-7.9	-7.7	-8
(iA)-Equol	-7.7	-7.9	-7.2	-7
Mianserin_hydrochloride	-7.7	-7.9	-7.6	-8
MYDRIACYL_(tropicamide)	-7.7	-7.9	-7.5	-7
S5582_Cytarabine_hydrochloride	-7.7	-7.9	-8.4	-7
GANTRISIN_(sulfisoxazole)	-7.7	-8	-7.8	-7
Mequitazine	-7.7	-8	-7.5	-8
S4845_Rabeprazole	-7.7	-8	-7.8	-7
S5092_Febantel	-7.7	-8	-8.6	-8
Cabergoline	-7.7	-8.1	-8.3	-8
Fenoterol_hydrobromide	-7.7	-8.1	-7.7	-7
Isotretinoin	-7.7	-8.1	-7.4	-8
Mizoribine	-7.7	-8.1	-8.2	-7
N6-methyladenosine	-7.7	-8.1	-7.9	-7
Butenafine_Hydrochloride	-7.7	-8.2	-8.1	-8
S4734_Retigabine_2HCl	-7.7	-8.2	-7.6	-7
Curcumin	-7.7	-8.3	-7.9	-9
GANTANOL_(sulfamethoxazole)	-7.7	-8.3	-7.6	-7
Erythromycin_cyclocarbonate	-7.7	-8.5	-7.3	-8
Hyoscyamine_(L)	-7.7	-8.5	-6.9	-7
Nitrofurantoin	-7.7	-8.5	-8.2	-7
Solanesol	-7.6	-6.1	-7.5	-7
S5359_Butoconazole	-7.6	-6.7	-6.2	-7
S5492_Econazole	-7.6	-6.8	-7.1	-8
Balofloxacin	-7.6	-6.9	-7.5	-8
Flumazenil	-7.6	-6.9	-7.8	-7
Mitomycin_C	-7.6	-6.9	-7.2	-8
S9050_Boldine	-7.6	-6.9	-7.1	-8
Geniposide	-7.6	-7	-7.6	-8
Lodoxamide_Tromethamine	-7.6	-7	-7.6	-7
piromidic_acid	-7.6	-7	-7.6	-7
CP-690550_citrate	-7.6	-7.1	-7.5	-7
S5257_Doxapram	-7.6	-7.1	-7.6	-7
Clofarabine	-7.6	-7.2	-7.8	-7
procodazole	-7.6	-7.2	-7.7	-6
S3663_Afloqualone	-7.6	-7.2	-7.9	-8
ARC029(Nilvadipine)	-7.6	-7.3	-8.3	-7
Diltiazem_HCl	-7.6	-7.3	-6.8	-7
Lu_AA21004(vortioxetine)	-7.6	-7.3	-7.1	-7
Oxymatrine	-7.6	-7.3	-7.2	-7
S5040_Tiamulin	-7.6	-7.3	-6.5	-8
Escitalopram_oxalate	-7.6	-7.4	-7.8	-7
Istradefylline_(KW-6002)	-7.6	-7.4	-7	-8
NAQUIVAL_(trichlormethiazide)	-7.6	-7.4	-7.3	-7
Olanzapine	-7.6	-7.4	-8.3	-7
S3003_Dinoprostone	-7.6	-7.4	-8	-6
S3854_Tetrahydropalmatine_hydrochloride	-7.6	-7.4	-7.1	-8
S5034_Melitracen_hydrochloride	-7.6	-7.4	-7.4	-8
S5559_Tetrahydropalmatine	-7.6	-7.4	-7	-8
Tenofovir(PMPA)	-7.6	-7.4	-7	-7
triclabendazole	-7.6	-7.4	-7.6	-8
Enrofloxacin	-7.6	-7.5	-7.7	-7
Etofenamate	-7.6	-7.5	-7.7	-7
Flutamide_	-7.6	-7.5	-7.9	-7
S3769_Palmatine	-7.6	-7.5	-7.1	-8
S3889_Arteether	-7.6	-7.5	-7.3	-7
S3970_Vindoline	-7.6	-7.5	-7.3	-8
S4768_Melibiose	-7.6	-7.5	-7.4	-6
Chlorpropamide	-7.6	-7.6	-7.6	-6
Clopamide	-7.6	-7.6	-7.6	-8
Epalrestat	-7.6	-7.6	-7.6	-7
PIK-93	-7.6	-7.6	-7.5	-7
S4682_Loxoprofen	-7.6	-7.6	-7	-8
Trimethoprim	-7.6	-7.6	-6.9	-6
CELLCEPT_(mycophenolate_mofetil)	-7.6	-7.7	-6.9	-8
Khellin	-7.6	-7.7	-6.7	-7
Laquinimod(ABR-215062)	-7.6	-7.7	-7.5	-8
MIRTAZAPINE_(mirtazapine)	-7.6	-7.7	-7.8	-8
nifuroxazide	-7.6	-7.7	-7.5	-8
S4685_Efavirenz	-7.6	-7.7	-7.9	-8
S4978_Azathramycin	-7.6	-7.7	-8	-7
S5019_Indobufen	-7.6	-7.7	-7.8	-8
sertraline_hydrochloride	-7.6	-7.7	-8	-8
Lafutidine	-7.6	-7.8	-7.4	-8
Milrinone	-7.6	-7.8	-6.8	-7
S4848_Dalbavancin	-7.6	-7.8	-9	-8
S5018_Mebhydrolin_napadisylate	-7.6	-7.8	-7.8	-8
DIDANOSINE_(didanosine)	-7.6	-7.9	-7.9	-7
Naratriptan_Hydrochloride	-7.6	-7.9	-8.2	-8
S4877_Eperisone_hydrochloride	-7.6	-8.1	-7	-7
Paroxetine_hydrochloride	-7.6	-8.2	-8.8	-8
Licochalcone_A	-7.6	-8.4	-8.4	-8
AVAGE_(tazarotene)	-7.6	-8.7	-7.4	-9
MICROSUL_(sulfamethizole)	-7.6	-8.7	-7.6	-6
S5012_Octenidine_Dihydrochloride	-7.5	-5.3	-5.1	-6
Dronedarone_hydrochloride	-7.5	-6.7	-7.7	-7
Marimastat_(BB-25	-7.5	-6.7	-7.4	-6
RELENZA_(zanamivir)	-7.5	-6.8	-6.9	-7
S4886_Menbutone	-7.5	-6.8	-7	-7
S5168_Anthraquinone	-7.5	-6.9	-7.4	-8
S3731_Tipiracil_hydrochloride	-7.5	-7	-7.5	-6
S4741_Danshensu	-7.5	-7	-7.3	-7
TAS-102	-7.5	-7	-7.4	-6
Droxidopa	-7.5	-7.1	-7.5	-6
PF_429242	-7.5	-7.1	-6.8	-8
S3698_Nortriptyline_(hydrochloride)	-7.5	-7.1	-8.1	-9
S5025_Efinaconazole	-7.5	-7.1	-7.8	-7
Colchicine	-7.5	-7.2	-8.1	-8
Olopatadine_HCl	-7.5	-7.2	-7.9	-8
Oxantel_Pamoate	-7.5	-7.2	-7	-7
S4576_Sulfabenzamide	-7.5	-7.2	-7.4	-7
S4596_Cefixime	-7.5	-7.2	-8.8	-9
S4647_Cefmenoxime_hydrochloride	-7.5	-7.2	-7.5	-8
S5051_Pipemidic_acid	-7.5	-7.2	-7.5	-7
Dexrazoxane_Hydrochloride	-7.5	-7.3	-7.3	-7
Oxibendazole	-7.5	-7.3	-7.4	-7
PENETREX_(enoxacin)	-7.5	-7.3	-7.8	-7
S3909_Catalpol	-7.5	-7.3	-8.2	-8
S5200_Diaveridine	-7.5	-7.3	-7.8	-7
Ticlopidine_hydrochloride	-7.5	-7.3	-6.3	-6
CHIBROXIN_(norfloxacin)	-7.5	-7.4	-7.8	-8
Cyclobenzaprine_HCl	-7.5	-7.4	-7.5	-8
Febuxostat	-7.5	-7.4	-7.6	-8
S5163_7-Methoxycoumarin	-7.5	-7.4	-6.7	-7
S5266_Stiripentol	-7.5	-7.4	-6.8	-7
Lamotrigine	-7.5	-7.5	-6.6	-7
Macitentan(ACT-064992)	-7.5	-7.5	-8	-8
Zidovudine	-7.5	-7.5	-8.3	-7
Amorolfine_Hydrochloride	-7.5	-7.6	-6.8	-7
CARBAMAZEPINE_(carbamazepine)	-7.5	-7.6	-8	-9
CETIRIZINE_DI_HCL	-7.5	-7.6	-8.1	-8
resveratrol	-7.5	-7.6	-7.7	-7
S3704_4-Methylbenzylidene_camphor	-7.5	-7.6	-7	-8
S4619_Itopride_hydrochloride	-7.5	-7.6	-6.7	-7
(S)-(+)-FLURBIPROFEN	-7.5	-7.6	-7.1	-7
Voriconazole	-7.5	-7.6	-8.2	-8
ZOMIG_(zolmitriptan)	-7.5	-7.6	-7.6	-8
Zonisamide	-7.5	-7.6	-7.6	-6
Daphnetin	-7.5	-7.7	-7.2	-7
Fenbufen	-7.5	-7.7	-7.9	-9
Imidapril_hydrochloride	-7.5	-7.7	-7.5	-7
Rolipram	-7.5	-7.7	-7.7	-8
S5246_Entecavir	-7.5	-7.7	-7.6	-7
DMXAA	-7.5	-7.8	-7.6	-8
Mefenamic_acid	-7.5	-7.8	-7.1	-7
RVX-208(RVX-000222)	-7.5	-7.8	-7.6	-7
Trans-Tranilast	-7.5	-7.8	-7.2	-8
Haloperidol_Decanoate	-7.5	-7.9	-7.9	-8
S3984_Nordihydroguaiaretic_acid	-7.5	-7.9	-7.4	-8
ATRALIN_(tretinoin)	-7.5	-8.1	-7.5	-8
Entacapone	-7.5	-8.1	-8.2	-7
Vitamin_A_acetate	-7.5	-8.1	-7	-8
GS-9620	-7.5	-8.3	-9.3	-9
Permethrin	-7.5	-8.9	-6.9	-8
Salubrinal	-7.5	-9	-7.6	-8
7-Aminocephalosporanic_acid	-7.4	-6.1	-6.9	-6
Dronedarone	-7.4	-6.5	-6.9	-7
Mitoxantrone_2HCl	-7.4	-6.5	-6.7	-7
Dienestrol	-7.4	-6.7	-7.2	-7
Fingolimod	-7.4	-6.7	-5.9	-6
Riboflavin_Tetrabutyrate	-7.4	-6.7	-7.8	-6
Triiodothyronine	-7.4	-6.8	-7	-7
S5728_Delapril_Hydrochloride	-7.4	-6.9	-8.3	-8
ACILAC_(lactulose)	-7.4	-7	-7.4	-7
Bambuterol_HCl	-7.4	-7	-7.7	-8
LX1606	-7.4	-7	-7.2	-7
NEVIRAPINE_(nevirapine)	-7.4	-7	-7.9	-7
Parthenolide	-7.4	-7	-7.7	-7
Meclofenamate_sodium	-7.4	-7.1	-7.2	-7
S4890_Bifendate	-7.4	-7.1	-7.6	-8
S5618_Hippuric_acid	-7.4	-7.1	-7.4	-7
Diphenylpyraline_hydrochloride	-7.4	-7.2	-7.7	-7
Lumiracoxib	-7.4	-7.2	-7.5	-8
Maprotiline_hydrochloride	-7.4	-7.2	-7.1	-8
Moclobemide	-7.4	-7.2	-7	-6
S3120_Doxepin_hydrochloride	-7.4	-7.2	-7.9	-8
S4931_Propiverine_hydrochloride	-7.4	-7.2	-7.5	-7
Luliconazole	-7.4	-7.3	-7.1	-8
Roflumilast	-7.4	-7.3	-7.6	-8
S3615_Dehydrocostus_Lactone	-7.4	-7.3	-7.4	-7
S4590_Dithranol	-7.4	-7.3	-7	-8
S4849_Levocetirizine_Dihydrochloride	-7.4	-7.3	-8	-7
S4875_Cephapirin_Benzathine	-7.4	-7.3	-6.9	-6
S5084_Carbazochrome	-7.4	-7.3	-7.7	-7
S5506_Vortioxetine	-7.4	-7.3	-7.2	-7
Amonafide	-7.4	-7.4	-6.9	-8
Benserazide_hydrochloride	-7.4	-7.4	-7.1	-6
(-)-Huperzine_A	-7.4	-7.4	-7.9	-8
S3675_Umbelliferone	-7.4	-7.4	-6.9	-6
S4664_Molsidomine	-7.4	-7.4	-7.1	-6
Aloperine	-7.4	-7.5	-7.1	-7
atorvastatin	-7.4	-7.5	-9.2	-8
Cinacalcet_Hydrochloride	-7.4	-7.5	-7	-8
NEORAL_(cyclosporine)	-7.4	-7.5	-7	-6
Quetiapine	-7.4	-7.5	-8.4	-8
Carazolol	-7.4	-7.6	-7.3	-8
PROFENAL_(suprofen)	-7.4	-7.6	-7	-7
S3966_Nifuratel	-7.4	-7.6	-7.4	-7
S4665_Rebeprazole_sodium	-7.4	-7.8	-7.8	-8
VISUDYNE_(verteporfin)	-7.4	-7.8	-7.7	-8
Nicaraven	-7.4	-8	-8.3	-7
S5500_Amodiaquine_hydrochloride	-7.4	-8.1	-7.2	-7
Tranilast	-7.4	-8.1	-7	-7
S5042_Bevantolol_hydrochloride	-7.4	-8.2	-7.9	-6
Vincristine	-7.4	-8.2	-7.7	-7
Rosiglitazone	-7.4	-8.4	-7.7	-8
Aniracetam	-7.3	-6.7	-7.2	-6
fty720	-7.3	-6.7	-6.4	-5
S4675_Tiagabine	-7.3	-6.7	-7.1	-7
S5424_Carbaryl	-7.3	-6.7	-6.6	-7
Cyclizine_2HCl	-7.3	-6.8	-7	-7
S5203_Sulbutiamine	-7.3	-6.8	-7.7	-6
TZ-3_(tioconazole)cdx	-7.3	-6.8	-7.2	-7
AZOLID_(phenylbutazone)	-7.3	-6.9	-7.5	-7
CAVERJECT_(alprostadil)	-7.3	-6.9	-6.2	-6
HEPSERA_(adefovir_dipivoxil)	-7.3	-6.9	-7.7	-8
S5494_Salbutamol	-7.3	-6.9	-7.2	-6
Amfebutamone_HCl	-7.3	-7	-6.2	-6
Edaravone	-7.3	-7	-6.7	-6
Methenamine_Hippurate	-7.3	-7.1	-7.4	-6
methyclothiazide	-7.3	-7.1	-6.9	-7
Urapidil_hydrochloride	-7.3	-7.1	-7.3	-7
Clorsulon	-7.3	-7.2	-6.8	-7
Maltotriose	-7.3	-7.2	-7.5	-8
Mupirocin_	-7.3	-7.2	-7.3	-7
S3685_4-Biphenylacetic_acid	-7.3	-7.2	-8	-7
Sotalol_HCl	-7.3	-7.2	-7	-6
Famciclovir	-7.3	-7.3	-6.6	-6
Moexipril_hydrochloride	-7.3	-7.3	-8.1	-8
Ozagrel_hydrochloride	-7.3	-7.3	-7	-7
S3950_Maltitol	-7.3	-7.3	-7.8	-7
S4704_D-(+)-Cellobiose	-7.3	-7.3	-7.1	-7
Thioridazine_hydrochloride	-7.3	-7.3	-7.5	-8
Moguisteine	-7.3	-7.4	-7.4	-7
OG-L002	-7.3	-7.4	-7.7	-7
Ozagrel	-7.3	-7.4	-7	-7
S4711_Esculetin	-7.3	-7.4	-7.2	-7
ZK756326	-7.3	-7.4	-7.1	-8
Acitretin	-7.3	-7.5	-7.2	-7
Fosfluconazole	-7.3	-7.5	-8	-7
Furazolidone	-7.3	-7.5	-7.6	-7
Rosiglitazone_hydrochloride	-7.3	-7.5	-8	-8
S3868_Harmine	-7.3	-7.5	-7.4	-7
S9227_Sinensetin	-7.3	-7.5	-6.8	-8
Agomelatine	-7.3	-7.6	-6.9	-7
Cyclocytidine_hydrochloride	-7.3	-7.6	-7.5	-6
dirithromycin	-7.3	-7.6	-8.7	-7
Ipriflavone	-7.3	-7.6	-7.9	-8
S5307_2'-deoxy-2'-fluoro-2'-C-methyluridine	-7.3	-7.6	-6.5	-6
Zileuton	-7.3	-7.6	-6.9	-6
PERPHENAZINE_(perphenazine)	-7.3	-7.7	-7.2	-7
RILUZOLE_(riluzole)	-7.3	-7.7	-7.1	-7
Melatonin	-7.3	-7.8	-7.3	-7
S9327_Carboprost	-7.3	-7.9	-7.1	-6
S5592_Vitamin_A	-7.3	-8	-7	-7
Alizapride_hydrochloride	-7.3	-8.2	-7.5	-7
S4698_Vitamin_K1	-7.2	-6.6	-7.2	-8
Ivabradine_hydrocloride	-7.2	-6.7	-7.5	-8
Pitolisant_hydrochloride	-7.2	-6.7	-5.3	-5
Pravastatin	-7.2	-6.7	-7.6	-8
procyclidine_hydrochloride	-7.2	-6.7	-6.5	-7
S4932_Proxyphylline	-7.2	-6.7	-6.8	-6
acebutolol_hydrochloride	-7.2	-6.8	-7.6	-7
Anagrelide_hydrochloride	-7.2	-6.8	-7.5	-7
Albendazole_oxide	-7.2	-6.9	-7.4	-6
ALDOCLOR-250_(chlorothiazide)	-7.2	-6.9	-6.4	-6
Ambroxol_HCl	-7.2	-6.9	-6.8	-7
Amiodarone_hydrochloride	-7.2	-6.9	-7.1	-7
Ciprofibrate	-7.2	-6.9	-6.7	-7
S5399_Chlorprothixene_hydrochloride	-7.2	-6.9	-7.1	-8
IMURAN_(azathioprine)	-7.2	-7	-7.1	-7
S4792_N-Acetylneuraminic_acid	-7.2	-7	-7.1	-6
S9443_Schisantherin_B	-7.2	-7	-7.5	-7
Antazoline_HCl	-7.2	-7.1	-7.2	-7
CARBILEV_(carbidopa)	-7.2	-7.1	-7.1	-6
Methoxsalen	-7.2	-7.1	-7.4	-7
Octisalate	-7.2	-7.1	-6.2	-6
Protriptyline_hydrochloride	-7.2	-7.1	-7.2	-8
S5085_Azamethiphos	-7.2	-7.1	-6.9	-6
TEGISON_(etretinate)	-7.2	-7.1	-6.8	-7
Trihexyphenidyl_(hydrochloride)	-7.2	-7.1	-7.6	-8
Benzydamine_hydrochloride	-7.2	-7.2	-7	-6
Costunolide	-7.2	-7.2	-7.1	-7
S3935_Nonivamide	-7.2	-7.2	-6.4	-6
S5546_Sulfacetamide	-7.2	-7.2	-7.3	-6
Benzathine_penicilline	-7.2	-7.3	-6.9	-7
Nifurtimox	-7.2	-7.3	-7.4	-7
Proguanil	-7.2	-7.3	-6.8	-7
Prucalopride	-7.2	-7.3	-7.3	-7
S4885_Taurolidine	-7.2	-7.3	-7.6	-6
Zucapsaicin	-7.2	-7.3	-7.1	-6
Celiprolol_hydrochloride	-7.2	-7.4	-6.3	-7
Etomidate	-7.2	-7.4	-6.4	-6
S4749_Citalopram_HBr	-7.2	-7.4	-7.9	-7
Fluconazole	-7.2	-7.5	-7.2	-7
S4830_Maltose	-7.2	-7.5	-7.8	-7
S5350_Cefpodoxime_proxetil	-7.2	-7.5	-8.1	-7
Tolperisone_HCl	-7.2	-7.6	-7	-7
Gemcitabine_hydrochloride	-7.2	-7.7	-8	-6
Tocopherol	-7.2	-7.7	-6.1	-8
aminacrine	-7.2	-7.8	-7.4	-7
Erythromycin_ethylsuccinate	-7.2	-7.9	-7.4	-6
S4973_Iminostilbene	-7.2	-7.9	-7.4	-8
S5416_Metyrapone	-7.2	-7.9	-6.8	-7
S5621_Cilastatin	-7.2	-7.9	-6.7	-7
Azithromycin	-7.2	-8.1	-6.7	-7
S4851_Tafluprost	-7.2	-8.5	-7.9	-7
Amisulpride	-7.1	-6.4	-7.9	-7
tiratricol	-7.1	-6.4	-6.9	-7
ADALAT_(nifedipine)	-7.1	-6.5	-7	-7
Buflomedil_hydrochloride	-7.1	-6.5	-6.2	-6
Bicyclol	-7.1	-6.6	-7.4	-7
Cleviprex	-7.1	-6.6	-8.5	-7
Hexestrol	-7.1	-6.6	-7.1	-7
L-Thyroxine	-7.1	-6.6	-6.9	-7
Acetazolamide	-7.1	-6.7	-7.6	-6
S5369_Ethoxyquin	-7.1	-6.7	-7.3	-7
S5479_Cloperastine_hydrochloride	-7.1	-6.7	-7.3	-7
Bithionol	-7.1	-6.8	-6.8	-7
Lacidipine	-7.1	-6.8	-7.9	-6
NEOTHYLLINE_(dyphylline)	-7.1	-6.8	-6.9	-6
S4819_Saccharin	-7.1	-6.8	-6.2	-6
S5481_Molindone_hydrochloride	-7.1	-6.8	-7.2	-7
Combretastatin_A4	-7.1	-6.9	-7	-7
Coumarin	-7.1	-6.9	-6.6	-6
Coumarin	-7.1	-6.9	-6.4	-7
S5490_Disopyramide	-7.1	-6.9	-6.6	-7
sucralose	-7.1	-6.9	-6.2	-6
Betaxolol_hydrochloride	-7.1	-7	-6.8	-6
S3895_Sophoridine	-7.1	-7	-7.3	-7
S5229_Isosorbide_dinitrate	-7.1	-7	-7.7	-6
S5565_Triflupromazine_hydrochloride	-7.1	-7	-7.4	-7
Tobramycin	-7.1	-7	-7.8	-7
vorinostat	-7.1	-7	-6.9	-6
4-Methylumbelliferone	-7.1	-7.1	-6.7	-6
Etodolac	-7.1	-7.1	-6.7	-7
Lactose	-7.1	-7.1	-7.7	-6
Levamisole_Hydrochloride	-7.1	-7.1	-6.3	-6
meticrane	-7.1	-7.1	-6.6	-7
S5423_4-Chloro-2-(trifluoroacetyl)aniline_hydrochloride	-7.1	-7.1	-7.2	-7
S5649_Hydroxyzine_pamoate	-7.1	-7.1	-7.3	-7
Tetrahydrozoline_hydrochloride	-7.1	-7.1	-6.8	-7
Tetryzoline	-7.1	-7.1	-7.2	-7
Bumetanide	-7.1	-7.2	-6.8	-7
Emtricitabine	-7.1	-7.2	-7.8	-6
Felbamate	-7.1	-7.2	-6.8	-6
S3730_Metaxalone	-7.1	-7.2	-7.3	-7
S9338_Octyl_gallate	-7.1	-7.2	-6.9	-7
Sclareol	-7.1	-7.2	-6.9	-7
TRANCOPAL_(chlormezanone)	-7.1	-7.2	-6.9	-7
ACTIN-N_(nitrofurazone)	-7.1	-7.3	-7.2	-7
BENOQUIN_(monobenzone)	-7.1	-7.3	-6.9	-8
Methazolastone_(Temozolomide)	-7.1	-7.3	-7.3	-6
S4649_Atipamezole_hydrochloride	-7.1	-7.3	-7.5	-7
S5537_Tizanidine	-7.1	-7.3	-7	-7
DYNACIRC_(isradipine)	-7.1	-7.4	-8.4	-8
Ethotoin	-7.1	-7.4	-6.5	-7
Griseofulvin	-7.1	-7.4	-7.4	-7
S5392_Mepivacaine	-7.1	-7.4	-6.6	-7
untitled	-7.1	-7.4	-7.2	-7
S9249_Securinine	-7.1	-7.5	-6.6	-7
S3892_Isopsoralen	-7.1	-7.6	-7.2	-7
S9413_Yangonin	-7.1	-7.6	-7.7	-8
Proflavine	-7.1	-7.7	-7.1	-7
S3706_Sarpogrelate_hydrochloride	-7.1	-8	-7.5	-7
oxethazaine	-7.1	-8.2	-6.5	-6
S3681	-7	-6	-6.2	-7
AMLODIPINE_(amlodipine)	-7	-6.2	-6.7	-6
Fursultiamine	-7	-6.2	-6.6	-7
Mecarbinate	-7	-6.4	-6.6	-7
ACHES-N-PAIN_(ibuprofen)	-7	-6.6	-7.2	-8
Dropropizine	-7	-6.6	-7	-6
Xylometazoline_hydrochloride	-7	-6.6	-6.5	-7
Xylometazoline	-7	-6.6	-6.5	-7
BENEMID_(probenecid)	-7	-6.7	-7.1	-6
Brimonidine	-7	-6.7	-6.9	-7
Ganciclovir	-7	-6.7	-7.4	-7
Rotigotine	-7	-6.7	-7	-7
S5659_Emedastine	-7	-6.7	-7.3	-7
Abscisic_acid	-7	-6.8	-6.5	-7
Clomipramine_hydrochloride	-7	-6.8	-7.1	-7
Mirogabalin_(DS-5565)	-7	-6.8	-6.9	-6
S3795_Phloretic_acid	-7	-6.8	-6.3	-6
S4632_Hexachlorophene	-7	-6.8	-7.1	-7
S5032_Mephenesin	-7	-6.8	-6.1	-6
S5368_Lactitol	-7	-6.8	-7.5	-6
ALDOMET_(methyldopa)	-7	-6.9	-6.7	-7
Alprenolol_hydrochloride	-7	-6.9	-5.7	-7
Pirfenidone	-7	-6.9	-6.5	-7
Pramiracetam	-7	-6.9	-6.3	-6
Hydroxyzine_dihydrochloride	-7	-7	-7.5	-7
Nabumetone	-7	-7	-7.4	-7
Penciclovir	-7	-7	-6.7	-6
Pindolol	-7	-7	-6.2	-6
Prilocaine	-7	-7	-6.6	-7
Roxithromycin	-7	-7	-6.7	-7
S4894_D-Glucurone	-7	-7	-6.7	-6
S5482_Prilocaine_hydrochloride	-7	-7	-6.5	-6
S5583_Cinnamyl_acetate	-7	-7	-6.5	-6
XENAZINE_(tetrabenazine)	-7	-7	-6.8	-7
Cidofovir_	-7	-7.1	-7.3	-6
Ftorafur	-7	-7.1	-6.8	-6
Naphazoline_hydrochloride	-7	-7.1	-6.9	-7
Nicorandil	-7	-7.1	-7	-7
S4661_Tiagabine_(hydrochloride)	-7	-7.2	-7.5	-7
S4737_Psoralen	-7	-7.2	-7.3	-7
S4817_Atenolol	-7	-7.2	-6.9	-6
S5710_Ambroxol	-7	-7.2	-6.7	-7
S9311_Germacrone	-7	-7.2	-7	-8
Sophocarpine	-7	-7.2	-7.2	-7
S4281_Tasimelteon	-7	-7.3	-7.1	-6
HIVID_(zalcitabine)	-7	-7.4	-7.8	-7
Troxipide	-7	-7.4	-6.4	-6
Valaciclovir_hydrochloride	-7	-7.5	-7.4	-7
Fadrozole	-7	-7.6	-7.2	-7
S4655_Sulpiride	-7	-7.7	-8	-7
Mirabegron	-7	-7.9	-7.3	-7
DIETHYLSTILBESTROL_(diethylstilbestrol)	-6.9	-6.4	-6.6	-7
Brinzolamide	-6.9	-6.5	-6.7	-6
Osthole	-6.9	-6.6	-6.9	-7
S3822_Schisandrin_A	-6.9	-6.6	-6.3	-7
2-Naphthol	-6.9	-6.7	-6.1	-6
BENEMID_(probenecid)	-6.9	-6.7	-7.1	-6
Desvenlafaxine	-6.9	-6.7	-6.9	-7
ethoxzolamide	-6.9	-6.7	-6.8	-6
S4779_Menadiol_Diacetate	-6.9	-6.7	-7.1	-7
S5430_Metoprolol	-6.9	-6.7	-6.2	-6
sodium_phenylbutyrate	-6.9	-6.7	-6.4	-6
D-Phenylalanine	-6.9	-6.8	-6.4	-6
Midodrine_hydrochloride	-6.9	-6.8	-6.6	-6
S5655_Venlafaxine	-6.9	-6.8	-6.6	-7
5-Methoxytryptamine	-6.9	-6.9	-6	-6
Bufexamac	-6.9	-6.9	-6.9	-6
Clofibrate	-6.9	-6.9	-6.3	-6
NIMOTOP_(nimodipine)	-6.9	-6.9	-7.4	-7
Phensuximide	-6.9	-6.9	-6.6	-7
Pidotimod	-6.9	-6.9	-6.2	-6
pyrimethamine	-6.9	-6.9	-6.5	-7
S4571_Hexylresorcinol	-6.9	-6.9	-6.4	-7
S5027_Mebeverine_Hydrochloride	-6.9	-6.9	-6.4	-7
S5485_Desipramine_Hydrochloride	-6.9	-6.9	-7.1	-8
Arbidol_hydrochloride	-6.9	-7	-7.1	-7
Ciclopirox	-6.9	-7	-6.6	-7
Esmolol	-6.9	-7	-6.7	-6
Oxybuprocaine_HCl	-6.9	-7	-7.2	-6
quinacrine_dihydrochloride	-6.9	-7	-6.8	-7
S4650_Atipamezole	-6.9	-7	-6.6	-7
S5113_Propyl_gallate	-6.9	-7	-6.9	-6
CEENU_(lomustine)	-6.9	-7.1	-6.8	-6
S3817_Harmine_hydrochloride	-6.9	-7.1	-7.4	-7
TARACTAN_(chlorprothixene)	-6.9	-7.1	-7.1	-7
Ramelteon	-6.9	-7.2	-7.1	-7
S5036_Nisin	-6.9	-7.2	-7.2	-6
S5039_Actarit	-6.9	-7.2	-7.3	-7
tacrine_hydrochlorid	-6.9	-7.2	-7.4	-7
Clindamycin_hydrochloride	-6.9	-7.3	-5.7	-6
Levosulpiride	-6.9	-7.3	-7.9	-6
Tamsulosin	-6.9	-7.3	-6.7	-7
Verapamil_HCl	-6.9	-7.3	-6.1	-6
Salmeterol_xinafoate	-6.9	-7.4	-7.1	-7
S5279_Fendiline_hydrochloride	-6.9	-7.5	-8.4	-7
Bromhexine_hydrochloride	-6.9	-7.6	-6.5	-6
Propafenone	-6.9	-7.9	-7.7	-7
S5261_Ufenamate	-6.9	-8	-7.9	-7
Gamithromycin	-6.9	-8.6	-7.3	-7
S5145_Protoporphyrin_IX	-6.9	-8.7	-8.6	-8
Bromhexine	-6.8	-6.3	-6.3	-6
Chlorquinaldol	-6.8	-6.3	-7.2	-7
FTI_277_HCl	-6.8	-6.4	-6.9	-7
OXYTROL_(oxybutynin)	-6.8	-6.4	-7.3	-6
Pinacidil	-6.8	-6.4	-6.9	-6
Promethazine_hydrochloride	-6.8	-6.4	-6.7	-6
S3778_Patchouli_alcohol	-6.8	-6.5	-6.5	-7
EPIVIR_(lamivudine)	-6.8	-6.6	-6.5	-6
IMipraMine_hydrochloride	-6.8	-6.6	-7	-7
Nalidixic_acid	-6.8	-6.6	-7.2	-6
S4630_Diazoxide	-6.8	-6.6	-6.6	-7
S9380_5,7-Dihydroxy-4-methylcoumarin	-6.8	-6.6	-7	-7
Dichlorphenamide	-6.8	-6.7	-6.3	-6
Felodipine	-6.8	-6.7	-7.9	-8
Mepivacaine_hydrochloride	-6.8	-6.7	-6.6	-7
MYSOLINE_(primidone)	-6.8	-6.7	-6.2	-7
Rasagiline_mesylate	-6.8	-6.7	-6.1	-6
Tulobuterol_hydrochloride	-6.8	-6.7	-6.2	-6
Acyclovir	-6.8	-6.8	-7.2	-6
Besifovir	-6.8	-6.8	-8	-6
Imiquimod	-6.8	-6.8	-7.1	-7
METHOCARBAMOL_(methocarbamol)	-6.8	-6.8	-6.9	-6
N-Acetylglucosamine	-6.8	-6.8	-7	-6
Rasagiline	-6.8	-6.8	-6.2	-5
S5363_Pikamilone	-6.8	-6.8	-7	-7
S9003_(R)-(-)-Mandelic_acid	-6.8	-6.8	-6.5	-6
Terephthalic_acid	-6.8	-6.8	-6.5	-6
Voglibose	-6.8	-6.8	-6.8	-6
Aminoglutethimide_	-6.8	-6.9	-6.6	-7
Nitrendipine	-6.8	-6.9	-7.6	-8
Phenylglyoxylic_acid	-6.8	-6.9	-6.4	-6
S5483_Trimethobenzamide_Hydrochloride	-6.8	-6.9	-6.6	-6
Bergapten	-6.8	-7	-7.3	-7
Halazone	-6.8	-7	-7.5	-6
Hexetidine	-6.8	-7	-6.6	-6
Kinetin	-6.8	-7	-7.2	-7
octocrylene	-6.8	-7	-7.2	-7
Roxatidine_acetate_hydrochloride	-6.8	-7	-7.8	-7
S4776_Harmaline	-6.8	-7	-7.4	-7
S4930_Cetilistat	-6.8	-7	-6	-6
S5066_Pramipexole_dihydrochloride	-6.8	-7	-6.3	-6
Chloramine-T	-6.8	-7.1	-7.1	-7
S3881_Scopoletin	-6.8	-7.1	-7	-7
S4585_Succinylsulfathiazole	-6.8	-7.2	-7.4	-8
S4612_Dapson	-6.8	-7.4	-6.4	-7
Naproxen	-6.8	-7.5	-7.3	-7
S3983_Caryophyllene_oxide	-6.8	-7.7	-7	-6
S5087_Tianeptine	-6.8	-7.8	-7.3	-8
S5121_Phytol	-6.7	-6	-5.2	-6
S4831_Piperonyl_butoxide	-6.7	-6.1	-6.3	-6
S5527_Salmeterol	-6.7	-6.1	-6	-6
S5729_Fosfosal	-6.7	-6.1	-5.8	-6
Phenylephrine_hydrochloride	-6.7	-6.2	-6	-6
Dibucaine_HCL	-6.7	-6.3	-6.8	-7
Ethacrynic_Acid	-6.7	-6.3	-6.6	-6
Rimantadine	-6.7	-6.3	-5.7	-6
T-705_(Favipiravir)	-6.7	-6.3	-6.6	-6
Cyclopentolate_Hydrochloride	-6.7	-6.4	-6.9	-7
Triflusal	-6.7	-6.4	-6.9	-7
Venlafaxine_hydrochloride	-6.7	-6.4	-5.9	-6
Chlorpromazine	-6.7	-6.5	-6.6	-7
Lapatinib_Ditosylate	-6.7	-6.5	-6.3	-7
Nimorazole	-6.7	-6.5	-6.1	-5
S5345_Nerolidol	-6.7	-6.5	-6.2	-6
S5484_Rimantadine_Hydrochloride	-6.7	-6.5	-5.6	-6
Carteolol_hydrochloride	-6.7	-6.6	-6.4	-7
Chloropyramine_hydrochloride	-6.7	-6.6	-6.5	-6
methazolamide	-6.7	-6.6	-6.8	-6
Resiquimod	-6.7	-6.6	-7.3	-7
S5071_Duloxetine	-6.7	-6.6	-6.9	-7
S5311_Pyridoxal_phosphate	-6.7	-6.6	-7	-6
S9385_Ligustilide	-6.7	-6.6	-6.6	-7
Moroxydine_HCl	-6.7	-6.7	-6.4	-6
S4717_Isatin	-6.7	-6.7	-6.8	-6
Tropic_acid	-6.7	-6.7	-6.1	-5
Clofibric_acid	-6.7	-6.8	-6.4	-6
Dorzolamide_HCL	-6.7	-6.8	-7.6	-7
Pramoxine_hydrochloride	-6.7	-6.8	-6.4	-6
(R)-baclofen	-6.7	-6.8	-6	-6
S4693_Guanfacine_Hydrochloride	-6.7	-6.8	-6.6	-6
Tazobactam	-6.7	-6.8	-7.4	-7
Tiapride_Hydrochloride	-6.7	-6.8	-7.3	-7
Famotidine	-6.7	-6.9	-6.1	-6
Isoprenaline_hydrochloride	-6.7	-6.9	-7.1	-6
Mitotane	-6.7	-6.9	-6.7	-8
MINTEZOL_(thiabendazole)	-6.7	-7	-6.6	-6
TIKOSYN_(dofetilide)	-6.7	-7	-6.6	-7
Duloxetine_hydrochloride	-6.7	-7.1	-7.2	-7
MPEP	-6.7	-7.1	-6.3	-7
Pramipexole	-6.7	-7.1	-6.3	-6
S5534_Cinchocaine	-6.7	-7.1	-7.2	-7
S9158_Atractylon	-6.7	-7.2	-6.6	-7
Oxybutynin_chloride	-6.7	-7.3	-6.5	-7
levobetaxolol_hydrochloride	-6.7	-7.6	-6.1	-7
Methyl_linolenate	-6.6	-5.5	-5.5	-5
Methyl_Oleate	-6.6	-5.8	-4.9	-5
Idebenone	-6.6	-6.1	-6.1	-6
MENADIONE_(menadione)	-6.6	-6.2	-6.5	-6
S9500_Valbenazine_tosylate	-6.6	-6.2	-6.1	-7
Trimetazidine_(dihydrochloride)	-6.6	-6.2	-6.1	-6
Antipyrine	-6.6	-6.3	-5.6	-6
Meptazinol_hydrochloride	-6.6	-6.3	-6.9	-6
S3858_Lawsone	-6.6	-6.3	-6.3	-7
Suplatast_tosylate	-6.6	-6.3	-6.6	-7
Epinephrine_HCl	-6.6	-6.4	-6.3	-5
L-Adrenaline	-6.6	-6.4	-6.3	-6
Midodrine	-6.6	-6.4	-6.6	-6
Phenacetin	-6.6	-6.4	-6.5	-5
Moxonidine	-6.6	-6.5	-6.3	-6
S3677_Cinnamic_acid	-6.6	-6.5	-6.3	-6
S9240_Isofraxidin	-6.6	-6.5	-6.8	-6
Ascorbic_acid	-6.6	-6.6	-6.7	-6
Carglumic_Acid	-6.6	-6.6	-7.1	-7
Levodropropizine	-6.6	-6.6	-7.1	-6
S3764_Isoferulic_Acid	-6.6	-6.6	-6.8	-7
S3788_Carvacrol	-6.6	-6.6	-5.8	-6
S4633_Isosorbide_Mononitrate	-6.6	-6.6	-6.7	-5
S5126_Aleuritic_Acid	-6.6	-6.6	-5.9	-5
S5428_Promazine_Hydrochloride	-6.6	-6.6	-6.4	-7
Serotonin_hydrochloride	-6.6	-6.6	-6.3	-6
Sorafenib_Tosylate	-6.6	-6.6	-6.3	-6
Sultamicillin_Tosylate	-6.6	-6.6	-6.4	-7
Tolazoline_HCl	-6.6	-6.6	-6.4	-6
Trimebutine	-6.6	-6.6	-6	-7
Amylmetacresol	-6.6	-6.7	-6	-6
Chlorpromazine_HCl	-6.6	-6.7	-6.4	-7
Diclofenac_acid	-6.6	-6.7	-7.2	-7
Fumalic_acid	-6.6	-6.7	-6.3	-6
S4867_Propacetamol_hydrochloride	-6.6	-6.7	-6.6	-6
S5550_Ethyl_gallate	-6.6	-6.7	-6.7	-6
Meclofenoxate_HCl	-6.6	-6.8	-5.9	-5
S5320_Octinoxate	-6.6	-6.8	-6.5	-6
Bendamustine	-6.6	-6.9	-7.2	-7
S4860_Indole-3-carboxylic_acid	-6.6	-6.9	-6.9	-6
tetramisole_hydrochloride	-6.6	-6.9	-6.1	-6
S3995_Guaiazulene	-6.6	-7	-7.1	-7
Esmolol_hydrochloride	-6.6	-7.1	-6.4	-7
S3701_Benactyzine_hydrochloride	-6.6	-7.1	-7	-7
Betaxolol	-6.6	-7.3	-6.7	-6
S5504_Ropivacaine	-6.6	-7.3	-6.8	-7
Tizanidine_hydrochloride	-6.6	-7.3	-7	-7
bephenium_hydroxynaphthoate	-6.6	-7.4	-6.2	-6
Aliskiren	-6.6	-7.6	-6.9	-7
S4690_Vitamin_E	-6.6	-7.6	-6.7	-8
Ibuprofen_piconol	-6.6	-8.1	-8	-7
S4707_Oleic_Acid	-6.5	-5.6	-5.1	-5
4-Aminoantipyrine	-6.5	-6.1	-6	-6
Bepotastine_besilate	-6.5	-6.2	-6.4	-6
Drofenine_Hydrochloride	-6.5	-6.2	-7	-6
S9341_3,4-Dimethoxycinnamic_acid	-6.5	-6.2	-6.5	-6
Salicylamide	-6.5	-6.2	-6.3	-6
Amlodipine_besylate	-6.5	-6.3	-6.5	-6
Butylated_hydroxytoluene	-6.5	-6.3	-6	-7
Detomidine_hydrochloride	-6.5	-6.3	-6.3	-6
Flopropione	-6.5	-6.3	-6.3	-6
mesoridazine_besylate	-6.5	-6.3	-6.5	-5
Methyl_cinnamate	-6.5	-6.3	-6.3	-6
S4603_Gallic_acid	-6.5	-6.3	-6.7	-6
S5029_Etofylline	-6.5	-6.3	-6.3	-6
S5664_Orphenadrine_Hydrochloride	-6.5	-6.3	-6.4	-6
Chlorzoxazone	-6.5	-6.4	-6.8	-6
D-Glucuronic_acid	-6.5	-6.4	-6.7	-6
Diphenylamine_Hydrochloride	-6.5	-6.4	-6.1	-7
MK-4827(Niraparib)_tosylate	-6.5	-6.4	-6.3	-5
Thonzylamine	-6.5	-6.4	-6.3	-6
Tioxolone	-6.5	-6.4	-5.6	-6
S5292_Diazolidinyl_urea	-6.5	-6.5	-6.3	-6
Aceglutamide	-6.5	-6.6	-6.6	-6
Chlorphenesin	-6.5	-6.6	-6.5	-5
levobupivacaine_hydrochloride	-6.5	-6.6	-6.7	-6
Metoclopramide	-6.5	-6.6	-6.8	-6
S3697_Mafenide_hydrochloride	-6.5	-6.6	-6.6	-5
S4556_Carzenide	-6.5	-6.6	-6.9	-6
S4606_Glutathione	-6.5	-6.6	-6.8	-6
tinidazole	-6.5	-6.6	-6.5	-5
Bupivacaine_hydrochloride	-6.5	-6.7	-6.4	-7
Dapoxetine_hydrochloride	-6.5	-6.7	-8.2	-7
Isoeugenol	-6.5	-6.7	-5.6	-5
S5302_6-Methoxy-2-naphthoic_acid	-6.5	-6.7	-7.1	-7
Carperitide_acetate_ChemDraw_Drawing	-6.5	-6.8	-7.7	-7
ropivacaine_hydrochloride	-6.5	-7.3	-6.8	-7
S5020_Tilorone_dihydrochloride	-6.5	-7.3	-6.5	-7
S5141_Pyrithioxin	-6.5	-7.3	-7	-7
Misoprostol	-6.5	-7.4	-7.2	-6
Etidronate	-6.4	-5.7	-6.8	-5
Clomifene_citrate	-6.4	-6	-6.3	-5
Citric_acid	-6.4	-6.1	-6.5	-5
Mosapride_citrate	-6.4	-6.1	-6.3	-5
Nolvadex_(Tamoxifen_Citrate)	-6.4	-6.1	-6.3	-7
Oxprenolol_HCl	-6.4	-6.1	-6.4	-6
Sildenafil_citrate	-6.4	-6.1	-6.5	-5
Toremifene_Citrate	-6.4	-6.1	-6.3	-5
Diethylcarbamazine_(citrate)	-6.4	-6.2	-6.2	-5
Gramine	-6.4	-6.2	-6	-6
S3975_Protocatechuic_acid	-6.4	-6.2	-6.4	-6
S9263_3-n-Butylphathlide	-6.4	-6.2	-6.4	-6
Diatrizoic_acid	-6.4	-6.3	-6.4	-7
Dimenhydrinate	-6.4	-6.3	-6.6	-6
(+,-)-Octopamine_hydrochloride	-6.4	-6.3	-5.8	-5
Proparacaine_hydrochloride	-6.4	-6.3	-6.4	-6
S5614_(+)-Longifolene	-6.4	-6.3	-6.2	-6
S9140_Pulegone	-6.4	-6.3	-5.8	-5
1-Indanone	-6.4	-6.4	-6	-6
S3779_cis-Anethol	-6.4	-6.4	-5.6	-5
S3790_Methyl_gallate	-6.4	-6.4	-6.8	-6
S4583_Butamben	-6.4	-6.4	-6.5	-6
S4861_Oxindole	-6.4	-6.4	-5.8	-6
8-Hydroxyquinoline	-6.4	-6.5	-6.9	-6
Atomoxetine_hydrochloride	-6.4	-6.5	-6.5	-7
Biotin	-6.4	-6.5	-6.8	-6
Cyromazine	-6.4	-6.5	-7.4	-6
Dinitolmide	-6.4	-6.5	-7	-6
Diphenhydramine_hydrochloride	-6.4	-6.5	-6.6	-6
Procainamide_hydrochloride	-6.4	-6.5	-6.3	-6
procaine_hydrochloride	-6.4	-6.5	-6	-6
S3861_Sodium_Demethylcantharidate	-6.4	-6.5	-6.8	-6
S4759_p-Coumaric_Acid	-6.4	-6.5	-6.3	-6
S4771_thujaplicin	-6.4	-6.5	-5.9	-7
S4837_Ibudilast	-6.4	-6.5	-7	-7
S5119_Olivetol	-6.4	-6.5	-6.2	-6
Tripelennamine_hydrochloride	-6.4	-6.5	-6.1	-6
cimetidine	-6.4	-6.6	-5.7	-6
Procarbazine_Hydrochloride	-6.4	-6.6	-6.7	-7
S5143_Citropten	-6.4	-6.6	-6.7	-6
Terpinen-4-ol	-6.4	-6.6	-5.4	-6
Medetomidine_hcl	-6.4	-6.7	-6.1	-7
S5309_Propyphenazone	-6.4	-6.7	-6.4	-7
proadifen_hydrochloride_	-6.4	-6.8	-6	-7
S4668_Procaine	-6.4	-6.8	-6.1	-6
Cytisine	-6.4	-6.9	-6	-6
Metoprolol_tartrate	-6.4	-7.2	-6.5	-6
QUTENZA_(capsaicin)	-6.4	-7.2	-6.8	-6
S3794_Palmitic_acid	-6.3	-5.1	-4.6	-5
Phthalic_acid	-6.3	-5.7	-6.1	-6
S4601_5-Chloro-8-hydroxy-7-iodoquinoline	-6.3	-5.9	-6.7	-6
ALPHACAINE_(lidocaine)	-6.3	-6	-5.7	-6
S5405_Propylparaben	-6.3	-6	-6.1	-6
untitled	-6.3	-6	-6.4	-5
Orphenadrine_citrate	-6.3	-6.1	-6.5	-5
Benzocaine	-6.3	-6.2	-5.8	-6
Chloroambucil	-6.3	-6.2	-6.5	-6
Clorprenaline_HCl	-6.3	-6.2	-5.9	-6
Erdosteine	-6.3	-6.2	-6	-5
Ethylparaben	-6.3	-6.2	-5.9	-5
Melphalan	-6.3	-6.2	-6.5	-6
S5564_Xylazine	-6.3	-6.2	-5.7	-6
S5702_Fenipentol	-6.3	-6.2	-5.9	-6
Synephrine	-6.3	-6.2	-6.3	-5
Trimetazidine	-6.3	-6.2	-5.8	-6
Articaine_hydrochloride	-6.3	-6.3	-6.5	-6
LM-3264_Triapine	-6.3	-6.3	-6.4	-5
Pilocarpine_HCl	-6.3	-6.3	-5.8	-6
S5419_1,4-Cineole	-6.3	-6.3	-5	-6
Synephrine_hydrochloride	-6.3	-6.3	-6.2	-5
Bemegride	-6.3	-6.4	-5.8	-6
CAPITROL_(chloroxine)	-6.3	-6.4	-6.7	-6
Rivastigmine	-6.3	-6.4	-6.3	-6
S2501_Pyrantel_pamoate	-6.3	-6.4	-5.7	-5
S3694_Glucosamine_(hydrochloride)	-6.3	-6.4	-6.7	-5
S4584_Butylparaben	-6.3	-6.4	-6.6	-6
S5211_4-Aminosalicylic_acid	-6.3	-6.4	-6.3	-6
Tetracaine_hydrochloride	-6.3	-6.4	-6.1	-6
AVC_(sulfanilamide)	-6.3	-6.5	-6.2	-6
Chloroprocaine_hydrochloride	-6.3	-6.5	-6.5	-5
Dexmedetomidine	-6.3	-6.5	-6.2	-7
Dexmedetomidine_hydrochloride	-6.3	-6.5	-6.2	-7
D-Mannose	-6.3	-6.5	-6.7	-6
S3849_D-Galactose	-6.3	-6.5	-6.7	-6
S4706_Eugenol	-6.3	-6.5	-6	-5
S1037	-6.3	-6.6	-5.8	-6
Caffeic_acid	-6.3	-6.8	-6.3	-6
S9142_Sparteine	-6.3	-7	-6.3	-7
Iopromide	-6.2	-5.6	-6.1	-6
Flunixin_meglumine	-6.2	-5.7	-6.3	-5
Moxisylyte_hydrochloride	-6.2	-5.7	-6.1	-6
Methyl_Stearate	-6.2	-5.8	-4.7	-4
Broxyquinoline	-6.2	-5.9	-6.4	-6
Levetiracetam	-6.2	-5.9	-5.8	-5
S4566_DL-Panthenol	-6.2	-5.9	-6.2	-6
Benzoic_acid_	-6.2	-6	-5.3	-5
MAXALT_(rizatriptan_benzoate)	-6.2	-6	-5.8	-5
S4565_Diiodohydroxyquinoline	-6.2	-6	-6.4	-6
S4667_Lidocaine_hydrochloride	-6.2	-6	-5.6	-6
S4725_Benzenesulfonamide	-6.2	-6	-6.1	-5
S9373_Neryl_acetate	-6.2	-6	-5.7	-5
S4695_D_panthenol	-6.2	-6.1	-6.5	-6
Salicylic_acid	-6.2	-6.1	-6	-6
Xylazine_HCl	-6.2	-6.1	-6	-6
BSI-201	-6.2	-6.2	-6.1	-6
S3674_Levamlodipine	-6.2	-6.2	-6.7	-7
S4669_Benzocaine_hydrochloride	-6.2	-6.2	-5.9	-5
Hydralazine_hydrochloride	-6.2	-6.3	-6.5	-6
S3856_Allantoin	-6.2	-6.3	-7	-6
S5377_Dibutyl_phthalate	-6.2	-6.3	-6.7	-6
(+)-(S)-Carvone	-6.2	-6.3	-5.5	-6
Citronellyl_acetate	-6.2	-6.4	-5.6	-5
Climbazole	-6.2	-6.4	-6.5	-6
Clonidine_HCl	-6.2	-6.4	-5.9	-5
Gluconolactone	-6.2	-6.4	-6.3	-6
S4591_Nitroxoline	-6.2	-6.4	-6.8	-6
S5343_Vanillic_acid	-6.2	-6.4	-5.7	-5
Adrenalone_hydrochloride	-6.2	-6.5	-6.6	-6
Methyl_linoleate	-6.2	-6.5	-5.6	-5
DicycloMine_Hydrochloride	-6.2	-6.6	-6.4	-6
S5013_Ioversol	-6.1	-5.4	-6.2	-5
Triethyl_citrate	-6.1	-5.7	-6.4	-5
Varenicline_tartrate	-6.1	-5.7	-6.2	-5
Vinorelbine_tartrate	-6.1	-5.7	-6.2	-6
Levomilnacipran_Hydrochloride	-6.1	-5.8	-6.4	-6
Apraclonidine_HCl	-6.1	-5.9	-5.9	-6
camylofine_chlorhydrate	-6.1	-5.9	-6.5	-6
Oxiracetam	-6.1	-5.9	-6.2	-6
S5596_(1S)-(-)--A-Pinene	-6.1	-5.9	-5.1	-5
S5596_(1S)-(-)-Pinene	-6.1	-5.9	-5.1	-5
Alverine_citrate	-6.1	-6	-6.4	-5
Dopamine_hydrochloride	-6.1	-6	-5.8	-5
S4516_(+)-Camphor	-6.1	-6	-5.7	-6
S4878_Neticonazole_Hydrochloride	-6.1	-6	-6	-6
S4939_cis-Aconitic_acid	-6.1	-6	-6.2	-5
Sulbactam	-6.1	-6	-5.8	-6
4-Aminobenzoic_acid	-6.1	-6.1	-6	-5
Atracurium_besylate	-6.1	-6.1	-6.2	-6
Bendamustine_Hydrochloride	-6.1	-6.1	-6.5	-7
Cisatracurium_besylate	-6.1	-6.1	-5.8	-6
ronidazole	-6.1	-6.1	-6.8	-6
S3690_Pargyline_(hydrochloride)	-6.1	-6.1	-5.1	-5
S3985_Methyl_4-hydroxybenzoate	-6.1	-6.1	-5.9	-6
LANIAZID_(isoniazid)	-6.1	-6.2	-5.6	-5
S3852_L-Theanine	-6.1	-6.2	-6.1	-5
OROTIC_ACID	-6.1	-6.3	-6.7	-6
Vitamin_A_palmitate	-6.1	-6.5	-5.8	-6
Dipyridamole_(Persantine)	-6.1	-6.6	-6.9	-7
AEBSF_hydrochloride_	-6.1	-6.7	-6.8	-6
S5006_Teprenone	-6.1	-7.3	-6.2	-7
S9329_Orcinol	-6	-5.2	-5.2	-5
S9383_Methyl_palmitate	-6	-5.4	-4.8	-5
Pimavanserin_(ACP-103)	-6	-5.6	-5.8	-6
aspirin	-6	-5.7	-5.9	-5
Malotilate	-6	-5.7	-5.4	-5
S5732_Sebacic_acid	-6	-5.7	-5.5	-5
Glucosamine	-6	-5.8	-6.2	-5
Memantine_HCl	-6	-5.8	-5.8	-6
Fosaprepitant_dimeglumine	-6	-5.9	-6.3	-5
Fructose	-6	-5.9	-6.4	-6
Methoxamine_HCl	-6	-5.9	-5.8	-6
pasiniazid	-6	-5.9	-5.7	-5
S3851_Camphor	-6	-5.9	-5.8	-6
S3893_Bornyl_acetate	-6	-5.9	-5.5	-6
Acipimox	-6	-6	-6.3	-5
Anethole_trithione	-6	-6	-6.1	-6
S4559_Cloxiquine	-6	-6	-6.4	-6
S4862_Squalene	-6	-6	-6.3	-6
S5157_Thymol	-6	-6	-5.7	-6
APRISO_(mesalamine)	-6	-6.1	-6.2	-6
(-)-Fenchone	-6	-6.1	-5.5	-5
Meglumine	-6	-6.1	-6.5	-5
S3754_4-Hydroxybenzoic_acid	-6	-6.1	-6	-6
S3756_Methyl_salicylate	-6	-6.1	-6.2	-5
S5594_A-Terpineol	-6	-6.1	-5.6	-6
S5680_(-)-Verbenone	-6	-6.1	-6.3	-6
S3707_Ethopabate	-6	-6.2	-6.1	-6
S3959_(+)-Borneol	-6	-6.2	-5.9	-6
S4887_Nikethamide	-6	-6.2	-5.5	-6
S5532_Erythromycin_estolate	-6	-6.2	-5.5	-7
MetoclopraMide_HCl	-6	-6.3	-6.8	-6
Salmon_Calcitonin_Acetate	-6	-6.6	-5.6	-6
S9086_Dihydrocapsaicin	-6	-6.9	-6.6	-6
Bivalirudin_Trifluoroacetate	-6	-9	-7.4	-8
dextrose	-5.9	-5.7	-6.3	-5
Pircetam	-5.9	-5.7	-5.7	-5
Ropinirole_HCl	-5.9	-5.7	-6.1	-6
S4701_2-Deoxy-D-glucose	-5.9	-5.7	-6.2	-5
S5730_Alimemazine_Tartrate	-5.9	-5.7	-6.2	-6
Tylosin_tartrate	-5.9	-5.7	-6.2	-5
2,4-dichlorobenzyl_alcohol	-5.9	-5.8	-5.3	-5
S5598_p-Cymene	-5.9	-5.8	-5.5	-5
S5634_L-arginine	-5.9	-5.8	-6	-5
S9347_Allitol	-5.9	-5.8	-6.4	-6
Sorbitol	-5.9	-5.8	-6.4	-6
Vanillin	-5.9	-5.8	-5.6	-5
Acetanilide	-5.9	-5.9	-6	-6
Nonadecanoic_acid	-5.9	-5.9	-5.1	-5
[truncated: 622 more rows]
